# Supplementary material for: The characterization of variable new antigen receptors targeting FAP isolated from a novel immunized library
Source: Commun Biol. 2025 Aug 13;8:1210. doi: 10.1038/s42003-025-08610-x (PMC12350670; doi:10.1038/s42003-025-08610-x)
Supplement: Supplementary file 3 — Supplementary Data 1 [file 42003_2025_8610_MOESM3_ESM.xlsx]

## Sheet: Fig1D
time (min)	naïve	wk 2	wk 4	wk 6	wk 8	wk 10	no load + wk10
0.00666667	-0.52401	-0.73316	-0.93622	-0.93328	-0.91177	-0.90527	0.00774
0.0133333	-0.52455	-0.73371	-0.93222	-0.93526	-0.90886	-0.90208	0.00646
0.02	-0.52285	-0.73334	-0.93181	-0.93304	-0.90978	-0.90426	0.01131
0.0266667	-0.52065	-0.73106	-0.93376	-0.93593	-0.90833	-0.90551	0.01076
0.0333333	-0.52245	-0.72987	-0.93527	-0.93339	-0.91191	-0.90273	0.00756
0.04	-0.51963	-0.7298	-0.93516	-0.93607	-0.90943	-0.90338	0.00837
0.0466667	-0.52397	-0.73158	-0.93326	-0.93659	-0.90799	-0.90083	0.00557
0.0533333	-0.52182	-0.7324	-0.93395	-0.93335	-0.91451	-0.90381	0.00896
0.06	-0.52195	-0.73083	-0.9339	-0.9331	-0.90971	-0.90054	0.00843
0.0666667	-0.52057	-0.73133	-0.93208	-0.93377	-0.90916	-0.90286	0.01229
0.0733333	-0.52002	-0.73026	-0.93482	-0.93878	-0.91228	-0.90394	0.00791
0.08	-0.52231	-0.72912	-0.93258	-0.9323	-0.91345	-0.9023	0.00521
0.0866667	-0.52136	-0.73042	-0.93455	-0.93493	-0.91282	-0.90276	0.01033
0.0933333	-0.52114	-0.72983	-0.93257	-0.93574	-0.91181	-0.90089	0.00874
0.1	-0.52225	-0.73009	-0.93306	-0.93344	-0.90955	-0.9043	0.00506
0.106667	-0.51905	-0.73099	-0.9318	-0.93358	-0.91257	-0.89927	0.01063
0.113333	-0.51807	-0.72861	-0.93131	-0.93886	-0.90952	-0.90195	0.01196
0.12	-0.52184	-0.73234	-0.93511	-0.93172	-0.91196	-0.90078	0.00679
0.126667	-0.52291	-0.73298	-0.93288	-0.93512	-0.91301	-0.90392	0.00753
0.133333	-0.52208	-0.73152	-0.93299	-0.93528	-0.91173	-0.90439	0.00802
0.14	-0.51953	-0.73078	-0.92929	-0.93463	-0.91165	-0.90096	0.00871
0.146667	-0.52087	-0.73138	-0.92977	-0.93853	-0.90787	-0.90294	0.0083
0.153333	-0.52103	-0.73099	-0.93102	-0.93455	-0.91239	-0.90191	0.00863
0.16	-0.52119	-0.73181	-0.93463	-0.93523	-0.91242	-0.9044	0.0077
0.166667	-0.51995	-0.73024	-0.93289	-0.93582	-0.91193	-0.90497	0.01077
0.173333	-0.51884	-0.72779	-0.9323	-0.93266	-0.9097	-0.90648	0.00945
0.18	-0.52141	-0.73058	-0.93215	-0.93301	-0.91226	-0.90025	0.00665
0.186667	-0.52222	-0.7297	-0.9348	-0.93854	-0.91347	-0.90323	0.01059
0.193333	-0.52084	-0.73004	-0.93175	-0.937	-0.91137	-0.89897	0.00809
0.2	-0.52037	-0.72912	-0.93569	-0.93314	-0.91452	-0.90178	0.00984
0.206667	-0.5196	-0.72988	-0.93339	-0.93614	-0.90998	-0.90207	0.00952
0.213333	-0.51926	-0.72933	-0.9314	-0.93663	-0.91277	-0.89881	0.01006
0.22	-0.51961	-0.73074	-0.93216	-0.93136	-0.90782	-0.90372	0.0082
0.226667	-0.51789	-0.72976	-0.93191	-0.93848	-0.91385	-0.90246	0.00974
0.233333	-0.5191	-0.72958	-0.93297	-0.93714	-0.91002	-0.9018	0.00996
0.24	-0.51733	-0.72701	-0.93567	-0.93164	-0.9129	-0.90101	0.01079
0.246667	-0.51807	-0.729	-0.93203	-0.93293	-0.90945	-0.89847	0.01005
0.253333	-0.51731	-0.72866	-0.92931	-0.9346	-0.91455	-0.90139	0.00927
0.26	-0.51998	-0.72992	-0.93334	-0.93199	-0.91453	-0.90079	0.00595
0.266667	-0.5201	-0.72889	-0.931	-0.93513	-0.91296	-0.90367	0.00672
0.273333	-0.51841	-0.72932	-0.93211	-0.93204	-0.91193	-0.90213	0.00731
0.28	-0.51832	-0.7301	-0.93187	-0.93579	-0.9116	-0.90103	0.01049
0.286667	-0.51714	-0.7272	-0.93331	-0.93344	-0.91126	-0.90072	0.0092
0.293333	-0.51977	-0.72841	-0.9336	-0.937	-0.91214	-0.90325	0.00602
0.3	-0.51983	-0.73043	-0.93039	-0.93369	-0.9129	-0.89992	0.00636
0.306667	-0.51818	-0.73034	-0.93258	-0.93402	-0.91433	-0.90461	0.00705
0.313333	-0.5211	-0.73287	-0.93184	-0.93183	-0.91427	-0.90263	0.00765
0.32	-0.5198	-0.7307	-0.93543	-0.93371	-0.91213	-0.90549	0.00923
0.326667	-0.5152	-0.73033	-0.92921	-0.93469	-0.91267	-0.90267	0.01007
0.333333	-0.51893	-0.73041	-0.92999	-0.93502	-0.90939	-0.89456	0.00932
0.34	-0.51706	-0.72933	-0.93404	-0.93499	-0.91342	-0.89984	0.00915
0.346667	-0.52006	-0.73057	-0.93136	-0.93492	-0.91413	-0.90334	0.00592
0.353333	-0.51853	-0.72951	-0.93083	-0.93472	-0.91363	-0.90173	0.00947
0.36	-0.51639	-0.72859	-0.93255	-0.93107	-0.91525	-0.90035	0.00983
0.366667	-0.51597	-0.7291	-0.93345	-0.93196	-0.91139	-0.90218	0.0074
0.373333	-0.51518	-0.72769	-0.92919	-0.93613	-0.91263	-0.89953	0.0089
0.38	-0.51962	-0.73231	-0.93225	-0.93207	-0.91532	-0.90179	0.00443
0.386667	-0.51799	-0.72984	-0.93188	-0.93344	-0.91343	-0.90399	0.00809
0.393333	-0.51557	-0.7281	-0.93262	-0.93498	-0.91041	-0.90343	0.01078
0.4	-0.51693	-0.73043	-0.93339	-0.93441	-0.91069	-0.9006	0.00941
0.406667	-0.51703	-0.7302	-0.93025	-0.93271	-0.9133	-0.90339	0.00889
0.413333	-0.51465	-0.72829	-0.93238	-0.93044	-0.91164	-0.90145	0.00991
0.42	-0.51631	-0.72882	-0.93475	-0.93403	-0.91257	-0.90037	0.00909
0.426667	-0.5175	-0.73088	-0.93265	-0.93671	-0.91115	-0.90082	0.00513
0.433333	-0.51614	-0.73008	-0.93022	-0.93478	-0.90731	-0.9037	0.00998
0.44	-0.51727	-0.72743	-0.93462	-0.93627	-0.91493	-0.90014	0.00691
0.446667	-0.51825	-0.73079	-0.93614	-0.93208	-0.91368	-0.90082	0.00747
0.453333	-0.51619	-0.72707	-0.93266	-0.93433	-0.91157	-0.90264	0.00791
0.46	-0.51719	-0.72815	-0.93148	-0.93225	-0.91018	-0.90024	0.00706
0.466667	-0.51667	-0.72946	-0.93342	-0.935	-0.91383	-0.90083	0.00853
0.473333	-0.51589	-0.72919	-0.9317	-0.93404	-0.91287	-0.9015	0.00816
0.48	-0.51709	-0.72861	-0.93232	-0.93156	-0.91006	-0.90111	0.00619
0.486667	-0.51718	-0.72931	-0.9304	-0.9323	-0.91531	-0.90075	0.00758
0.493333	-0.51589	-0.72727	-0.93462	-0.93096	-0.91377	-0.90521	0.00644
0.5	-0.51486	-0.72994	-0.9308	-0.93518	-0.90994	-0.89717	0.00853
0.506667	-0.51756	-0.73061	-0.92939	-0.9335	-0.91314	-0.89959	0.005
0.513333	-0.51696	-0.72916	-0.93432	-0.93425	-0.91265	-0.90269	0.00847
0.52	-0.51467	-0.72715	-0.93451	-0.93312	-0.9089	-0.90291	0.00736
0.526667	-0.51725	-0.72911	-0.93329	-0.93548	-0.91083	-0.90171	0.00506
0.533333	-0.51636	-0.7293	-0.93565	-0.93626	-0.90614	-0.90368	0.00664
0.54	-0.51534	-0.73013	-0.93831	-0.93388	-0.90905	-0.9033	0.00771
0.546667	-0.51498	-0.72759	-0.93254	-0.93137	-0.91243	-0.90518	0.007
0.553333	-0.51598	-0.72907	-0.9311	-0.93333	-0.91394	-0.90399	0.00771
0.56	-0.51601	-0.72973	-0.93381	-0.9323	-0.91095	-0.89904	0.0064
0.566667	-0.51565	-0.72669	-0.92824	-0.93602	-0.90849	-0.90024	0.00859
0.573333	-0.51343	-0.72871	-0.93063	-0.93543	-0.91196	-0.90307	0.00925
0.58	-0.51557	-0.72944	-0.93566	-0.93097	-0.91357	-0.9023	0.008
0.586667	-0.51659	-0.72808	-0.93601	-0.9318	-0.9128	-0.90254	0.00498
0.593333	-0.5144	-0.72646	-0.93517	-0.92865	-0.91526	-0.90481	0.00586
0.6	-0.51499	-0.7277	-0.93031	-0.93365	-0.91168	-0.89865	0.00774
0.606667	-0.51529	-0.72838	-0.92902	-0.93577	-0.91166	-0.89717	0.00793
0.613333	-0.51447	-0.72698	-0.93182	-0.93267	-0.91105	-0.90319	0.00986
0.62	-0.5166	-0.73059	-0.93004	-0.93215	-0.91365	-0.90276	0.00779
0.626667	-0.51264	-0.7275	-0.93266	-0.93417	-0.91159	-0.89973	0.01258
0.633333	-0.51544	-0.72924	-0.93161	-0.93317	-0.9107	-0.90417	0.00477
0.64	-0.51327	-0.72832	-0.93548	-0.93204	-0.91205	-0.90447	0.00773
0.646667	-0.51338	-0.72797	-0.93008	-0.93387	-0.91233	-0.90392	0.00778
0.653333	-0.5151	-0.72995	-0.93071	-0.93591	-0.91034	-0.90429	0.00794
0.66	-0.51523	-0.72853	-0.9309	-0.93411	-0.90971	-0.89763	0.00839
0.666667	-0.51615	-0.72781	-0.92948	-0.9329	-0.91029	-0.90114	0.00664
0.673333	-0.51288	-0.72693	-0.93428	-0.93155	-0.90986	-0.89994	0.00935
0.68	-0.51304	-0.72802	-0.92903	-0.93297	-0.91274	-0.90422	0.00668
0.686667	-0.51432	-0.72728	-0.93359	-0.93387	-0.91133	-0.90202	0.0086
0.693333	-0.51521	-0.72844	-0.93321	-0.93498	-0.91277	-0.90353	0.00538
0.7	-0.51407	-0.7282	-0.93391	-0.93721	-0.90622	-0.89999	0.00729
0.706667	-0.51385	-0.72694	-0.9332	-0.93516	-0.91084	-0.90044	0.00915
0.713333	-0.5145	-0.72872	-0.93159	-0.93492	-0.91109	-0.90312	0.00547
0.72	-0.51332	-0.72793	-0.93363	-0.93641	-0.91275	-0.90148	0.00863
0.726667	-0.51236	-0.72803	-0.93702	-0.93297	-0.91159	-0.90102	0.00918
0.733333	-0.51241	-0.72673	-0.93525	-0.93422	-0.91041	-0.90414	0.00997
0.74	-0.51211	-0.72576	-0.93369	-0.93543	-0.90844	-0.90164	0.00719
0.746667	-0.51055	-0.72592	-0.93257	-0.93361	-0.91515	-0.90537	0.00913
0.753333	-0.51125	-0.72939	-0.93359	-0.93562	-0.91029	-0.89929	0.00877
0.76	-0.517	-0.72923	-0.93066	-0.93365	-0.91224	-0.90088	0.0022
0.766667	-0.51593	-0.72839	-0.93248	-0.93253	-0.91203	-0.9041	0.00315
0.773333	-0.51052	-0.726	-0.93139	-0.93073	-0.91002	-0.90251	0.01143
0.78	-0.51323	-0.72747	-0.92797	-0.93309	-0.90914	-0.90057	0.0087
0.786667	-0.51359	-0.72581	-0.9301	-0.93158	-0.91132	-0.89942	0.00509
0.793333	-0.51269	-0.72855	-0.93217	-0.93357	-0.91127	-0.90129	0.00738
0.8	-0.51091	-0.7261	-0.93419	-0.93216	-0.91362	-0.89881	0.00792
0.806667	-0.51362	-0.72789	-0.93131	-0.93238	-0.90955	-0.90333	0.00509
0.813333	-0.51227	-0.72631	-0.93182	-0.93943	-0.90998	-0.89953	0.00903
0.82	-0.51033	-0.7273	-0.93289	-0.93514	-0.90843	-0.90401	0.00896
0.826667	-0.51341	-0.72495	-0.93202	-0.93161	-0.91338	-0.90767	0.0062
0.833333	-0.51219	-0.72629	-0.93186	-0.93601	-0.90944	-0.90216	0.00881
0.84	-0.51051	-0.7256	-0.93665	-0.93318	-0.90912	-0.90102	0.00742
0.846667	-0.51298	-0.72676	-0.93235	-0.93406	-0.9107	-0.90299	0.00725
0.853333	-0.51456	-0.72804	-0.93458	-0.93143	-0.91161	-0.90525	0.00461
0.86	-0.51073	-0.7246	-0.92885	-0.93355	-0.91247	-0.90311	0.00915
0.866667	-0.50909	-0.72366	-0.93436	-0.9332	-0.91306	-0.90142	0.00872
0.873333	-0.50947	-0.72368	-0.93188	-0.93503	-0.91468	-0.90155	0.01016
0.88	-0.51146	-0.72596	-0.93113	-0.92841	-0.91165	-0.90087	0.00629
0.886667	-0.51003	-0.72631	-0.93195	-0.93142	-0.91603	-0.90252	0.00971
0.893333	-0.51144	-0.72648	-0.9306	-0.93276	-0.91201	-0.90445	0.00967
0.9	-0.51393	-0.72758	-0.93463	-0.93048	-0.91081	-0.90379	0.00392
0.906667	-0.51114	-0.72707	-0.93131	-0.93332	-0.91042	-0.90235	0.00629
0.913333	-0.5101	-0.72576	-0.93194	-0.93268	-0.916	-0.90192	0.00786
0.92	-0.51193	-0.72492	-0.93258	-0.93493	-0.91227	-0.90098	0.0076
0.926667	-0.51037	-0.72499	-0.93049	-0.93289	-0.9122	-0.90214	0.0086
0.933333	-0.51209	-0.72754	-0.93273	-0.93366	-0.90648	-0.90167	0.0045
0.94	-0.51243	-0.7246	-0.93416	-0.93217	-0.91141	-0.90146	0.00477
0.946667	-0.51266	-0.72676	-0.93221	-0.93418	-0.91347	-0.90318	0.00958
0.953333	-0.51056	-0.72539	-0.93496	-0.93369	-0.91266	-0.90179	0.00413
0.96	-0.5114	-0.72565	-0.93151	-0.93121	-0.91052	-0.90029	0.00499
0.966667	-0.51298	-0.72604	-0.92919	-0.93583	-0.90958	-0.90077	0.00388
0.973333	-0.51127	-0.72699	-0.9309	-0.93207	-0.90909	-0.90534	0.00817
0.98	-0.51145	-0.72721	-0.93183	-0.92952	-0.91161	-0.89892	0.00745
0.986667	-0.51123	-0.72735	-0.93411	-0.93381	-0.91173	-0.90214	0.00566
0.993333	-0.5115	-0.72624	-0.93452	-0.93515	-0.90988	-0.89777	0.00784
1	-0.51097	-0.72677	-0.93058	-0.93731	-0.91201	-0.90166	0.00668
1.00667	-0.50794	-0.72515	-0.92963	-0.93201	-0.91294	-0.90006	0.00646
1.01333	-0.51248	-0.72717	-0.93718	-0.93253	-0.91377	-0.90223	0.00599
1.02	-0.50848	-0.72318	-0.93574	-0.93297	-0.91337	-0.90018	0.01151
1.02667	-0.51098	-0.72517	-0.92895	-0.93709	-0.91202	-0.9048	0.00593
1.03333	-0.511	-0.72412	-0.93175	-0.93449	-0.90961	-0.89849	0.00926
1.04	-0.5087	-0.72252	-0.93273	-0.93674	-0.91352	-0.90196	0.00946
1.04667	-0.51168	-0.72686	-0.93261	-0.93166	-0.91301	-0.90294	0.00552
1.05333	-0.51031	-0.72493	-0.92749	-0.93013	-0.91114	-0.90193	0.01005
1.06	-0.51001	-0.72426	-0.93122	-0.93549	-0.91287	-0.90202	0.00899
1.06667	-0.51323	-0.72809	-0.9339	-0.93171	-0.91355	-0.9026	0.0062
1.07333	-0.51251	-0.72653	-0.93609	-0.93144	-0.91412	-0.90148	0.00456
1.08	-0.51041	-0.72573	-0.93293	-0.92936	-0.9129	-0.90698	0.01019
1.08667	-0.50897	-0.72175	-0.92742	-0.93255	-0.9098	-0.90052	0.00979
1.09333	-0.51226	-0.72777	-0.93012	-0.9344	-0.91164	-0.89857	0.00206
1.1	-0.50893	-0.72584	-0.93201	-0.93237	-0.91046	-0.90249	0.00789
1.10667	-0.50976	-0.72469	-0.93139	-0.93193	-0.91282	-0.89773	0.00368
1.11333	-0.50833	-0.72482	-0.93374	-0.93016	-0.91322	-0.90411	0.00603
1.12	-0.51212	-0.72816	-0.93445	-0.93058	-0.91104	-0.90126	0.00603
1.12667	-0.51173	-0.72707	-0.9356	-0.93407	-0.91284	-0.90372	0.00302
1.13333	-0.51014	-0.72719	-0.9317	-0.93314	-0.91347	-0.90024	0.00654
1.14	-0.50992	-0.72542	-0.92906	-0.93223	-0.91069	-0.90552	0.00525
1.14667	-0.51035	-0.72561	-0.93016	-0.93152	-0.90832	-0.90147	0.00723
1.15333	-0.51152	-0.72762	-0.93125	-0.93313	-0.91046	-0.90399	0.00421
1.16	-0.50888	-0.72325	-0.93234	-0.93365	-0.91391	-0.8983	0.00787
1.16667	-0.50906	-0.7238	-0.93155	-0.93434	-0.91321	-0.90094	0.00895
1.17333	-0.5068	-0.72363	-0.93322	-0.932	-0.91013	-0.90452	0.00719
1.18	-0.51055	-0.72655	-0.92814	-0.9319	-0.91432	-0.90159	0.00651
1.18667	-0.51097	-0.72569	-0.93033	-0.93523	-0.91159	-0.89875	0.00736
1.19333	-0.51229	-0.72448	-0.93142	-0.93101	-0.9101	-0.89893	0.00241
1.2	-0.5115	-0.72654	-0.92913	-0.93238	-0.90971	-0.90174	0.00528
1.20667	-0.51277	-0.72654	-0.93322	-0.93521	-0.9127	-0.90265	0.00325
1.21333	-0.50769	-0.72353	-0.93232	-0.935	-0.91285	-0.90322	0.00786
1.22	-0.50771	-0.72421	-0.93291	-0.93118	-0.91302	-0.89817	0.00883
1.22667	-0.50924	-0.72719	-0.93405	-0.93738	-0.91125	-0.90128	0.00656
1.23333	-0.50993	-0.72673	-0.93466	-0.93417	-0.91129	-0.89868	0.00602
1.24	-0.51124	-0.72635	-0.92921	-0.93202	-0.9109	-0.9024	0.00526
1.24667	-0.50775	-0.72484	-0.93073	-0.93422	-0.91295	-0.90393	0.00942
1.25333	-0.5086	-0.72373	-0.93312	-0.93472	-0.91111	-0.89944	0.00465
1.26	-0.50801	-0.72418	-0.93262	-0.92892	-0.90865	-0.90148	0.00581
1.26667	-0.50932	-0.72697	-0.9273	-0.93196	-0.91293	-0.90143	0.00673
1.27333	-0.50914	-0.72464	-0.93223	-0.93238	-0.91018	-0.90191	0.00532
1.28	-0.50873	-0.72417	-0.93292	-0.92587	-0.90992	-0.90281	0.00532
1.28667	-0.50904	-0.72684	-0.93117	-0.93191	-0.9168	-0.90533	0.00509
1.29333	-0.50816	-0.72373	-0.93152	-0.93335	-0.91409	-0.90475	0.00666
1.3	-0.50858	-0.72346	-0.92908	-0.93122	-0.90959	-0.90322	0.00848
1.30667	-0.50655	-0.72368	-0.93372	-0.93248	-0.91364	-0.90108	0.00801
1.31333	-0.50804	-0.72588	-0.93138	-0.9358	-0.91244	-0.90159	0.00661
1.32	-0.5075	-0.72343	-0.9351	-0.9328	-0.90957	-0.89968	0.0084
1.32667	-0.50764	-0.72258	-0.93227	-0.93514	-0.91293	-0.89959	0.00926
1.33333	-0.50852	-0.72425	-0.932	-0.93184	-0.91055	-0.90199	0.00545
1.34	-0.51006	-0.72549	-0.93277	-0.93373	-0.91014	-0.89809	0.00494
1.34667	-0.5118	-0.7266	-0.93232	-0.93073	-0.91087	-0.90316	0.00346
1.35333	-0.50638	-0.7246	-0.93107	-0.93194	-0.91373	-0.90407	0.00773
1.36	-0.50815	-0.72421	-0.9303	-0.93462	-0.91202	-0.90123	0.00867
1.36667	-0.50794	-0.72354	-0.92954	-0.93308	-0.91184	-0.90431	0.0063
1.37333	-0.50793	-0.72326	-0.93166	-0.92656	-0.91075	-0.90032	0.00855
1.38	-0.50551	-0.72235	-0.93325	-0.93327	-0.90983	-0.90028	0.00953
1.38667	-0.51184	-0.72629	-0.93156	-0.93461	-0.90958	-0.90215	0.00305
1.39333	-0.50502	-0.72473	-0.93105	-0.93156	-0.9115	-0.90537	0.0091
1.4	-0.50675	-0.72264	-0.93167	-0.93302	-0.9101	-0.90422	0.0065
1.40667	-0.50922	-0.72553	-0.93042	-0.93034	-0.91174	-0.90133	0.00665
1.41333	-0.50846	-0.72389	-0.93162	-0.93233	-0.91577	-0.90142	0.00731
1.42	-0.50859	-0.72523	-0.9345	-0.93222	-0.91034	-0.90154	0.00654
1.42667	-0.50888	-0.72366	-0.92729	-0.93516	-0.90919	-0.90057	0.00311
1.43333	-0.51105	-0.72461	-0.93598	-0.93194	-0.91344	-0.90209	0.00248
1.44	-0.50698	-0.72558	-0.93156	-0.93327	-0.91092	-0.89836	0.00743
1.44667	-0.50915	-0.72312	-0.93445	-0.93446	-0.91276	-0.90071	0.0045
1.45333	-0.51083	-0.72622	-0.93231	-0.93208	-0.91117	-0.90466	0.00622
1.46	-0.50878	-0.72389	-0.93035	-0.9354	-0.91421	-0.89894	0.00608
1.46667	-0.50687	-0.72384	-0.93323	-0.93437	-0.91212	-0.90079	0.00486
1.47333	-0.50543	-0.72285	-0.93048	-0.93097	-0.9136	-0.89998	0.00782
1.48	-0.50993	-0.72358	-0.93026	-0.93262	-0.91272	-0.9009	0.00553
1.48667	-0.51032	-0.72475	-0.92944	-0.93385	-0.91046	-0.90417	0.0013
1.49333	-0.50946	-0.72281	-0.93373	-0.93284	-0.91035	-0.90132	0.00243
1.5	-0.5072	-0.72414	-0.93329	-0.93569	-0.91289	-0.90291	0.00694
1.50667	-0.508	-0.72498	-0.93203	-0.93394	-0.91242	-0.89933	0.00586
1.51333	-0.50614	-0.72338	-0.93237	-0.93371	-0.91233	-0.89825	0.00624
1.52	-0.50866	-0.72521	-0.93035	-0.9319	-0.9115	-0.90014	0.00636
1.52667	-0.50725	-0.72377	-0.93261	-0.93461	-0.91128	-0.89868	0.00605
1.53333	-0.50453	-0.72234	-0.93196	-0.92976	-0.90914	-0.89819	0.009
1.54	-0.51029	-0.72418	-0.93235	-0.93162	-0.91141	-0.90113	0.00519
1.54667	-0.50956	-0.72448	-0.93269	-0.9317	-0.91297	-0.90041	0.00418
1.55333	-0.50605	-0.72457	-0.93362	-0.93301	-0.90914	-0.90066	0.00822
1.56	-0.50876	-0.72345	-0.93397	-0.93109	-0.91284	-0.90296	0.00522
1.56667	-0.50438	-0.7224	-0.933	-0.93226	-0.90994	-0.9029	0.00938
1.57333	-0.50649	-0.724	-0.93235	-0.92859	-0.91205	-0.90126	0.00669
1.58	-0.50496	-0.72306	-0.93437	-0.93064	-0.91024	-0.9014	0.00765
1.58667	-0.50608	-0.72463	-0.93286	-0.93634	-0.91278	-0.90211	0.00559
1.59333	-0.50723	-0.72287	-0.92761	-0.92888	-0.91296	-0.90126	0.00632
1.6	-0.50496	-0.72262	-0.92961	-0.93544	-0.91011	-0.90371	0.0088
1.60667	-0.50556	-0.7226	-0.9317	-0.93454	-0.91601	-0.89928	0.0079
1.61333	-0.50629	-0.72131	-0.93046	-0.93292	-0.91014	-0.90237	0.00445
1.62	-0.50603	-0.72386	-0.932	-0.93259	-0.91192	-0.90181	0.00924
1.62667	-0.50681	-0.72236	-0.92789	-0.9337	-0.91172	-0.89981	0.00598
1.63333	-0.50823	-0.7262	-0.93102	-0.93266	-0.90956	-0.90275	0.00472
1.64	-0.50642	-0.72428	-0.92994	-0.93491	-0.91519	-0.90143	0.00722
1.64667	-0.50554	-0.72272	-0.93332	-0.92955	-0.91405	-0.89912	0.00662
1.65333	-0.50434	-0.72236	-0.93237	-0.93551	-0.91114	-0.90417	0.00938
1.66	-0.50562	-0.72114	-0.93071	-0.93172	-0.91126	-0.90247	0.00664
1.66667	-0.5074	-0.72448	-0.93479	-0.93707	-0.9153	-0.89729	0.00792
1.67333	-0.50665	-0.7225	-0.9317	-0.93284	-0.91251	-0.89861	0.0059
1.68	-0.50671	-0.72383	-0.92616	-0.93162	-0.91185	-0.89935	0.006
1.68667	-0.50664	-0.72404	-0.93315	-0.93532	-0.90995	-0.903	0.00425
1.69333	-0.50457	-0.72348	-0.93324	-0.93235	-0.91446	-0.9014	0.00912
1.7	-0.50993	-0.72599	-0.93102	-0.93506	-0.91372	-0.90143	0.00579
1.70667	-0.50639	-0.72522	-0.93027	-0.93288	-0.91174	-0.89831	0.00545
1.71333	-0.50577	-0.72291	-0.93126	-0.93513	-0.90936	-0.9049	0.00539
1.72	-0.50713	-0.723	-0.93422	-0.93296	-0.91066	-0.90115	0.00614
1.72667	-0.50793	-0.7244	-0.93168	-0.9317	-0.90767	-0.90219	0.00467
1.73333	-0.50639	-0.72381	-0.93268	-0.93562	-0.91219	-0.90382	0.00439
1.74	-0.50525	-0.72298	-0.93153	-0.93061	-0.91086	-0.90029	0.00762
1.74667	-0.50911	-0.72546	-0.93315	-0.93116	-0.91385	-0.90144	0.00395
1.75333	-0.50415	-0.72352	-0.93294	-0.9312	-0.91219	-0.90418	0.01014
1.76	-0.5059	-0.72483	-0.93138	-0.93138	-0.91197	-0.90111	0.00735
1.76667	-0.50904	-0.72769	-0.93418	-0.93	-0.91013	-0.901	0.00508
1.77333	-0.50497	-0.7227	-0.93364	-0.93096	-0.91025	-0.90233	0.00901
1.78	-0.50894	-0.72596	-0.92878	-0.93077	-0.91147	-0.8992	0.00448
1.78667	-0.5045	-0.72239	-0.93393	-0.93263	-0.91024	-0.90285	0.00741
1.79333	-0.50637	-0.72441	-0.93173	-0.92887	-0.90931	-0.89926	0.00416
1.8	-0.5062	-0.72148	-0.92867	-0.93473	-0.91432	-0.90269	0.00805
1.80667	-0.50676	-0.72302	-0.93076	-0.93132	-0.91349	-0.90415	0.00643
1.81333	-0.50649	-0.7239	-0.93085	-0.93517	-0.90889	-0.90171	0.00515
1.82	-0.50427	-0.72188	-0.93162	-0.93395	-0.91494	-0.89799	0.00682
1.82667	-0.50455	-0.72274	-0.93185	-0.93343	-0.91033	-0.90306	0.00911
1.83333	-0.50587	-0.72442	-0.92961	-0.93143	-0.91341	-0.89859	0.00597
1.84	-0.50849	-0.72464	-0.929	-0.93322	-0.91035	-0.90154	0.00598
1.84667	-0.50885	-0.72518	-0.93478	-0.9312	-0.91278	-0.90188	0.00433
1.85333	-0.50388	-0.72281	-0.93163	-0.9286	-0.91162	-0.90345	0.00776
1.86	-0.50613	-0.72467	-0.92996	-0.93505	-0.90906	-0.9016	0.0042
1.86667	-0.50745	-0.72282	-0.93466	-0.93329	-0.9135	-0.9021	0.00598
1.87333	-0.5042	-0.72371	-0.93141	-0.93448	-0.91061	-0.90054	0.00883
1.88	-0.50575	-0.72395	-0.93052	-0.93055	-0.90969	-0.90559	0.00605
1.88667	-0.505	-0.72311	-0.92905	-0.93325	-0.90746	-0.8956	0.00656
1.89333	-0.50754	-0.72462	-0.92761	-0.92897	-0.91272	-0.9057	0.00469
1.9	-0.50584	-0.72362	-0.93385	-0.93591	-0.91246	-0.9053	0.00624
1.90667	-0.50212	-0.72341	-0.93441	-0.935	-0.9109	-0.89977	0.00674
1.91333	-0.50701	-0.72488	-0.93066	-0.93313	-0.91163	-0.90367	0.00625
1.92	-0.50584	-0.72287	-0.93335	-0.93365	-0.91108	-0.90174	0.00592
1.92667	-0.50672	-0.72461	-0.93289	-0.93249	-0.91528	-0.89919	0.00666
1.93333	-0.50193	-0.72077	-0.93306	-0.93151	-0.91453	-0.90026	0.01023
1.94	-0.50551	-0.7221	-0.93002	-0.93113	-0.9119	-0.8979	0.00684
1.94667	-0.50243	-0.7218	-0.93083	-0.93347	-0.91283	-0.9029	0.00644
1.95333	-0.50796	-0.7237	-0.93185	-0.93469	-0.91279	-0.90251	0.00287
1.96	-0.50262	-0.72362	-0.9312	-0.93416	-0.91305	-0.90194	0.00656
1.96667	-0.50514	-0.72419	-0.93341	-0.93523	-0.91161	-0.90068	0.00439
1.97333	-0.50777	-0.72353	-0.93039	-0.93124	-0.91015	-0.90186	0.00165
1.98	-0.50377	-0.72206	-0.93469	-0.93067	-0.91189	-0.90278	0.00961
1.98667	-0.50531	-0.72552	-0.93066	-0.93333	-0.91331	-0.90487	0.00686
1.99333	-0.5068	-0.72464	-0.93303	-0.9329	-0.91198	-0.90155	0.00462
2	-0.50609	-0.72567	-0.93082	-0.9339	-0.91185	-0.90127	0.00493
2.00667	-0.49866	-0.71741	-0.91924	-0.91763	-0.90165	-0.88619	0.00783
2.01333	-0.49267	-0.71033	-0.91426	-0.91607	-0.89755	-0.87715	0.01057
2.02	-0.4924	-0.70662	-0.91156	-0.9115	-0.89103	-0.87622	0.00512
2.02667	-0.48903	-0.70458	-0.90413	-0.9039	-0.88616	-0.86537	0.00744
2.03333	-0.48544	-0.69903	-0.89886	-0.90139	-0.88053	-0.87133	0.01037
2.04	-0.48193	-0.69386	-0.89412	-0.89531	-0.87574	-0.86394	0.0059
2.04667	-0.4832	-0.69464	-0.89186	-0.89003	-0.87493	-0.85617	0.0063
2.05333	-0.47952	-0.68906	-0.88352	-0.88556	-0.86756	-0.85335	0.00757
2.06	-0.47707	-0.68472	-0.88431	-0.88448	-0.86324	-0.85116	0.00718
2.06667	-0.47468	-0.68227	-0.87994	-0.88206	-0.86293	-0.84976	0.00736
2.07333	-0.47378	-0.68064	-0.87671	-0.87503	-0.85591	-0.84648	0.00423
2.08	-0.47025	-0.67911	-0.87618	-0.87076	-0.85189	-0.83863	0.00653
2.08667	-0.47137	-0.67642	-0.86885	-0.8723	-0.85215	-0.83989	0.0061
2.09333	-0.46775	-0.67427	-0.86409	-0.87028	-0.84938	-0.8348	0.00942
2.1	-0.46501	-0.66939	-0.86429	-0.86395	-0.84346	-0.82825	0.00545
2.10667	-0.46347	-0.66772	-0.86241	-0.8604	-0.84298	-0.82685	0.00522
2.11333	-0.46539	-0.66757	-0.85874	-0.85608	-0.83965	-0.82318	0.00394
2.12	-0.46092	-0.66056	-0.85436	-0.85554	-0.83393	-0.82167	0.00759
2.12667	-0.45893	-0.65881	-0.84754	-0.85372	-0.83364	-0.81713	0.00748
2.13333	-0.45691	-0.65652	-0.84991	-0.84691	-0.82521	-0.81464	0.00361
2.14	-0.45807	-0.65591	-0.83869	-0.8447	-0.8321	-0.81499	0.00342
2.14667	-0.45537	-0.65453	-0.841	-0.84319	-0.82116	-0.81207	0.00321
2.15333	-0.45179	-0.64741	-0.8392	-0.83812	-0.82064	-0.80544	0.00571
2.16	-0.44844	-0.64631	-0.83287	-0.8376	-0.81673	-0.80511	0.00816
2.16667	-0.44746	-0.64398	-0.83009	-0.83095	-0.81817	-0.80243	0.00666
2.17333	-0.44978	-0.64543	-0.82834	-0.82775	-0.80987	-0.80055	0.00611
2.18	-0.44709	-0.64015	-0.82659	-0.82658	-0.80571	-0.79211	0.00416
2.18667	-0.44548	-0.63821	-0.82069	-0.82595	-0.8036	-0.79434	0.00559
2.19333	-0.44256	-0.63425	-0.81905	-0.81968	-0.80474	-0.79215	0.00437
2.2	-0.44197	-0.6322	-0.81288	-0.81639	-0.7969	-0.7829	0.00467
2.20667	-0.43794	-0.62681	-0.81395	-0.81668	-0.79382	-0.78456	0.00828
2.21333	-0.4386	-0.62721	-0.80945	-0.81051	-0.79226	-0.77819	0.00262
2.22	-0.43567	-0.6234	-0.80369	-0.80769	-0.7888	-0.77455	0.00621
2.22667	-0.43375	-0.62528	-0.80299	-0.80356	-0.7862	-0.77801	0.00759
2.23333	-0.43169	-0.62089	-0.79809	-0.80307	-0.78458	-0.76835	0.00588
2.24	-0.4299	-0.61708	-0.79834	-0.80233	-0.77644	-0.76804	0.00562
2.24667	-0.42895	-0.61492	-0.79428	-0.79148	-0.77539	-0.76918	0.00476
2.25333	-0.42795	-0.61258	-0.7925	-0.79452	-0.77329	-0.76347	0.00758
2.26	-0.42481	-0.61177	-0.78379	-0.78552	-0.77381	-0.75808	0.00728
2.26667	-0.423	-0.60733	-0.78204	-0.79006	-0.76927	-0.75957	0.00872
2.27333	-0.42306	-0.60816	-0.78284	-0.78424	-0.76758	-0.75653	0.00453
2.28	-0.41988	-0.60281	-0.77721	-0.77917	-0.76737	-0.75252	0.00625
2.28667	-0.42028	-0.60182	-0.77528	-0.77717	-0.75873	-0.75024	0.00449
2.29333	-0.417	-0.60023	-0.76937	-0.7726	-0.75273	-0.74402	0.004
2.3	-0.41449	-0.59587	-0.76771	-0.77174	-0.75332	-0.7448	0.00839
2.30667	-0.41207	-0.59055	-0.76354	-0.7707	-0.74799	-0.73732	0.00556
2.31333	-0.41363	-0.59353	-0.76085	-0.76392	-0.7485	-0.73855	0.0016
2.32	-0.40986	-0.58889	-0.75835	-0.7587	-0.74619	-0.72937	0.00515
2.32667	-0.40822	-0.58824	-0.75605	-0.76041	-0.74121	-0.72714	0.00653
2.33333	-0.40877	-0.58526	-0.74894	-0.75831	-0.73984	-0.73044	0.00485
2.34	-0.40476	-0.58044	-0.75042	-0.75491	-0.73781	-0.72556	0.00583
2.34667	-0.40241	-0.5787	-0.74811	-0.74707	-0.73275	-0.72027	0.00773
2.35333	-0.40139	-0.5759	-0.74767	-0.74719	-0.72822	-0.71697	0.00796
2.36	-0.40132	-0.5763	-0.74247	-0.73959	-0.72938	-0.71587	0.00842
2.36667	-0.39939	-0.57376	-0.73879	-0.74134	-0.72537	-0.71103	0.00245
2.37333	-0.39811	-0.57034	-0.73344	-0.73446	-0.72142	-0.70878	0.00181
2.38	-0.39456	-0.56666	-0.73024	-0.73501	-0.71831	-0.70553	0.00469
2.38667	-0.39266	-0.56365	-0.72965	-0.73155	-0.71552	-0.70506	0.00389
2.39333	-0.39198	-0.5646	-0.72891	-0.72919	-0.71228	-0.70357	0.00941
2.4	-0.39261	-0.56173	-0.72072	-0.72463	-0.70777	-0.70194	0.0053
2.40667	-0.38668	-0.55877	-0.71776	-0.72556	-0.70484	-0.69454	0.00517
2.41333	-0.38779	-0.55393	-0.71618	-0.7176	-0.70031	-0.69208	0.00319
2.42	-0.38311	-0.55264	-0.71234	-0.71697	-0.69849	-0.69187	0.00653
2.42667	-0.38612	-0.5546	-0.7113	-0.71239	-0.69847	-0.68609	0.00351
2.43333	-0.3828	-0.54834	-0.70867	-0.70986	-0.69444	-0.68727	0.0047
2.44	-0.37938	-0.5443	-0.70436	-0.70683	-0.69604	-0.67958	0.00584
2.44667	-0.37841	-0.54474	-0.70286	-0.70034	-0.69069	-0.68029	0.00575
2.45333	-0.37626	-0.54211	-0.69364	-0.70444	-0.68669	-0.67655	0.00765
2.46	-0.37417	-0.53838	-0.69752	-0.69624	-0.68494	-0.67312	0.00676
2.46667	-0.37388	-0.53685	-0.68814	-0.6991	-0.67886	-0.66939	0.00486
2.47333	-0.37366	-0.53525	-0.6895	-0.69523	-0.68036	-0.66849	0.00408
2.48	-0.37121	-0.53152	-0.68767	-0.69158	-0.6762	-0.66201	0.0053
2.48667	-0.37158	-0.52921	-0.68209	-0.68725	-0.67119	-0.66378	0.00312
2.49333	-0.36689	-0.52659	-0.68252	-0.68299	-0.67097	-0.65731	0.00339
2.5	-0.36358	-0.52268	-0.67956	-0.68074	-0.66415	-0.65318	0.00689
2.50667	-0.36447	-0.52301	-0.67644	-0.67729	-0.66456	-0.65031	0.00506
2.51333	-0.36168	-0.52009	-0.66946	-0.67382	-0.65522	-0.6485	0.00733
2.52	-0.36219	-0.52044	-0.66314	-0.66905	-0.65559	-0.64869	0.00659
2.52667	-0.3581	-0.51317	-0.66428	-0.6675	-0.65112	-0.64745	0.00344
2.53333	-0.36083	-0.51628	-0.66465	-0.66561	-0.65351	-0.64039	0.00126
2.54	-0.35335	-0.5093	-0.656	-0.66154	-0.6497	-0.63734	0.00895
2.54667	-0.35646	-0.5084	-0.6624	-0.66108	-0.6436	-0.63201	0.00080982
2.55333	-0.35237	-0.50695	-0.65738	-0.65749	-0.64293	-0.63152	0.00716
2.56	-0.35218	-0.50439	-0.65098	-0.65763	-0.63708	-0.63039	0.00482
2.56667	-0.34999	-0.50245	-0.64875	-0.65256	-0.63508	-0.62789	0.00389
2.57333	-0.34789	-0.49817	-0.6457	-0.6453	-0.63252	-0.62407	0.00348
2.58	-0.34689	-0.49792	-0.6405	-0.6436	-0.62669	-0.61947	0.00298
2.58667	-0.34264	-0.49565	-0.63813	-0.64433	-0.62858	-0.61885	0.00734
2.59333	-0.34144	-0.49165	-0.63386	-0.63819	-0.62189	-0.61102	0.00796
2.6	-0.34116	-0.48962	-0.63118	-0.63624	-0.61852	-0.6141	0.00338
2.60667	-0.33984	-0.48705	-0.63067	-0.62977	-0.61978	-0.60886	0.00408
2.61333	-0.33841	-0.48701	-0.62807	-0.62796	-0.61771	-0.60527	0.00543
2.62	-0.33445	-0.48101	-0.62182	-0.62995	-0.61159	-0.60535	0.00723
2.62667	-0.33493	-0.48114	-0.6221	-0.62279	-0.61011	-0.60113	0.0035
2.63333	-0.33253	-0.47823	-0.61714	-0.62152	-0.60642	-0.59304	0.0047
2.64	-0.33047	-0.47522	-0.61492	-0.61612	-0.60015	-0.59696	0.00228
2.64667	-0.33225	-0.47588	-0.61025	-0.6149	-0.60122	-0.59368	0.00141
2.65333	-0.32926	-0.47293	-0.61003	-0.61727	-0.60036	-0.58843	0.00448
2.66	-0.32621	-0.47023	-0.6071	-0.60799	-0.59577	-0.58774	0.00314
2.66667	-0.32679	-0.46695	-0.6003	-0.60529	-0.59514	-0.58246	0.00644
2.67333	-0.324	-0.46424	-0.6026	-0.60333	-0.59032	-0.57882	0.0073
2.68	-0.32123	-0.46106	-0.59776	-0.60249	-0.5837	-0.57981	0.00189
2.68667	-0.31817	-0.45644	-0.59261	-0.59573	-0.58196	-0.57678	0.00636
2.69333	-0.31788	-0.45658	-0.59133	-0.59637	-0.57816	-0.57452	0.00339
2.7	-0.31604	-0.45632	-0.58697	-0.59377	-0.57773	-0.57045	0.00475
2.70667	-0.31703	-0.4551	-0.58639	-0.58804	-0.57221	-0.57082	0.00398
2.71333	-0.31311	-0.44872	-0.57801	-0.58826	-0.57257	-0.5625	0.00602
2.72	-0.30963	-0.44658	-0.57947	-0.58718	-0.56954	-0.56238	0.00554
2.72667	-0.3103	-0.44772	-0.57422	-0.57923	-0.56761	-0.5578	0.00534
2.73333	-0.3063	-0.44331	-0.57595	-0.58064	-0.56446	-0.5567	0.00776
2.74	-0.30931	-0.44337	-0.57417	-0.57351	-0.55887	-0.55325	0.00097038
2.74667	-0.30451	-0.43926	-0.56647	-0.57392	-0.55833	-0.54874	0.003
2.75333	-0.30433	-0.43713	-0.56574	-0.57005	-0.55584	-0.55091	0.00518
2.76	-0.30029	-0.43443	-0.56221	-0.5652	-0.5575	-0.54178	0.00474
2.76667	-0.3005	-0.43004	-0.56153	-0.56061	-0.54753	-0.54452	0.00556
2.77333	-0.29995	-0.43091	-0.55516	-0.56218	-0.54501	-0.54117	0.00289
2.78	-0.29951	-0.42843	-0.55227	-0.55812	-0.54427	-0.53579	0.00303
2.78667	-0.29676	-0.42332	-0.54953	-0.55285	-0.5392	-0.53421	0.00559
2.79333	-0.29328	-0.4224	-0.54357	-0.55111	-0.53444	-0.52988	0.00495
2.8	-0.29435	-0.42019	-0.54307	-0.54546	-0.53339	-0.52582	0.0034
2.80667	-0.28931	-0.41639	-0.54271	-0.54827	-0.53083	-0.52055	0.00581
2.81333	-0.29119	-0.41471	-0.53359	-0.54282	-0.5225	-0.52227	0.00471
2.82	-0.28904	-0.41423	-0.53588	-0.54	-0.52487	-0.51603	0.00292
2.82667	-0.28916	-0.41557	-0.531	-0.53704	-0.51911	-0.51505	0.00291
2.83333	-0.28372	-0.40918	-0.53319	-0.53859	-0.52179	-0.51336	0.00243
2.84	-0.28408	-0.4071	-0.52673	-0.53172	-0.51887	-0.50998	0.00292
2.84667	-0.27986	-0.40388	-0.52632	-0.52719	-0.5134	-0.50725	0.00354
2.85333	-0.27753	-0.39933	-0.51911	-0.52848	-0.51074	-0.50587	0.00994
2.86	-0.2773	-0.40034	-0.5194	-0.52562	-0.50728	-0.50362	0.00417
2.86667	-0.27627	-0.39645	-0.51407	-0.5208	-0.50297	-0.49772	0.00475
2.87333	-0.27615	-0.39438	-0.5116	-0.51858	-0.50576	-0.49421	0.00359
2.88	-0.27322	-0.39294	-0.51034	-0.51453	-0.49835	-0.49133	0.00215
2.88667	-0.27137	-0.38908	-0.50483	-0.50915	-0.49906	-0.48673	0.00576
2.89333	-0.27125	-0.39158	-0.50095	-0.51054	-0.49633	-0.49137	0.0073
2.9	-0.2677	-0.38703	-0.49682	-0.50576	-0.49009	-0.48602	0.00496
2.90667	-0.26831	-0.38396	-0.49554	-0.50502	-0.4889	-0.48159	0.00568
2.91333	-0.26712	-0.38146	-0.4969	-0.50152	-0.48699	-0.48129	0.00287
2.92	-0.2639	-0.37943	-0.4877	-0.49218	-0.48465	-0.47904	0.00744
2.92667	-0.26411	-0.3784	-0.4892	-0.49089	-0.47549	-0.47269	0.00194
2.93333	-0.26123	-0.37628	-0.48365	-0.48758	-0.47587	-0.47239	0.00522
2.94	-0.25773	-0.37231	-0.4786	-0.48661	-0.4742	-0.4684	0.00438
2.94667	-0.26044	-0.37179	-0.47906	-0.48002	-0.46678	-0.47048	-0.00017528
2.95333	-0.25776	-0.3672	-0.4764	-0.48097	-0.46864	-0.46284	0.00333
2.96	-0.25606	-0.36513	-0.4751	-0.47965	-0.46665	-0.45966	0.00338
2.96667	-0.254	-0.36382	-0.47104	-0.47796	-0.46259	-0.45547	0.00296
2.97333	-0.24946	-0.36031	-0.46838	-0.47146	-0.45936	-0.45163	0.00692
2.98	-0.24809	-0.3564	-0.46959	-0.4733	-0.45135	-0.45052	0.00801
2.98667	-0.24842	-0.35696	-0.45853	-0.46673	-0.45554	-0.45086	0.00419
2.99333	-0.24612	-0.35464	-0.45757	-0.4652	-0.45141	-0.44307	0.0064
3	-0.24255	-0.351	-0.45524	-0.46208	-0.45012	-0.44168	0.00574
3.00667	-0.24435	-0.35052	-0.45447	-0.45993	-0.44932	-0.43895	0.00453
3.01333	-0.24283	-0.34756	-0.45454	-0.45627	-0.44389	-0.4353	0.0031
3.02	-0.24111	-0.3462	-0.44363	-0.45445	-0.44004	-0.43691	0.00212
3.02667	-0.239	-0.34351	-0.44647	-0.44853	-0.43675	-0.43494	0.00443
3.03333	-0.23743	-0.34111	-0.44598	-0.4488	-0.43585	-0.42649	0.00225
3.04	-0.23607	-0.34088	-0.43874	-0.44197	-0.4336	-0.42701	0.00479
3.04667	-0.23291	-0.33469	-0.43263	-0.44391	-0.42389	-0.42135	0.00536
3.05333	-0.23168	-0.3341	-0.43458	-0.43619	-0.42634	-0.42117	0.00701
3.06	-0.23049	-0.33265	-0.42872	-0.4378	-0.42308	-0.41823	0.00594
3.06667	-0.22819	-0.32933	-0.42519	-0.43368	-0.42302	-0.41207	0.00506
3.07333	-0.22944	-0.32922	-0.42538	-0.43032	-0.41568	-0.415	0.00043033
3.08	-0.22633	-0.32591	-0.42034	-0.42802	-0.41661	-0.41444	0.00487
3.08667	-0.22519	-0.32272	-0.4195	-0.4231	-0.4121	-0.40728	0.00297
3.09333	-0.22564	-0.321	-0.41405	-0.42155	-0.41222	-0.40754	0.00353
3.1	-0.22136	-0.31945	-0.40933	-0.41674	-0.4058	-0.40646	0.00582
3.10667	-0.21935	-0.31447	-0.41126	-0.41484	-0.40336	-0.39997	0.00367
3.11333	-0.2198	-0.31533	-0.40981	-0.41169	-0.39946	-0.39648	0.0036
3.12	-0.21515	-0.30896	-0.40157	-0.40611	-0.3973	-0.39311	0.00412
3.12667	-0.21739	-0.31001	-0.40352	-0.40802	-0.39635	-0.39054	0.00286
3.13333	-0.21468	-0.30839	-0.39964	-0.40549	-0.3938	-0.38829	0.00557
3.14	-0.21108	-0.30527	-0.39543	-0.39938	-0.39054	-0.38916	0.00441
3.14667	-0.21229	-0.30577	-0.39518	-0.397	-0.38596	-0.38192	0.00577
3.15333	-0.20786	-0.30004	-0.38839	-0.39607	-0.38643	-0.38114	0.00491
3.16	-0.20914	-0.29846	-0.38656	-0.3922	-0.38012	-0.37582	0.00269
3.16667	-0.20829	-0.29857	-0.38406	-0.39187	-0.38083	-0.37423	0.00156
3.17333	-0.20632	-0.29394	-0.38461	-0.38869	-0.37923	-0.37219	0.00309
3.18	-0.20033	-0.29002	-0.37941	-0.38765	-0.37003	-0.36805	0.00543
3.18667	-0.20005	-0.28726	-0.372	-0.38363	-0.37277	-0.36474	0.00654
3.19333	-0.19857	-0.2884	-0.37417	-0.3797	-0.37176	-0.3624	0.00889
3.2	-0.19725	-0.28492	-0.37345	-0.3778	-0.36527	-0.3599	0.00365
3.20667	-0.19647	-0.28388	-0.36845	-0.37514	-0.36278	-0.35411	0.00512
3.21333	-0.19545	-0.2809	-0.36869	-0.36991	-0.3604	-0.35447	0.00516
3.22	-0.19228	-0.27885	-0.36234	-0.36616	-0.35671	-0.34946	0.00662
3.22667	-0.19408	-0.27517	-0.35887	-0.36327	-0.35642	-0.34994	0.00533
3.23333	-0.1918	-0.27369	-0.35646	-0.36336	-0.34342	-0.34798	0.00483
3.24	-0.18972	-0.27439	-0.35505	-0.36185	-0.35036	-0.34222	0.00277
3.24667	-0.18751	-0.2716	-0.3526	-0.35695	-0.3472	-0.34651	0.00673
3.25333	-0.1864	-0.26897	-0.3477	-0.35299	-0.34388	-0.34123	0.00429
3.26	-0.18532	-0.26559	-0.34587	-0.35109	-0.34108	-0.33965	0.00207
3.26667	-0.18277	-0.26156	-0.33884	-0.34922	-0.33471	-0.33468	0.0035
3.27333	-0.18174	-0.26177	-0.33853	-0.34445	-0.33708	-0.3306	0.00315
3.28	-0.18158	-0.26119	-0.33564	-0.34245	-0.33079	-0.33407	0.00251
3.28667	-0.18223	-0.25897	-0.33201	-0.33935	-0.32847	-0.32441	-0.00096158
3.29333	-0.17941	-0.25691	-0.33217	-0.33942	-0.326	-0.3247	0.00341
3.3	-0.17457	-0.25396	-0.32909	-0.33226	-0.32218	-0.32147	0.00415
3.30667	-0.17363	-0.25088	-0.32678	-0.32987	-0.32222	-0.31853	0.00394
3.31333	-0.17136	-0.24639	-0.3202	-0.3272	-0.31929	-0.31174	0.00515
3.32	-0.17123	-0.2449	-0.32102	-0.32195	-0.31364	-0.31401	0.00244
3.32667	-0.16986	-0.24406	-0.31622	-0.32204	-0.31551	-0.30899	0.00116
3.33333	-0.16966	-0.24174	-0.31107	-0.31823	-0.30958	-0.30523	0.00020535
3.34	-0.1651	-0.23904	-0.31129	-0.31865	-0.30721	-0.30414	0.00598
3.34667	-0.16626	-0.23497	-0.31231	-0.3111	-0.30645	-0.30144	-0.00086458
3.35333	-0.16547	-0.23594	-0.3099	-0.31002	-0.30146	-0.29567	-0.00029462
3.36	-0.16366	-0.23608	-0.30332	-0.30868	-0.29989	-0.29311	0.00178
3.36667	-0.16144	-0.23135	-0.30211	-0.30724	-0.2975	-0.28957	0.00521
3.37333	-0.15695	-0.22706	-0.29498	-0.30388	-0.28877	-0.29037	0.00693
3.38	-0.15797	-0.22759	-0.29468	-0.3037	-0.29146	-0.28693	0.0031
3.38667	-0.1586	-0.22455	-0.2928	-0.29806	-0.28812	-0.28754	-0.0007869
3.39333	-0.15595	-0.22094	-0.28992	-0.29311	-0.28252	-0.28204	0.00396
3.4	-0.15175	-0.22055	-0.28359	-0.29139	-0.28366	-0.27844	0.00572
3.40667	-0.15131	-0.21727	-0.28419	-0.28761	-0.27926	-0.27383	0.0029
3.41333	-0.14909	-0.21715	-0.27986	-0.28362	-0.27982	-0.27423	0.00115
3.42	-0.14896	-0.21435	-0.279	-0.28177	-0.27578	-0.27159	0.00183
3.42667	-0.14902	-0.21157	-0.27217	-0.27921	-0.27185	-0.26956	0.00186
3.43333	-0.14644	-0.208	-0.27488	-0.27716	-0.2681	-0.26643	0.00498
3.44	-0.14445	-0.20804	-0.27112	-0.27065	-0.26626	-0.26361	0.00113
3.44667	-0.14542	-0.20647	-0.26472	-0.27325	-0.26204	-0.25813	-0.0015
3.45333	-0.1433	-0.20471	-0.26404	-0.26754	-0.26084	-0.25918	-0.00313
3.46	-0.13994	-0.20212	-0.25939	-0.26749	-0.26052	-0.25596	0.00529
3.46667	-0.14055	-0.19894	-0.25766	-0.26326	-0.25663	-0.25202	0.00021064
3.47333	-0.13866	-0.19722	-0.25347	-0.26222	-0.25493	-0.25326	0.00224
3.48	-0.13544	-0.19403	-0.25289	-0.26087	-0.24986	-0.24674	0.00258
3.48667	-0.13081	-0.19079	-0.25342	-0.25663	-0.24792	-0.2453	0.0047
3.49333	-0.13423	-0.19123	-0.24544	-0.25106	-0.24268	-0.24397	0.00094192
3.5	-0.12845	-0.18634	-0.24589	-0.24881	-0.24286	-0.23936	0.00666
3.50667	-0.1279	-0.1853	-0.24243	-0.24534	-0.23948	-0.24015	0.005
3.51333	-0.12858	-0.18414	-0.23866	-0.24574	-0.23402	-0.23815	0.00289
3.52	-0.12993	-0.18281	-0.23622	-0.24281	-0.23435	-0.23191	-0.00206
3.52667	-0.12322	-0.178	-0.23274	-0.23727	-0.23393	-0.22964	0.00561
3.53333	-0.12322	-0.18011	-0.23186	-0.23816	-0.2267	-0.22518	0.00349
3.54	-0.11984	-0.17523	-0.2257	-0.23621	-0.22517	-0.222	0.00458
3.54667	-0.11898	-0.17125	-0.22368	-0.22708	-0.21992	-0.22232	0.00765
3.55333	-0.11898	-0.1726	-0.22603	-0.2263	-0.21679	-0.22075	0.00667
3.56	-0.11716	-0.1684	-0.21948	-0.22497	-0.21885	-0.21736	0.00228
3.56667	-0.1185	-0.1686	-0.21433	-0.22208	-0.21593	-0.21383	-0.00438
3.57333	-0.11614	-0.16653	-0.21314	-0.2206	-0.21233	-0.21309	0.00171
3.58	-0.11383	-0.16295	-0.21231	-0.21868	-0.21103	-0.20889	0.00201
3.58667	-0.11237	-0.1618	-0.20888	-0.21312	-0.2054	-0.20787	0.00385
3.59333	-0.11187	-0.15894	-0.20686	-0.21314	-0.20452	-0.20511	0.00195
3.6	-0.10985	-0.15734	-0.20357	-0.20771	-0.19991	-0.19801	0.00178
3.60667	-0.10567	-0.15425	-0.19935	-0.20469	-0.19384	-0.19593	0.00302
3.61333	-0.10402	-0.14975	-0.19779	-0.20298	-0.19755	-0.19736	0.00325
3.62	-0.10394	-0.14891	-0.19569	-0.2002	-0.1926	-0.18892	0.00389
3.62667	-0.10253	-0.1461	-0.19321	-0.19841	-0.19463	-0.18969	0.00294
3.63333	-0.10328	-0.14863	-0.18827	-0.19699	-0.18732	-0.18556	0.0015
3.64	-0.10274	-0.14546	-0.18788	-0.19209	-0.18563	-0.18189	-0.00083024
3.64667	-0.09903	-0.14189	-0.18328	-0.18456	-0.18328	-0.17928	-3.70898e-05
3.65333	-0.09965	-0.14023	-0.18236	-0.18952	-0.18058	-0.18075	0.00187
3.66	-0.0951	-0.1351	-0.1798	-0.18732	-0.179	-0.17514	0.00459
3.66667	-0.09328	-0.13598	-0.17646	-0.18139	-0.17255	-0.17415	0.00301
3.67333	-0.09193	-0.13222	-0.17577	-0.1811	-0.1697	-0.17233	0.00459
3.68	-0.08809	-0.12879	-0.17396	-0.17361	-0.17194	-0.17035	0.00669
3.68667	-0.08672	-0.12728	-0.16954	-0.17285	-0.1672	-0.16278	0.00394
3.69333	-0.08873	-0.12675	-0.16567	-0.16882	-0.1629	-0.16215	0.00296
3.7	-0.08849	-0.12624	-0.16811	-0.16698	-0.15947	-0.15942	0.00403
3.70667	-0.08762	-0.125	-0.15972	-0.16571	-0.15912	-0.15718	0.00152
3.71333	-0.08308	-0.12134	-0.16139	-0.16119	-0.15534	-0.15835	0.00346
3.72	-0.08322	-0.11985	-0.15056	-0.16055	-0.15401	-0.15266	0.00202
3.72667	-0.08302	-0.11813	-0.15471	-0.15772	-0.14985	-0.15054	0.00156
3.73333	-0.07879	-0.11441	-0.14674	-0.15101	-0.15009	-0.14509	0.00457
3.74	-0.08023	-0.11328	-0.14548	-0.15317	-0.14447	-0.14432	-0.00042281
3.74667	-0.07715	-0.1086	-0.14137	-0.1484	-0.1452	-0.14459	0.00221
3.75333	-0.07684	-0.10892	-0.13861	-0.14992	-0.14038	-0.13923	8.03802e-05
3.76	-0.07193	-0.10621	-0.13746	-0.14515	-0.14002	-0.13788	0.00378
3.76667	-0.07184	-0.10407	-0.13473	-0.14522	-0.13281	-0.13564	0.00424
3.77333	-0.0703	-0.10414	-0.13211	-0.13609	-0.13322	-0.13075	0.00249
3.78	-0.07116	-0.1021	-0.13358	-0.13477	-0.12735	-0.12796	-0.00193
3.78667	-0.06785	-0.09672	-0.12521	-0.13468	-0.12439	-0.12702	0.00539
3.79333	-0.06424	-0.09421	-0.12313	-0.12854	-0.12226	-0.12667	0.00731
3.8	-0.06409	-0.09449	-0.1176	-0.12856	-0.12094	-0.12183	0.0022
3.80667	-0.06052	-0.0901	-0.12518	-0.12884	-0.11787	-0.11807	0.00618
3.81333	-0.06346	-0.09068	-0.11538	-0.12481	-0.11621	-0.11511	-0.0011
3.82	-0.05821	-0.08439	-0.11395	-0.11913	-0.11227	-0.11261	0.00373
3.82667	-0.05917	-0.08511	-0.1098	-0.12097	-0.11442	-0.11271	0.00337
3.83333	-0.05908	-0.08377	-0.10695	-0.11265	-0.10717	-0.10825	-0.00031675
3.84	-0.05563	-0.07914	-0.107	-0.11175	-0.10486	-0.1068	0.00433
3.84667	-0.056	-0.07795	-0.09911	-0.10592	-0.1005	-0.10264	-0.00149
3.85333	-0.05115	-0.07487	-0.09987	-0.10638	-0.09934	-0.09849	0.00402
3.86	-0.0523	-0.0752	-0.09765	-0.10275	-0.09853	-0.09982	0.00292
3.86667	-0.04899	-0.0713	-0.0974	-0.10177	-0.09451	-0.09614	0.00155
3.87333	-0.04911	-0.07011	-0.09578	-0.10178	-0.0945	-0.09365	0.00181
3.88	-0.04761	-0.06898	-0.09233	-0.09539	-0.08784	-0.09431	0.00018978
3.88667	-0.04561	-0.066	-0.08772	-0.09081	-0.08526	-0.08951	0.00236
3.89333	-0.04387	-0.06456	-0.08599	-0.0881	-0.08421	-0.08529	0.00287
3.9	-0.04345	-0.06267	-0.08363	-0.08905	-0.08561	-0.08545	0.00025949
3.90667	-0.04256	-0.0597	-0.07741	-0.08196	-0.08068	-0.07989	0.00106
3.91333	-0.04325	-0.06033	-0.07771	-0.08177	-0.07231	-0.07847	0.0033
3.92	-0.03816	-0.05535	-0.07326	-0.07984	-0.0743	-0.0739	0.00185
3.92667	-0.03998	-0.05404	-0.07172	-0.07568	-0.07338	-0.07032	-0.00184
3.93333	-0.03445	-0.05097	-0.06921	-0.06884	-0.0677	-0.07099	0.00517
3.94	-0.03577	-0.05104	-0.06689	-0.07349	-0.06496	-0.06684	0.00291
3.94667	-0.03638	-0.04818	-0.06162	-0.06777	-0.06609	-0.06441	6.99024e-06
3.95333	0.00393	0.0104	0.0198	0.01523	0.0141	0.01218	-0.00016435
3.96	0.00807	0.0095	0.01963	0.01495	0.01161	0.01185	0.00293
3.96667	0.00787	0.01187	0.01742	0.01427	0.01096	0.01061	0.0054
3.97333	0.00547	0.01002	0.01352	0.01305	0.00913	0.01211	0.00281
3.98	0.00789	0.01147	0.01258	0.01255	0.01458	0.01124	0.00279
3.98667	0.00877	0.00984	0.01315	0.01456	0.01046	0.00738	0.00472
3.99333	0.00772	0.01076	0.01107	0.01229	0.01079	0.00734	0.00687
4	0.00839	0.00879	0.01115	0.00884	0.00804	0.01092	0.00378
4.00667	0.00624	0.00789	0.01263	0.00896	0.01334	0.01176	0.00158
4.01333	0.00658	0.00953	0.01144	0.01222	0.01071	0.00418	0.00264
4.02	0.00183	0.00967	0.01319	0.00585	0.00782	0.00788	-0.00147
4.02667	0.00764	0.00863	0.00987	0.00882	0.00407	0.00912	0.0023
4.03333	0.00311	0.00549	0.0127	0.00512	0.00821	0.00601	-0.00322
4.04	0.00407	0.00508	0.01112	0.00814	0.00452	0.00572	0.00116
4.04667	0.00433	0.00415	0.00956	0.01384	0.00673	0.00654	0.00163
4.05333	0.00685	0.00885	0.00663	0.00846	0.00742	0.00871	0.00354
4.06	0.00136	0.0043	0.00655	0.00442	0.00647	0.00539	-0.00125
4.06667	0.00476	0.00634	0.00914	0.00685	0.00599	0.00823	0.00096029
4.07333	0.00471	0.00546	0.0067	0.00557	0.00611	0.00563	-0.0001815
4.08	0.0049	0.00666	0.00551	0.00896	0.00672	0.00289	0.00272
4.08667	0.0041	0.0055	0.00814	0.00785	0.00895	0.00597	0.00227
4.09333	0.00447	0.00804	0.00753	0.00516	0.00581	0.00743	0.00040948
4.1	0.00367	0.00432	0.0024	0.00785	0.00349	0.00582	0.00151
4.10667	0.00316	0.00422	0.00672	0.01029	0.00768	0.00297	-0.00115
4.11333	0.00725	0.00775	0.00227	0.00534	0.0045	0.00107	0.0049
4.12	0.00663	0.00536	0.00727	0.000961866	0.00573	0.00313	0.00542
4.12667	-0.000548885	0.00285	0.00672	0.00574	0.00296	0.00279	-0.00060767
4.13333	0.00477	0.00579	0.00836	0.00695	0.00515	0.00283	0.00272
4.14	0.00353	0.00516	0.00628	0.00536	0.00549	0.0044	0.00226
4.14667	0.000729775	0.00319	0.00389	0.0083	0.00186	0.0033	0.00167
4.15333	0.00579	0.00745	0.00751	0.00553	0.00762	0.00794	0.00488
4.16	0.00322	0.00464	0.00818	0.00574	0.0051	0.00507	0.00253
4.16667	0.00337	0.00533	0.00507	0.00593	0.00408	0.00314	0.00124
4.17333	0.00171	0.00516	0.0013	0.00549	0.006	0.00591	-0.000805
4.18	0.00323	0.00381	0.00127	0.00208	0.003	0.00656	0.00208
4.18667	0.00325	0.00262	0.00289	0.00925	0.00269	0.00417	0.00235
4.19333	0.00165	0.00314	0.00338	0.00311	0.00643	0.0062	0.00123
4.2	0.00372	0.00555	0.00272	0.00575	0.00704	0.00353	0.00433
4.20667	0.0024	0.00516	0.00492	0.000534566	0.00688	0.00119	0.00168
4.21333	0.00337	0.00317	0.00805	7.13656e-05	0.0024	0.0076	0.00201
4.22	0.00405	0.00425	0.00622	0.00879	0.00471	0.000655711	0.00394
4.22667	0.00121	0.00256	0.00313	0.0016	0.00705	0.00332	-0.00215
4.23333	0.00146	0.00251	0.00393	0.00298	0.00172	0.00516	0.00214
4.24	0.00167	0.003	0.00437	0.00476	0.00468	0.00392	0.00010921
4.24667	0.00217	0.00277	0.00835	0.00443	0.00836	0.00513	-0.00128
4.25333	0.00287	0.0051	0.00738	0.00455	0.0038	0.00495	-0.00018104
4.26	0.0047	0.00353	0.00264	0.00323	0.00407	0.00292	0.00508
4.26667	0.00328	0.00421	0.0064	0.00247	0.00631	0.00338	0.00442
4.27333	0.00149	0.00153	0.00302	0.000992666	0.0026	-0.000243189	0.00068433
4.28	0.00265	0.00308	0.00627	0.000818166	0.00397	0.00259	0.00558
4.28667	0.00348	0.00245	-0.00335	0.00434	0.00539	0.00265	0.00532
4.29333	0.0011	0.00293	0.00681	0.00395	0.00273	-0.000382589	0.00018904
4.3	0.00285	0.00477	0.00546	0.00279	0.00537	0.00319	0.00060898
4.30667	0.00449	0.00387	0.00586	0.00183	0.00165	-0.000353189	0.00292
4.31333	0.000879375	0.00232	0.00327	0.00101	0.00318	0.0015	0.00016585
4.32	0.00259	0.00205	0.000701044	0.000840966	0.00396	0.00334	0.00121
4.32667	0.0028	0.00366	0.0072	0.00337	0.00532	0.00505	0.00035785
4.33333	-0.000458545	0.00202	0.00346	0.00445	0.00557	0.00336	-0.00213
4.34	0.00242	0.0041	0.00384	-3.66344e-05	0.00122	0.00623	0.00176
4.34667	0.00242	0.00305	0.0035	0.00265	0.00105	0.00116	0.00476
4.35333	0.00142	0.00207	0.00356	0.00207	0.00251	0.000754111	0.00031646
4.36	0.00356	0.00421	0.00346	0.00327	0.00175	0.000653211	0.00025113
4.36667	0.00239	0.00119	0.00634	0.000430866	0.00255	-0.00101	0.00304
4.37333	0.00263	0.00255	0.000477344	0.000998266	0.00277	0.0012	0.00509
4.38	0.00385	0.00219	0.00678	0.0036	0.00144	0.00161	0.00285
4.38667	-0.00166	-0.000998783	0.000362744	-0.000500834	0.00252	0.00333	-7.30398e-05
4.39333	0.00417	0.00362	0.00204	0.00145	0.00331	0.000427411	0.0043
4.4	0.00366	0.00182	-0.000555456	0.00127	-0.00101	-0.000906589	0.00265
4.40667	0.00058485	0.00303	0.00303	0.00333	0.00224	0.000666011	0.0007958
4.41333	-0.000679785	0.000451509	0.00505	0.00333	3.12471e-05	0.00281	-0.00072647
4.42	0.00242	0.00347	4.11436e-05	-0.000457234	0.00207	0.00105	0.00276
4.42667	0.000151865	0.000544084	0.00389	0.00177	0.00424	0.00285	-0.00024217
4.43333	-0.00213	-9.58479e-07	-0.00182	-9.44344e-05	0.00211	0.00311	-0.00030634
4.44	0.00029335	0.00144	0.000424744	-0.000216334	-0.00102	0.00481	0.0009078
4.44667	-6.50747e-05	0.00335	0.00197	0.0011	0.00111	-0.00239	-0.00347
4.45333	0.00109	0.00183	0.00376	0.00612	0.00386	-0.00154	-8.69098e-05
4.46	-0.000171905	0.00203	0.00186	0.00317	0.00151	-0.00164	0.00148
4.46667	0.00337	0.00325	0.00373	0.00154	0.00245	0.000313311	0.00311
4.47333	8.39203e-05	0.00103	-0.000355056	-0.000595834	0.00152	0.00103	0.00206
4.48	0.00039144	0.0024	0.00156	0.00118	-0.000633253	0.000771811	0.00164
4.48667	-0.00112	-0.000615466	0.000128844	0.00338	0.000895547	0.00725	-0.00121
4.49333	0.00284	0.00365	-0.00399	0.00237	0.00478	0.0012	0.00051466
4.5	0.00137	0.00192	0.00166	0.00172	0.000807847	0.004	-0.00184
4.50667	-0.00013751	0.00109	-0.00133	0.00496	0.00486	0.000668611	-0.00133
4.51333	0.0026	0.00232	0.00393	0.00622	0.00354	0.00273	0.00065066
4.52	0.00249	0.00321	0.00192	0.00118	-0.00117	-0.000381589	0.00236
4.52667	0.00218	-0.000394588	0.00483	-0.00168	-0.00323	0.000992911	0.00208
4.53333	0.00309	0.00114	-0.000939256	-8.71344e-05	0.00333	0.00615	-0.0006495
4.54	0.0021	0.00177	0.00485	-0.000805734	0.00347	0.00303	0.00111
4.54667	0.00189	0.00208	-0.00148	0.00263	0.000331647	-0.00112	0.00166
4.55333	0.000332005	0.00225	0.000621344	-0.00148	0.00145	0.00229	0.00032411
4.56	0.000444865	0.000267284	0.00194	0.00193	0.00523	0.000742611	0.00212
4.56667	0.00105	0.00146	0.000385544	0.00503	0.00523	0.00642	0.00232
4.57333	0.00331	0.00303	0.00204	-0.000898234	0.0023	0.00159	0.00077096
4.58	0.00042038	0.00115	0.00118	-0.000867834	-0.000409353	-0.000830389	0.00108
4.58667	-0.00024185	0.000150377	0.00672	0.000564166	0.000964547	0.000799211	-0.0009086
4.59333	0.00205	0.000143552	-0.000637156	0.00198	0.00237	0.00464	0.00133
4.6	0.0031	0.00126	-0.000867356	-0.00154	0.000577547	0.00145	0.0028
4.60667	-0.000172365	0.00212	0.00275	-0.000574734	0.000128547	0.00472	-0.00067263
4.61333	0.00075076	0.00227	-0.00248	-0.00123	-0.000395553	-0.000381989	-6.03798e-05
4.62	0.00138	0.00161	-4.42564e-05	0.00299	0.00457	0.00105	-0.00012615
4.62667	-0.000439745	0.000252129	0.00562	0.00276	-0.000265253	0.000558811	-0.00049839
4.63333	0.00291	0.0024	0.000715644	-0.000732634	-0.000497153	0.00344	0.00079201
4.64	0.000430765	-0.0012	0.0014	-0.00116	-0.00151	0.000625811	0.00179
4.64667	-0.00049007	-0.000741683	0.00206	-0.00153	0.00189	-0.00111	-0.00212
4.65333	0.000891155	0.0019	0.00217	0.000472166	-0.000488953	0.000831011	-0.00203
4.66	-0.00145	-0.000354733	0.00141	-0.00127	0.00253	0.00165	-0.00057964
4.66667	2.50553e-05	0.000409779	0.00422	0.00279	-0.00232	0.00181	0.00089521
4.67333	-0.00193	0.00101	-0.0021	-0.0011	0.00466	0.00254	-0.00108
4.68	-0.00111	0.000559004	0.00191	0.000129166	0.00335	0.000534911	-0.00068089
4.68667	0.00084067	-0.000527363	-0.0028	0.00382	-0.00379	-0.000796889	0.00058144
4.69333	-0.00219	-0.00242	-0.0018	0.00198	-0.00121	0.00473	0.00151
4.7	-8.13397e-05	0.00154	0.00298	0.00429	0.00252	-0.0017	0.00136
4.70667	-0.00117	3.35215e-05	0.000901244	-0.00531	0.00242	-0.00523	-0.0013
4.71333	0.00063238	0.000251342	-0.00141	0.000993166	-0.00114	0.000966211	-0.00177
4.72	0.000617215	0.0017	-0.0017	-0.00305	0.000145047	0.00457	0.00040153
4.72667	-0.00015483	0.000681037	0.000495744	-0.00267	0.00439	0.00588	-0.00070756
4.73333	-0.000772735	-0.000629166	-0.00175	-0.00108	-0.000235953	0.00582	-0.00129
4.74	0.00249	0.00224	0.000248044	0.000784366	-0.0026	0.000650411	0.00247
4.74667	-0.00296	-0.000250893	0.00179	3.16656e-05	0.00133	-0.0019	-0.00367
4.75333	-0.00073824	0.000335932	3.73436e-05	-0.000868534	-0.00407	0.000211611	-0.00208
4.76	0.000255245	0.000545524	-0.00255	0.00149	-0.000934153	-0.000750489	-0.00115
4.76667	0.00021304	5.53715e-05	-0.00134	-0.00179	0.00211	-0.000600289	-0.00428
4.77333	0.00216	0.000853607	8.70436e-05	0.00321	0.00305	0.000750711	0.00478
4.78	-0.000991785	-0.000189641	0.000160044	0.00163	-0.000464953	0.0017	-0.00082347
4.78667	3.87153e-05	-0.000184341	-0.000216656	0.000720766	0.000781947	0.00554	0.00040553
4.79333	-0.00025202	-0.00104	0.00409	-0.00119	9.04471e-05	0.000784111	-0.00053194
4.8	0.000923105	-0.000449096	-0.000465056	0.00407	-0.000604953	-0.000490789	0.00458
4.80667	-0.00044131	0.000338847	-0.00206	-0.00195	-0.00151	-0.000993189	0.00118
4.81333	-0.00062732	0.000632392	-0.00303	0.00175	0.00126	0.000867511	0.00225
4.82	0.00215	0.000397899	0.00238	0.00282	-0.00414	-0.000360689	0.00477
4.82667	0.00178	0.000199682	0.0024	-0.00169	-0.0011	-0.00201	0.00128
4.83333	0.00129	-0.00103	-0.000341856	-0.000877634	-0.00449	0.000414311	0.00106
4.84	0.00123	0.000783097	-0.000788856	-0.000342834	0.00241	0.000602411	0.00421
4.84667	-0.00104	-0.0012	0.00203	-0.00473	0.00141	-0.00146	-5.39498e-05
4.85333	-0.000985545	-0.00147	-0.00473	-0.00368	0.00134	-0.00366	-0.00169
4.86	0.0001227	-0.000205398	-0.00146	0.00272	-0.00412	-0.00192	0.0001575
4.86667	0.0019	0.000261922	0.0041	0.00475	-0.000274553	-0.00105	0.00144
4.87333	-1.99847e-05	-0.000399791	-0.00349	-0.00384	0.000875647	-0.00142	0.00224
4.88	-0.00155	0.000788017	-0.000786156	-0.00342	-0.000746753	0.000834511	-0.00384
4.88667	0.00192	0.000442409	0.000168244	-0.00125	0.00114	0.00353	0.00408
4.89333	-0.00104	0.000706554	-0.00103	-0.000510934	0.00112	0.00213	-0.00050929
4.9	0.00194	0.00233	-0.000831656	0.000124666	0.00217	-0.000583589	0.00076939
4.90667	0.00026039	0.00193	0.000207444	0.00121	-0.000371353	0.00292	-0.00301
4.91333	-0.00172	-0.0019	0.000630844	-0.000995534	0.00446	0.00329	-0.0019
4.92	-0.00141	-0.00171	0.0015	-0.00599	-0.000180853	0.00229	-0.00028428
4.92667	0.00357	0.00238	0.000281744	0.00196	0.000994347	0.00171	0.00512
4.93333	-0.00204	-0.00224	0.000813144	-0.000297934	-0.00106	-0.000792889	-0.00125
4.94	-0.0016	-0.00234	0.0021	-0.00109	-0.0012	-0.00114	0.0025
4.94667	0.000163335	0.00104	-0.00393	-0.00358	0.00111	0.00205	0.00076677
4.95333	-0.00162	-0.000504731	0.00125	0.00131	0.000454347	0.000642511	-0.00248
4.96	-0.00219	-0.000629931	-0.00113	-0.00165	0.000154047	0.00302	-0.00151
4.96667	-6.52297e-05	-0.00194	0.00135	-0.00226	-0.00314	-0.00587	-4.73598e-05
4.97333	-0.00022897	-0.00169	0.00132	-0.00106	0.00288	-0.0015	-0.00202
4.98	-0.000670005	-0.00164	0.00183	0.000661366	-0.00274	-0.00262	0.00213
4.98667	-0.00465	-0.00211	-0.00297	0.00242	0.000968747	-0.00348	-0.00211
4.99333	-0.00090218	-0.00187	-0.00358	0.00203	-0.000583353	-0.0041	-6.62598e-05
5	-0.00101	-0.0026	7.44364e-06	0.000347766	-0.0037	0.00223	-0.00305
5.00667	-0.00186	0.000159542	-0.00169	0.00279	0.000643947	-0.000604889	-0.00146
5.01333	0.000393235	-0.000324231	-0.00341	-0.00483	-0.00156	-0.00274	0.00209
5.02	-0.00129	-0.00156	-0.00241	-0.00145	0.0026	-0.00331	-0.00269
5.02667	0.00277	0.000468949	-0.00423	-0.000900134	-0.00464	0.000727411	0.00383
5.03333	-0.00342	-0.0041	0.00123	-0.00131	0.00176	0.00176	-0.0025
5.04	-0.00339	-0.0033	0.000175744	0.000584566	0.000329147	-0.00235	0.00090588
5.04667	-0.00141	-0.00168	-9.87564e-05	-0.00116	0.00331	0.00373	-0.00213
5.05333	-0.00333	-0.00157	0.00246	-0.000685834	-0.00112	-0.0012	-0.00599
5.06	0.000580005	-0.00129	-0.00283	-0.00185	-0.0029	0.000228811	-0.00043289
5.06667	-0.00157	-0.00294	-0.0028	-0.000864434	-0.00216	-0.000392189	-0.00010702
5.07333	-0.00099494	-0.00143	0.00337	-0.00476	-0.00124	-0.00345	-0.00168
5.08	-0.00208	-0.00227	-0.000613356	-0.00237	-0.0011	-0.00392	-0.00103
5.08667	-0.00127	-0.00182	0.00113	-0.000454434	0.00267	-0.00151	0.0005248
5.09333	-0.000842135	-0.00178	-0.00332	0.000501866	-0.00314	-0.00171	-0.00083217
5.1	0.000373975	-8.4211e-05	0.00256	-0.00219	-0.00344	-0.00522	0.00063105
5.10667	0.000361375	-0.000836011	-0.00154	-0.00304	0.00225	-0.00555	0.00023285
5.11333	0.00011018	-0.000467108	-0.0018	0.000165666	0.000213647	0.00163	0.00070946
5.12	-0.00221	-0.00185	-0.00308	-0.00131	-0.000670453	-0.00228	0.00040315
5.12667	-0.00211	6.24965e-05	-0.00126	-0.000432234	-0.00421	-0.00307	-0.00090272
5.13333	-0.000447725	0.000400389	0.00154	0.00207	-0.00339	-0.00308	-0.00204
5.14	-0.00039057	-0.000995533	-0.000284256	-0.00208	0.000793347	-0.00209	-3.97595e-08
5.14667	-0.00196	-0.000731771	0.000863144	0.00122	0.00452	-0.00153	0.00174
5.15333	0.0001798	-0.00112	-0.00328	-0.00334	-0.000934753	7.75107e-05	0.0008627
5.16	-0.00209	-0.00218	-0.00142	0.000966366	0.00218	-0.00109	-0.00087983
5.16667	-0.00181	-0.00167	0.000996044	6.78656e-05	0.0017	0.000937511	-0.00214
5.17333	-0.00228	-0.00248	-0.00527	0.00246	-0.0024	-0.00278	-0.00078625
5.18	-0.00107	-0.00106	0.000670344	-0.000802734	-0.00174	-0.00155	-0.00114
5.18667	0.00079148	-0.0016	-0.0043	-0.00396	-0.00204	-0.00465	0.00153
5.19333	-0.00085488	-0.0018	0.0018	-0.00274	-0.000396553	-0.0039	0.00088934
5.2	-0.00327	-0.00293	-0.00206	-8.52344e-05	-0.00363	-0.000817789	0.00039833
5.20667	-0.00167	-0.00289	0.000969344	-0.00456	0.00281	-0.00437	9.37802e-05
5.21333	0.00036142	9.86615e-05	-0.00474	-0.000968434	-0.00316	-0.00136	-0.00025106
5.22	-0.000908555	-0.00143	-0.00436	-0.00279	0.00129	0.00201	-0.00375
5.22667	3.02603e-05	-0.00358	-0.00497	0.00171	0.00321	0.000531511	0.00053462
5.23333	-0.000764155	-0.0019	-0.00374	-0.00363	-0.00121	7.77107e-05	0.00306
5.24	0.00221	-0.000176613	0.000672844	0.00262	0.000367547	-0.000424889	0.00436
5.24667	-0.00246	-0.00202	-0.00532	0.000648166	0.000673947	-0.00168	-0.00103
5.25333	-0.00033538	-0.000139588	-0.00178	-0.00181	0.000124247	0.00141	0.00229
5.26	-0.00102	-0.000849671	-0.00382	-0.00116	-0.00118	0.000178311	-0.00176
5.26667	-0.00232	-0.00216	-0.00182	-0.00205	-0.00404	0.00221	-0.00198
5.27333	-0.000539045	-0.00275	-0.00151	0.000414766	-0.00426	-0.00175	0.00306
5.28	0.000641545	0.000587874	-0.00109	0.000463066	-0.00192	-0.00111	0.00156
5.28667	-0.00169	0.000448754	-0.00242	-0.00237	-0.000982253	-0.00259	-0.00285
5.29333	8.99953e-05	-0.00101	-0.00556	-0.000182934	0.0022	-0.00384	0.00040109
5.3	-0.00176	-0.00147	-0.00203	-0.00478	-0.00354	-0.0033	0.00033286
5.30667	-0.00231	-0.0016	-0.0018	-0.00133	-0.00348	-0.00143	0.00202
5.31333	-0.00503	-0.00338	-0.00252	-0.0021	-0.0036	-0.00321	-0.00512
5.32	-0.00219	-0.00186	0.000780444	0.00151	-0.00271	-0.000857189	-0.00080442
5.32667	-0.00123	-0.00429	0.00262	-0.000458734	-0.00111	-0.00165	-0.00069921
5.33333	-0.00237	-0.00317	-0.00399	-0.00111	-0.00156	0.000422411	6.91202e-05
5.34	-0.00034876	0.000254172	-0.00213	0.000805666	-0.00368	0.00123	-0.00137
5.34667	-0.00172	-0.00325	0.000821244	-0.000496434	-0.00547	0.000523511	-0.00188
5.35333	-0.00199	-0.00338	-0.00181	-0.0021	-0.00326	-0.00383	-0.00213
5.36	-0.00285	-0.00205	-0.000949256	-0.00111	-0.00158	-0.00246	-0.00425
5.36667	0.00044241	-0.00217	-0.000853056	-0.00148	-0.005	-0.00294	0.00284
5.37333	-0.00289	-0.00208	-0.00105	-0.00277	-0.0012	-0.000177589	-0.0014
5.38	-0.00224	-0.00281	-0.00282	-0.00156	0.00138	-0.00261	-0.00234
5.38667	-0.00187	-0.000153296	-0.00356	-0.00373	-0.00418	-0.00335	-0.00123
5.39333	-0.00080353	0.00124	0.00236	-0.000791534	-0.000642053	-0.00211	0.00108
5.4	-0.00172	-0.00197	-0.00257	-0.00251	-0.00133	-0.000984789	-0.00169
5.40667	-0.000336275	-0.00163	0.000595644	-0.00364	0.000246147	0.000807311	0.00201
5.41333	-0.00297	-0.00251	-0.00221	-0.000462634	-0.00359	-0.00251	-0.00179
5.42	-0.00166	-0.00112	-0.00763	-0.00495	-0.00497	-0.00392	-0.00058052
5.42667	-0.00244	-0.00162	-0.00333	-0.0055	-0.0022	-0.00168	-1.96098e-05
5.43333	-0.00109	-0.00227	-0.00377	-0.00187	0.000686147	-0.00408	-0.00328
5.44	-0.00323	-0.00278	-0.00424	-0.00368	-0.00271	-5.81893e-05	-0.00304
5.44667	-0.00252	-0.00334	-0.00356	-0.00382	0.000938747	-0.00167	-0.00457
5.45333	0.00304	0.000751522	-0.000459056	-0.000348034	-0.00517	-0.00502	0.00185
5.46	-0.00112	-0.00192	-0.0029	0.000296766	-0.0049	-0.00157	-0.00023945
5.46667	-0.00157	-0.00118	-0.0022	-0.00284	-0.00474	-0.00204	-0.00056536
5.47333	-0.00055448	-0.00292	-0.00259	-0.00381	-0.00347	-0.00495	6.14024e-06
5.48	-0.00151	-0.00337	-0.00335	-0.00456	-0.00276	-0.00334	-0.00187
5.48667	-0.004	-0.00149	-0.00356	-0.00324	-0.0044	-0.00176	-0.00345
5.49333	-0.00264	-0.00307	-0.00558	-0.00416	-0.00425	0.00167	-0.00126
5.5	-0.00157	-0.00195	-0.000876756	-0.000202634	-0.00741	-0.00144	-0.00327
5.50667	-0.00205	-0.00139	-0.00245	-0.00186	-0.000708753	-0.00399	-0.00115
5.51333	-0.00266	-0.00105	-0.00211	-0.00245	-0.00165	-0.00276	0.0014
5.52	0.00111	-0.000648633	-0.00322	-0.00187	-0.00298	-0.0013	0.00081076
5.52667	-0.00071313	-0.00301	-0.00442	-0.00353	-0.00269	0.000104011	-0.00164
5.53333	-0.00264	-0.00204	-0.00389	-0.00256	-0.001	-0.00114	-0.0002837
5.54	-0.00141	-0.00205	0.00105	-0.00237	-0.00459	-0.00712	0.00111
5.54667	-0.000675545	5.9829e-05	-0.000958856	-0.00331	-0.000899353	-0.00383	-0.00064399
5.55333	-0.00101	-0.0034	0.000831444	-0.00393	-0.00516	-0.00142	0.00136
5.56	-0.00377	-0.00235	-0.000142456	-0.00403	-0.00569	-0.00341	9.86202e-05
5.56667	-0.00062387	-0.00419	-3.37564e-05	0.000611266	-0.00391	-0.00576	-0.00122
5.57333	-0.0024	-0.00314	-0.00226	-1.25344e-05	-0.000105453	-0.000606189	-0.0009863
5.58	-0.00078105	-0.000804473	-0.00672	-0.00177	-0.000553653	-0.00284	-0.00128
5.58667	-0.0008663	-0.00258	-0.00466	0.000677866	-0.000182853	-0.00552	0.0003615
5.59333	-0.00204	-0.00247	-0.00374	-0.00387	-0.00416	-0.00122	-0.00232
5.6	0.000858775	-0.000120161	-0.00655	-0.00155	-0.00578	-0.00361	0.00076665
5.60667	-0.00056522	-0.00294	0.00197	-0.00458	-0.0044	0.000506311	-0.00019334
5.61333	-0.000902145	-0.00341	0.000971744	-0.00249	-0.0043	0.000100511	0.00056381
5.62	0.00092965	-0.00206	-0.00321	-0.000650434	-0.00377	-0.00634	0.0023
5.62667	0.000783915	0.000259859	-0.00225	-0.00283	-0.00355	-0.000174089	0.00046593
5.63333	-0.00445	-0.00485	-0.00327	-0.0019	-0.0016	-0.000368389	-0.0046
5.64	-0.00475	-0.00317	-0.00405	-0.00222	-0.00319	-0.00379	-0.00503
5.64667	-0.00209	-0.0035	-0.00614	-0.00198	-0.00427	-0.00424	-0.0027
5.65333	-0.0021	-0.00472	-0.00399	-0.00851	-0.00654	-0.00153	-0.00287
5.66	-0.00276	-0.00351	-0.00414	-0.00454	-0.00269	-0.00308	-0.00182
5.66667	-0.00161	-0.00199	-0.00159	-0.00358	0.00159	0.00225	0.00011774
5.67333	-0.00136	-0.00245	-0.00288	-0.00493	-0.00636	-0.00229	-0.00113
5.68	-9.87971e-06	-0.00262	-0.00167	-0.00643	-0.000458153	-0.00631	-0.00021766
5.68667	-0.00288	-0.00313	-0.00343	-0.00245	-0.00322	-0.00338	-0.00468
5.69333	-0.0032	-0.0026	-0.00676	-0.00439	-0.00478	-0.00289	-0.00386
5.7	-0.00073037	-0.00323	-0.00197	-0.00249	-0.00689	-0.0029	0.00050436
5.70667	-0.00272	-0.00323	-0.0036	-0.000649034	-0.00714	-0.00159	-0.00237
5.71333	-0.0012	-0.00219	-0.00602	-0.00696	-0.000331753	-0.003	0.00103
5.72	-0.0029	-0.00432	-0.00439	-0.00101	-0.00491	-0.00112	-0.00448
5.72667	4.68503e-05	-0.00149	-0.00321	-0.00167	-0.00259	-0.00243	-5.71998e-05
5.73333	-0.00265	-0.0039	-0.00204	-0.00497	-0.0059	-0.00491	-0.00335
5.74	-0.00255	-0.00211	-0.00148	-0.00345	-0.00543	-0.00487	-0.00366
5.74667	-0.00472	-0.00463	-0.00626	-0.00217	-0.000639253	-0.00147	-0.00182
5.75333	0.000275085	-0.000569156	-0.00379	-0.000763234	-0.00377	-0.00721	0.00161
5.76	-0.00143	-0.00504	-0.00819	-0.00376	-0.00532	-0.00541	-0.00061172
5.76667	-0.00192	-0.00411	-0.0025	-0.00368	-0.00283	-0.002	-0.0014
5.77333	-0.000762745	-0.00457	-0.00595	-0.00226	-0.00438	-0.00489	-0.00027039
5.78	-0.00235	-0.00295	-0.00516	-0.00259	-0.00564	-0.00555	-0.00424
5.78667	-0.00166	-0.00247	-0.00662	-0.00397	-0.000617353	-0.00242	-0.00162
5.79333	-0.00388	-0.00562	-0.00568	-0.00557	-0.00108	-0.00472	-0.0012
5.8	-0.00144	-0.00287	-0.0052	-0.00382	-0.00576	-0.00263	-0.00106
5.80667	-0.00175	-0.00273	-0.00683	-0.00386	-0.0057	-0.00352	-0.00302
5.81333	-0.0024	-0.00405	-0.00402	-0.00467	-0.00247	-0.00632	-0.00137
5.82	-0.00294	-0.00333	-0.00582	-0.00329	-0.00246	-0.00252	-0.00373
5.82667	-0.00299	-0.00338	-0.00502	-0.00363	-0.00219	-0.000392189	-0.00131
5.83333	-0.00204	-0.000896051	-0.00299	-0.00686	-0.00165	0.000450111	-0.00149
5.84	-0.00014147	-0.00311	-0.00419	-0.00679	-0.00261	-0.00111	-0.00068284
5.84667	-0.00185	-0.00156	0.000311244	0.00138	-0.00401	-0.00572	-0.00149
5.85333	0.00169	-0.00103	-0.00549	-0.000923534	-0.0014	-0.0051	-0.0003377
5.86	-0.0037	-0.00336	-0.00751	-0.00306	-0.0013	-0.00583	-0.00497
5.86667	-0.00429	-0.000781628	-0.00131	-0.000249034	-0.00116	-0.00265	-0.00214
5.87333	-0.00369	-0.00394	-0.00592	-0.00508	-0.00172	0.000910211	0.00052312
5.88	-0.000394385	-0.00145	-0.00237	-0.00227	-0.00726	-0.00351	0.00172
5.88667	-0.00171	-0.00389	-0.008	-0.00198	-0.00605	-0.00717	-0.00061225
5.89333	-0.00389	-0.00307	-0.00358	-0.00245	-0.00459	0.00206	-0.00378
5.9	-0.00158	-0.00333	-0.00431	-0.0042	-0.00589	-0.00291	0.00138
5.90667	-0.00183	-0.00287	-0.00574	-0.00577	-0.00451	-0.000195789	0.00021653
5.91333	-0.00153	-0.00413	-0.00244	-0.00541	-0.00567	-0.00732	-0.00129
5.92	-0.00398	-0.00447	-0.00644	-0.00438	-0.00723	-0.00498	-0.00435
5.92667	-0.00402	-0.00408	-0.00458	-0.00182	-0.00527	-0.00222	-0.00436
5.93333	-0.0033	-0.00405	-0.00768	-0.00355	-0.00563	-0.00585	-0.00295
5.94	5.83453e-05	-0.00315	-0.00228	-0.000984534	-0.00805	-0.00442	0.00057579
5.94667	-0.00376	-0.00396	-0.00582	-0.00416	-0.0061	-0.00413	-0.00121
5.95333	-0.0082	-0.0112	-0.01027	-0.00703	-0.0096	-0.000676689	-0.0054
5.96	-0.00505	-0.00823	-0.00526	-0.00977	-0.00607	-0.00478	-0.00344
5.96667	-0.00688	-0.00738	-0.00494	-0.01076	-0.00673	-0.00419	-0.00509
5.97333	-0.00767	-0.00984	-0.0068	-0.01059	-0.00786	-0.00448	-0.00662
5.98	-0.00658	-0.00814	-0.01077	-0.01175	-0.00344	-0.00666	-0.00791
5.98667	-0.00595	-0.00855	-0.00905	-0.01016	-0.00367	-0.00259	-0.00563
5.99333	-0.00899	-0.01005	-0.00806	-0.01126	-0.00582	-0.00451	-0.00626
6	-0.00782	-0.00855	-0.00913	-0.0079	-0.00862	-0.0027	-0.00839
6.00667	-0.00491	-0.00724	-0.01116	-0.01214	-0.00765	0.000497211	-0.00422
6.01333	-0.00861	-0.00825	-0.00719	-0.01061	-0.00262	0.000249111	-0.0035
6.02	-0.00789	-0.01091	-0.00739	-0.00918	-0.00389	-0.000537789	-0.00857
6.02667	-0.00736	-0.00629	-0.00752	-0.00671	-0.00295	0.00348	-0.00707
6.03333	-0.00736	-0.00786	-0.00813	-0.00609	-0.00386	0.000143711	-0.0079
6.04	-0.00778	-0.00902	-0.00951	-0.00669	0.000112147	0.00279	-0.00784
6.04667	-0.00802	-0.00741	-0.0116	-0.00615	0.000620247	0.00676	-0.00793
6.05333	-0.00968	-0.00865	-0.00595	-0.00646	0.000334047	0.00184	-0.0079
6.06	-0.00796	-0.00709	-0.00821	-0.00579	-0.000835553	0.00799	-0.00696
6.06667	-0.00905	-0.00952	-0.0112	-0.00688	0.000940447	0.0102	-0.01149
6.07333	-0.00778	-0.00802	-0.00752	-0.0011	-0.000535453	0.00796	-0.00689
6.08	-0.00677	-0.0076	-0.01155	-0.00551	0.00194	0.00852	-0.00488
6.08667	-0.00553	-0.00657	-0.007	-0.00388	0.00213	0.00681	-0.0045
6.09333	-0.00715	-0.00776	-0.00883	-0.00603	0.00195	0.012	-0.00574
6.1	-0.00994	-0.00883	-0.00905	-0.00142	0.00576	0.00683	-0.00996
6.10667	-0.00588	-0.00922	-0.00982	-0.00395	0.00299	0.0122	-0.00518
6.11333	-0.00589	-0.00646	-0.00826	-0.0021	0.00102	0.01174	-0.0067
6.12	-0.00811	-0.00733	-0.00672	-0.000255634	0.00408	0.01335	-0.00918
6.12667	-0.00789	-0.00801	-0.00894	-0.00338	0.00179	0.01474	-0.0092
6.13333	-0.00941	-0.00857	-0.00669	-0.00375	0.00543	0.01475	-0.01167
6.14	-0.00812	-0.00632	-0.0091	0.000771166	0.00674	0.0193	-0.0082
6.14667	-0.00875	-0.00818	-0.00905	-0.00111	0.0044	0.01589	-0.00713
6.15333	-0.00412	-0.00544	-0.00457	7.42656e-05	0.00574	0.02054	-0.00528
6.16	-0.00836	-0.00848	-0.00483	-0.00275	0.00606	0.0199	-0.01036
6.16667	-0.00822	-0.00777	-0.00668	0.00378	0.00655	0.01977	-0.00702
6.17333	-0.00912	-0.00771	-0.00496	0.000841966	0.0083	0.01988	-0.00933
6.18	-0.00692	-0.0064	-0.00585	0.00569	0.00879	0.01897	-0.00696
6.18667	-0.0037	-0.00669	-0.000132656	0.00545	0.01102	0.02617	-0.00573
6.19333	-0.00617	-0.00596	-0.00661	0.0037	0.00707	0.02103	-0.00826
6.2	-0.00687	-0.00879	-0.00468	0.00359	0.01006	0.02227	-0.00602
6.20667	-0.00659	-0.00669	-0.0054	0.0066	0.0096	0.02494	-0.00725
6.21333	-0.00737	-0.00682	-0.00367	0.00403	0.01506	0.03101	-0.00842
6.22	-0.00668	-0.00729	-0.00783	0.00349	0.01095	0.02802	-0.00624
6.22667	-0.00522	-0.00579	-0.00782	0.00719	0.01098	0.0261	-0.00845
6.23333	-0.00599	-0.00766	-0.00708	0.00658	0.01546	0.03012	-0.00502
6.24	-0.00955	-0.00786	-0.00513	0.00644	0.01372	0.02761	-0.00821
6.24667	-0.0059	-0.00684	-0.00891	0.00551	0.01343	0.02982	-0.00591
6.25333	-0.00432	-0.00546	-0.00506	0.00629	0.0193	0.03465	-0.00384
6.26	-0.00468	-0.00552	-0.00898	0.00665	0.01851	0.03414	-0.00653
6.26667	-0.00461	-0.00557	-0.00647	0.01	0.0152	0.03216	-0.0046
6.27333	-0.0041	-0.0049	-0.00374	0.01222	0.01712	0.03129	-0.00376
6.28	-0.00611	-0.00654	-0.00547	0.00557	0.01606	0.03274	-0.00874
6.28667	-0.0072	-0.0054	-0.00681	0.00762	0.02205	0.03412	-0.00674
6.29333	-0.00789	-0.00759	-0.0054	0.0145	0.01757	0.03577	-0.00752
6.3	-0.00635	-0.00547	-0.00483	0.0096	0.0212	0.03494	-0.00942
6.30667	-0.0074	-0.00809	-0.00459	0.00769	0.01381	0.03879	-0.00812
6.31333	-0.00663	-0.00728	-0.0031	0.01271	0.0191	0.03832	-0.00472
6.32	-0.00691	-0.00831	-0.0059	0.01016	0.01734	0.04232	-0.00807
6.32667	-0.00577	-0.00616	-0.00449	0.01288	0.02179	0.03995	-0.00616
6.33333	-0.00723	-0.0063	-0.0026	0.01793	0.01878	0.04463	-0.00662
6.34	-0.00625	-0.00569	-0.0043	0.0102	0.02416	0.03946	-0.0079
6.34667	-0.00568	-0.00634	-0.00552	0.01519	0.0224	0.04586	-0.00563
6.35333	-0.00897	-0.00716	-0.00484	0.01455	0.01962	0.0439	-0.00906
6.36	-0.00792	-0.00641	-0.0031	0.01338	0.02357	0.04447	-0.00966
6.36667	-0.00665	-0.00398	-0.00394	0.01661	0.02278	0.04649	-0.00996
6.37333	-0.00756	-0.00636	-0.00621	0.01838	0.02275	0.04819	-0.00634
6.38	-0.00865	-0.00691	-0.00263	0.0131	0.02211	0.04896	-0.00939
6.38667	-0.0053	-0.00351	-0.00413	0.01677	0.02583	0.05004	-0.00677
6.39333	-0.0059	-0.00503	-0.00484	0.01677	0.02548	0.05283	-0.00898
6.4	-0.00409	-0.00432	-0.00572	0.01876	0.02296	0.04807	-0.00592
6.40667	-0.00578	-0.00618	-0.00527	0.02091	0.02576	0.05379	-0.00879
6.41333	-0.00478	-0.0037	-0.00661	0.01827	0.02679	0.05383	-0.0051
6.42	-0.0066	-0.00522	0.000110644	0.0187	0.02901	0.05337	-0.00614
6.42667	-0.00541	-0.00464	-0.00732	0.0207	0.02898	0.05269	-0.00791
6.43333	-0.00693	-0.00538	-0.00271	0.02086	0.0282	0.05151	-0.00673
6.44	-0.00518	-0.00412	-0.0012	0.0182	0.02736	0.05573	-0.00686
6.44667	-0.00286	-0.0046	-0.00287	0.02153	0.03151	0.05925	-0.00346
6.45333	-0.00268	-0.00431	-0.0014	0.02339	0.0312	0.05781	-0.00413
6.46	-0.00309	-0.00337	-0.00441	0.0205	0.0309	0.05979	-0.00458
6.46667	-0.00523	-0.00582	-0.00269	0.0207	0.03301	0.06313	-0.00732
6.47333	-0.00391	-0.00331	-0.000799756	0.02117	0.02899	0.06011	-0.00368
6.48	-0.00346	-0.00463	-0.00587	0.02048	0.02905	0.06146	-0.00406
6.48667	-0.00556	-0.00514	-0.00402	0.0201	0.03228	0.06629	-0.00444
6.49333	-0.00486	-0.00358	-0.000195056	0.02342	0.03433	0.05987	-0.00828
6.5	-0.0065	-0.00484	-0.00473	0.02416	0.03328	0.06212	-0.007
6.50667	-0.00536	-0.00443	0.00268	0.02333	0.03475	0.0645	-0.00424
6.51333	-0.0041	-0.00499	-0.00358	0.02989	0.03501	0.06513	-0.00712
6.52	-0.00399	-0.00279	-0.000539556	0.02781	0.03422	0.0684	-0.00709
6.52667	-0.00505	-0.00375	-0.000669856	0.0245	0.03745	0.069	-0.0078
6.53333	-0.00397	-0.00287	-0.000921156	0.02792	0.03704	0.06467	-0.00399
6.54	-0.00422	-0.00395	-0.00495	0.02753	0.03688	0.0728	-0.00597
6.54667	-0.00459	-0.00317	-0.00335	0.02586	0.03354	0.07226	-0.00364
6.55333	-0.00313	-0.00216	-0.00407	0.02674	0.03835	0.07245	-0.00415
6.56	-0.00318	-0.00438	0.000282344	0.02901	0.03518	0.07151	-0.0054
6.56667	-0.00424	-0.00371	-0.000177356	0.02276	0.0383	0.07378	-0.00483
6.57333	-0.00427	-0.00418	-0.00223	0.03046	0.04012	0.07456	-0.00625
6.58	-0.00539	-0.00605	-0.00225	0.0332	0.03937	0.07601	-0.00635
6.58667	-0.00513	-0.00386	0.000606944	0.02659	0.03822	0.07682	-0.00716
6.59333	-0.00336	-0.00452	-0.000654656	0.03034	0.03694	0.07547	-0.00563
6.6	-0.00538	-0.00331	0.00322	0.03307	0.04322	0.0746	-0.00796
6.60667	-0.00529	-0.00331	-0.00157	0.03546	0.04134	0.07954	-0.00593
6.61333	-0.00286	-0.00241	1.38436e-05	0.03238	0.04361	0.07762	-0.00781
6.62	-0.00445	-0.00418	-0.00215	0.03128	0.04106	0.07865	-0.00671
6.62667	-0.00795	-0.00292	0.00296	0.02991	0.04338	0.08012	-0.01137
6.63333	-0.000645325	-0.00307	-0.00434	0.02957	0.04197	0.08097	-0.00030955
6.64	-0.00416	-0.00189	0.00253	0.03167	0.04387	0.07869	-0.0066
6.64667	-0.00248	-0.0025	0.00231	0.03251	0.04197	0.08089	-0.00485
6.65333	-0.0041	-0.000956423	-0.00154	0.03398	0.04707	0.08189	-0.0063
6.66	-0.00363	-0.00313	0.00114	0.03396	0.04587	0.08796	-0.00604
6.66667	-0.00472	-0.00367	0.00294	0.03501	0.04482	0.0858	-0.00659
6.67333	-0.00482	-0.0028	-0.00269	0.03416	0.04683	0.08646	-0.00815
6.68	-0.00326	-0.00213	0.00256	0.03291	0.04651	0.0858	-0.0057
6.68667	0.000206885	0.000618644	3.77436e-05	0.03642	0.0461	0.08946	-0.00237
6.69333	-0.00398	-0.00299	-0.00213	0.03824	0.04722	0.08637	-0.00651
6.7	-0.00115	0.000752129	0.00174	0.03761	0.05151	0.09118	-0.00398
6.70667	-0.00509	-0.00237	-0.000381056	0.04138	0.04824	0.08975	-0.00864
6.71333	-0.00338	-0.00209	0.00161	0.03527	0.04747	0.09351	-0.00391
6.72	-0.00323	-0.00262	-0.00403	0.03706	0.04913	0.08858	-0.00747
6.72667	-0.00459	-0.00349	-0.00197	0.03757	0.05031	0.09498	-0.00686
6.73333	-0.00477	-0.00195	0.00475	0.04212	0.05122	0.09036	-0.00799
6.74	-0.00029482	-0.00103	0.000702344	0.03986	0.05063	0.09717	-0.00086254
6.74667	-0.0028	-0.00174	-0.00161	0.03878	0.05506	0.09668	-0.00591
6.75333	-0.00335	-0.00192	0.00381	0.04471	0.05202	0.09981	-0.00343
6.76	-0.00506	-0.000722551	-0.00118	0.03961	0.05704	0.09793	-0.00703
6.76667	-0.00325	-0.00136	-0.00151	0.04113	0.05069	0.0942	-0.00515
6.77333	-0.00429	-0.00247	0.00318	0.04095	0.05459	0.09537	-0.00677
6.78	-0.00455	-0.00114	0.000348344	0.03975	0.05533	0.09936	-0.00675
6.78667	-0.00132	-0.000899878	-0.00107	0.04192	0.05758	0.09638	-0.00483
6.79333	-0.00198	-0.00109	0.00139	0.04719	0.0567	0.10231	-0.00181
6.8	-0.00139	-0.00229	-0.000359656	0.04407	0.05537	0.10084	-0.00507
6.80667	-0.00127	3.33902e-06	0.00172	0.04457	0.05409	0.09821	-0.00483
6.81333	-0.00299	-0.000694228	0.00556	0.04403	0.05766	0.10467	-0.00223
6.82	-0.00273	-0.00217	0.00451	0.04739	0.05733	0.10392	-0.00415
6.82667	-0.00191	0.000641437	-0.000302556	0.04694	0.05462	0.10274	-0.00285
6.83333	-0.00346	-0.000386898	0.000427844	0.04637	0.06071	0.10939	-0.00572
6.84	-0.00105	-0.000498668	0.000639244	0.05056	0.05961	0.1068	-0.00307
6.84667	-0.00248	-0.000490371	0.00246	0.04497	0.05795	0.10815	-0.0048
6.85333	-0.0036	-0.000478893	0.000875544	0.04922	0.06048	0.10857	-0.00527
6.86	-0.00169	-0.000832828	0.00238	0.04938	0.05621	0.10738	-0.00414
6.86667	-0.00241	0.000696694	-0.00123	0.0476	0.05864	0.1105	-0.00492
6.87333	-0.00367	-0.00137	0.00132	0.04431	0.06027	0.11154	-0.00715
6.88	-0.00106	0.00149	0.00132	0.04943	0.05939	0.10992	-0.00217
6.88667	-0.00291	-0.00194	-0.000118656	0.05325	0.06028	0.11547	-0.00593
6.89333	-7.28447e-05	-0.000211721	0.00344	0.05315	0.06287	0.11529	-0.00023159
6.9	-0.00356	-0.00218	-0.000415156	0.05068	0.05805	0.11547	-0.00474
6.90667	-0.00286	-0.00143	0.000440444	0.05024	0.06338	0.11487	-0.00658
6.91333	-0.00078802	-0.00119	0.00494	0.04901	0.06651	0.11547	-0.00226
6.92	-0.00034729	0.00189	0.00148	0.05118	0.06289	0.1135	-0.0024
6.92667	-0.00384	-0.000427118	-0.000939156	0.05329	0.07066	0.11853	-0.00792
6.93333	-0.00255	-0.00116	0.00438	0.05467	0.06381	0.11625	-0.00507
6.94	-0.00303	0.000436812	0.00309	0.05204	0.06394	0.12465	-0.00623
6.94667	-0.000958255	1.3774e-05	0.00175	0.05562	0.07177	0.11817	-0.00338
6.95333	-0.00378	0.000642594	-0.00161	0.05385	0.06464	0.12337	-0.00639
6.96	-0.00203	9.85152e-06	0.00476	0.05452	0.06713	0.12525	-0.00313
6.96667	-0.00242	0.000452592	0.00561	0.05533	0.06908	0.12375	-0.00458
6.97333	-0.00491	-0.0014	0.00396	0.05449	0.07346	0.125	-0.00586
6.98	-0.00362	-0.00158	0.00255	0.05658	0.06543	0.12299	-0.00562
6.98667	-0.00329	-0.00102	0.00406	0.05374	0.06708	0.12386	-0.00702
6.99333	0.000491445	0.000546774	0.00233	0.05836	0.06821	0.12589	-0.00242
7	-0.00145	0.000548412	0.00157	0.0568	0.07274	0.12411	-0.00403
7.00667	-0.000198885	0.000243359	0.00693	0.06224	0.06906	0.12564	-0.0022
7.01333	-0.00251	-0.00121	0.00265	0.05775	0.07409	0.12782	-0.00603
7.02	-0.00298	0.00113	0.00364	0.06144	0.07558	0.1303	-0.00753
7.02667	-0.00316	-0.00172	0.00223	0.06052	0.07159	0.12793	-0.00643
7.03333	-0.00232	-0.000677023	0.00574	0.05691	0.07706	0.13101	-0.00583
7.04	-0.00018237	0.000288267	0.00571	0.05847	0.07236	0.13438	-0.00083264
7.04667	-0.00532	-0.00164	0.00636	0.0597	0.07398	0.1333	-0.00606
7.05333	-0.00183	-0.000123553	0.00371	0.05705	0.07283	0.13304	-0.0053
7.06	-0.00208	0.00248	0.0064	0.05895	0.07707	0.13077	-0.00587
7.06667	-0.00401	-0.00137	0.00566	0.0611	0.07503	0.13402	-0.00528
7.07333	-0.00076205	0.0012	0.00802	0.06075	0.0797	0.13332	-0.000589
7.08	-2.39447e-05	0.000591979	0.00596	0.05999	0.07553	0.13415	-0.00254
7.08667	0.000915335	0.000676119	0.0061	0.06461	0.07908	0.1423	-0.00277
7.09333	-0.00307	-0.00126	0.00519	0.06439	0.07657	0.13873	-0.00557
7.1	-0.00124	0.00118	0.01032	0.06207	0.07618	0.13723	-0.0044
7.10667	-0.00281	-0.00206	0.00329	0.06092	0.07656	0.14248	-0.00578
7.11333	0.00281	0.00354	0.00501	0.06143	0.07588	0.14218	-0.00111
7.12	-0.00107	0.000912214	0.00432	0.0692	0.07624	0.13757	-0.00196
7.12667	0.00199	0.00308	0.00514	0.0665	0.08041	0.14361	0.0005997
7.13333	-0.00348	0.000307939	0.00626	0.06687	0.08457	0.14146	-0.00666
7.14	0.00144	0.00223	0.00491	0.06588	0.07515	0.14687	-0.00257
7.14667	-0.00143	0.000741007	0.00656	0.06428	0.08302	0.1397	-0.00427
7.15333	-0.00123	0.00356	0.00383	0.06362	0.08319	0.14798	-0.00418
7.16	-0.00199	0.000952794	0.00538	0.0648	0.0809	0.14386	-0.00346
7.16667	5.14703e-05	0.00311	0.00536	0.07081	0.08199	0.14618	-0.00162
7.17333	-0.00145	-0.00104	0.00407	0.07047	0.08343	0.14485	-0.00617
7.18	-0.000234905	0.000184699	0.00383	0.06888	0.08509	0.14928	-0.00329
7.18667	-0.00502	-0.000573093	0.0075	0.0701	0.08573	0.14862	-0.00694
7.19333	-0.00168	0.000105059	0.00178	0.06838	0.08511	0.15172	-0.0051
7.2	-0.000345615	0.00136	0.00372	0.06976	0.08225	0.14872	-0.00269
7.20667	-0.00117	0.00129	0.00456	0.07382	0.08281	0.1559	-0.00498
7.21333	-0.00216	0.0015	0.00502	0.07078	0.08539	0.15267	-0.00357
7.22	-0.00349	0.00242	0.0069	0.06843	0.08727	0.15187	-0.00542
7.22667	-0.0022	0.0019	0.00531	0.07053	0.08513	0.15449	-0.0045
7.23333	-0.00307	0.00213	0.00783	0.07173	0.08851	0.15771	-0.0064
7.24	-0.00112	0.00345	0.00269	0.07538	0.0854	0.15561	-0.00659
7.24667	-0.00067516	0.00284	0.00611	0.07577	0.08695	0.15734	-0.00393
7.25333	0.0006333	0.00246	0.01115	0.07448	0.09124	0.15329	-0.00384
7.26	-0.00018471	0.00296	0.00608	0.07277	0.08472	0.16116	-0.00466
7.26667	0.000573835	0.000997969	0.00685	0.07357	0.09064	0.15739	-0.004
7.27333	-0.00113	0.00206	0.00355	0.07339	0.08607	0.16569	-0.00217
7.28	-0.00344	0.000977557	0.00585	0.07566	0.09147	0.16086	-0.00556
7.28667	-0.00297	0.000879197	0.00449	0.07277	0.08958	0.16072	-0.003
7.29333	-0.000128545	0.00299	0.00734	0.07475	0.0947	0.16316	-0.00249
7.3	-0.00036384	0.00208	0.0058	0.07518	0.0904	0.16365	-0.00322
7.30667	0.00187	0.00214	0.00388	0.07999	0.09702	0.16653	-0.00177
7.31333	-0.00105	0.00185	0.00708	0.07923	0.09032	0.1611	-0.00359
7.32	-0.00044702	0.00103	0.0103	0.07698	0.09298	0.16424	-0.00224
7.32667	0.00114	0.00293	0.01163	0.07784	0.09216	0.16866	-5.54998e-05
7.33333	0.000104205	0.00323	0.01011	0.07573	0.09486	0.16729	-0.00044149
7.34	-0.000572635	0.00181	0.01071	0.07999	0.09447	0.17402	-0.00234
7.34667	0.000402545	0.00479	0.01076	0.07643	0.09464	0.16729	-0.0013
7.35333	0.00011136	0.00393	0.00571	0.08151	0.09789	0.17013	-0.00586
7.36	0.000642945	0.00248	0.00273	0.08038	0.0926	0.16745	-0.00378
7.36667	0.00152	0.00305	0.004	0.08087	0.09593	0.17377	-0.00255
7.37333	0.000976455	0.00376	0.0109	0.08063	0.0962	0.17686	-0.0024
7.38	0.000939605	0.00301	0.00851	0.0822	0.09885	0.17749	-0.0012
7.38667	-0.00064669	0.00147	0.00411	0.08263	0.10135	0.17414	-0.00169
7.39333	0.00124	0.0028	0.00982	0.08215	0.09538	0.17584	-0.00191
7.4	0.00254	0.00591	0.00799	0.08359	0.09489	0.17776	-0.00034971
7.40667	-0.00179	0.00165	0.00859	0.08413	0.09825	0.1767	-0.0065
7.41333	-0.00104	0.00295	0.01172	0.08532	0.10452	0.1781	-0.00516
7.42	-0.00384	0.00345	0.0087	0.0883	0.10309	0.17672	-0.00725
7.42667	0.00248	0.00419	0.00904	0.08116	0.09497	0.18072	0.00065631
7.43333	-0.0024	0.00283	0.00491	0.08374	0.10205	0.18131	-0.00595
7.44	-0.00233	0.00287	0.00845	0.08062	0.10124	0.18161	-0.00513
7.44667	-0.00117	0.00284	0.00784	0.08523	0.09952	0.18065	-0.00199
7.45333	0.00147	0.00523	0.00871	0.08748	0.10342	0.18103	-0.00454
7.46	5.37903e-05	0.00448	0.00961	0.08561	0.10083	0.18605	-0.00208
7.46667	-0.000124345	0.00539	0.00605	0.08617	0.10212	0.18464	-0.00104
7.47333	-0.00205	0.00226	0.00782	0.08958	0.10439	0.18964	-0.00506
7.48	0.000322925	0.00603	0.0104	0.08787	0.10571	0.1849	-0.00078105
7.48667	0.000958045	0.00338	0.00944	0.08959	0.1061	0.18888	-0.00043781
7.49333	-0.00227	0.00295	0.00993	0.08992	0.10389	0.18855	-0.00498
7.5	-0.00126	0.00398	0.0104	0.08959	0.10457	0.18748	-0.00552
7.50667	-0.000996065	0.00338	0.01237	0.08931	0.10726	0.19269	-0.00532
7.51333	0.00019764	0.00464	0.01491	0.08848	0.10621	0.19234	-0.00287
7.52	-0.00017534	0.00289	0.00931	0.09167	0.10772	0.18884	-0.00145
7.52667	0.00205	0.00392	0.00899	0.08707	0.10379	0.19051	-0.00351
7.53333	0.00091998	0.0042	0.01109	0.09156	0.10603	0.19142	-0.00206
7.54	0.00202	0.00547	0.01052	0.09257	0.10827	0.19301	-0.0006238
7.54667	0.00016225	0.00393	0.01145	0.09041	0.10876	0.19869	-0.00494
7.55333	0.000975965	0.00417	0.00932	0.0926	0.10674	0.19348	-0.00379
7.56	-0.00133	0.00324	0.01468	0.09536	0.10621	0.19525	-0.00438
7.56667	-0.00325	0.00144	0.00943	0.09409	0.10844	0.19758	-0.00611
7.57333	0.00176	0.00494	0.01016	0.09358	0.10802	0.19626	-0.00126
7.58	-0.000930195	0.00282	0.00902	0.09757	0.11172	0.19751	-0.00437
7.58667	0.000636515	0.0039	0.00654	0.09479	0.10852	0.20107	-0.00125
7.59333	0.0036	0.00723	0.011	0.09515	0.11239	0.19841	0.00070341
7.6	0.00144	0.00517	0.01203	0.09315	0.11106	0.20539	-0.00315
7.60667	-0.000401005	0.0034	0.00958	0.0919	0.11394	0.20099	-0.00391
7.61333	0.00102	0.00567	0.00982	0.0967	0.11099	0.20152	-0.00172
7.62	0.00176	0.00414	0.00998	0.09727	0.11416	0.20353	0.00279
7.62667	-0.00046486	0.00287	0.01473	0.09502	0.11716	0.20555	-0.00336
7.63333	0.00146	0.00522	0.01141	0.09748	0.11302	0.2038	-0.00311
7.64	8.02529e-06	0.0044	0.01357	0.09877	0.11603	0.2036	-0.00459
7.64667	0.00323	0.00963	0.01121	0.10026	0.11483	0.20594	-0.00055607
7.65333	6.76853e-05	0.00552	0.01422	0.10046	0.11731	0.20661	-0.0025
7.66	0.00114	0.00328	0.00994	0.10083	0.11533	0.21069	-0.00289
7.66667	0.00295	0.00713	0.01087	0.09917	0.11666	0.20809	-0.00056218
7.67333	0.00323	0.00617	0.01403	0.09813	0.11596	0.20788	-0.00312
7.68	0.00147	0.00671	0.01035	0.10036	0.11543	0.208	-0.00056564
7.68667	0.00077332	0.00615	0.01132	0.09727	0.11904	0.2119	-0.00289
7.69333	-0.00077264	0.0048	0.00934	0.09859	0.11684	0.21205	-0.00542
7.7	0.0041	0.00748	0.01653	0.10261	0.1181	0.21131	0.00036039
7.70667	0.000841455	0.00489	0.00908	0.10418	0.11833	0.21539	-0.00479
7.71333	0.00136	0.00585	0.01145	0.10279	0.11874	0.21482	-0.0027
7.72	0.00117	0.00612	0.01106	0.10158	0.11956	0.20979	-0.0045
7.72667	0.0011	0.00644	0.01675	0.10234	0.11963	0.21574	-0.00281
7.73333	0.00124	0.00567	0.0105	0.10314	0.12646	0.21671	-0.00514
7.74	0.000910615	0.00561	0.01139	0.10007	0.1216	0.21802	-0.00032367
7.74667	0.00202	0.00598	0.01442	0.10185	0.12616	0.21455	-0.00426
7.75333	0.00126	0.00484	0.0138	0.10755	0.12513	0.22211	-0.00064591
7.76	0.00045289	0.00409	0.01119	0.10649	0.12027	0.21628	-0.00637
7.76667	0.00228	0.00609	0.0159	0.10625	0.12574	0.22098	-0.00050544
7.77333	0.00282	0.00836	0.00978	0.10606	0.12472	0.22008	-0.00101
7.78	0.000177695	0.00467	0.0118	0.10907	0.12494	0.22395	-0.00064051
7.78667	0.00156	0.00586	0.01434	0.10851	0.1237	0.22036	-0.00216
7.79333	-0.000223945	0.00173	0.01412	0.10973	0.12563	0.2213	-0.00492
7.8	0.000853835	0.00698	0.01332	0.10617	0.12637	0.22321	-0.00070123
7.80667	0.00157	0.00624	0.01234	0.10636	0.12812	0.22887	-0.00566
7.81333	0.00057655	0.00655	0.01105	0.10733	0.12887	0.22626	-0.00391
7.82	0.00367	0.00615	0.01336	0.11087	0.12968	0.22645	-0.0015
7.82667	2.10653e-05	0.00536	0.01137	0.10715	0.1301	0.23009	-0.00393
7.83333	0.00367	0.00839	0.01082	0.10775	0.12543	0.23054	-0.003
7.84	0.000566565	0.00249	0.01434	0.10904	0.12761	0.22873	-0.00264
7.84667	0.000764905	0.00696	0.01503	0.10717	0.12797	0.23045	-0.00493
7.85333	0.00168	0.00683	0.01246	0.11189	0.13222	0.23848	-0.00478
7.86	0.00315	0.00624	0.00878	0.10901	0.13442	0.23272	-0.00173
7.86667	0.0024	0.0055	0.01617	0.11285	0.12829	0.23458	-0.00069126
7.87333	0.00183	0.00621	0.01837	0.11307	0.13027	0.2359	-0.00218
7.88	0.00275	0.00663	0.01274	0.11262	0.12877	0.23537	-0.00112
7.88667	-6.11997e-05	0.00558	0.01495	0.11481	0.13168	0.23682	-0.00167
7.89333	0.00215	0.00842	0.01643	0.11296	0.13404	0.23756	-0.00175
7.9	0.00294	0.00649	0.0097	0.11182	0.13665	0.23893	-0.00225
7.90667	0.00236	0.00665	0.01423	0.11477	0.13669	0.23586	-0.00063017
7.91333	0.00371	0.00965	0.01257	0.11297	0.13319	0.23867	-0.00348
7.92	0.00132	0.00606	0.01421	0.11729	0.1308	0.24113	-0.0031
7.92667	0.0016	0.00577	0.01584	0.11519	0.13083	0.23982	-0.00208
7.93333	0.00304	0.00764	0.01614	0.11402	0.13717	0.24474	-0.00423
7.94	0.00026697	0.00739	0.01265	0.11435	0.13222	0.24152	-0.00087496
7.94667	0.00151	0.00655	0.01445	0.11973	0.13649	0.24194	-0.00159
7.95333	0.00151	0.00696	0.00824	0.11899	0.13554	0.24437	-0.00506
7.96	0.00206	0.00689	0.01447	0.11657	0.13527	0.24372	-0.00254
7.96667	0.0011	0.00748	0.01042	0.11488	0.13308	0.24283	-0.00342
7.97333	0.00248	0.00761	0.01851	0.12013	0.13814	0.24423	-0.00199
7.98	0.00494	0.00915	0.01368	0.11629	0.1376	0.24749	0.0001804
7.98667	0.00207	0.00864	0.01614	0.11722	0.14147	0.24635	-0.00182
7.99333	0.000589225	0.00539	0.01453	0.11997	0.14154	0.25282	-0.0027
8	0.00296	0.00731	0.01787	0.11861	0.13946	0.24988	-0.0009205
8.00667	0.00161	0.00763	0.01345	0.12134	0.14114	0.2474	-0.00188
8.01333	-0.00135	0.00531	0.01536	0.12213	0.14011	0.25181	-0.00576
8.02	0.000985285	0.00716	0.01503	0.11989	0.14045	0.25268	-0.00462
8.02667	0.00288	0.00707	0.01435	0.11793	0.13935	0.25182	-0.00238
8.03333	0.00309	0.00897	0.0173	0.12415	0.14465	0.25097	-0.00267
8.04	0.00436	0.00865	0.01648	0.1224	0.14339	0.25205	-0.00037928
8.04667	0.00227	0.00657	0.01542	0.12549	0.14228	0.25749	-0.0018
8.05333	0.00282	0.00702	0.01351	0.12564	0.14716	0.25273	-0.00017116
8.06	0.00487	0.00993	0.01465	0.12263	0.14243	0.25676	-0.0024
8.06667	0.0064	0.0121	0.02049	0.12193	0.14466	0.25804	0.00197
8.07333	0.00339	0.00737	0.01529	0.12306	0.14456	0.25769	-0.00044547
8.08	0.00297	0.00759	0.01642	0.12418	0.14595	0.25706	-0.00052253
8.08667	0.00195	0.00673	0.01496	0.12832	0.14943	0.26007	-0.00448
8.09333	0.00301	0.00875	0.0131	0.12244	0.14799	0.25852	-0.00183
8.1	0.000685545	0.00667	0.0199	0.13101	0.14758	0.25825	-0.00343
8.10667	0.00358	0.00964	0.01146	0.1276	0.14956	0.26178	0.00152
8.11333	0.00294	0.0077	0.01663	0.12698	0.14948	0.26409	-0.00279
8.12	0.00106	0.00667	0.01829	0.1245	0.15096	0.26443	-0.00063847
8.12667	0.00097288	0.00901	0.0186	0.12761	0.15076	0.26296	-0.00113
8.13333	0.00207	0.00881	0.016	0.12736	0.14397	0.26528	-0.00088618
8.14	0.00423	0.00998	0.01751	0.12832	0.14888	0.26351	-0.00119
8.14667	-0.00025554	0.00521	0.01257	0.12829	0.15182	0.26902	-0.00366
8.15333	0.00174	0.00951	0.01981	0.12953	0.14929	0.26849	-0.00342
8.16	0.00143	0.00905	0.01302	0.12706	0.14477	0.26765	-0.00256
8.16667	0.00112	0.00837	0.01772	0.12903	0.15233	0.27005	-0.00412
8.17333	0.00135	0.00769	0.01404	0.1277	0.15573	0.26918	-0.00426
8.18	0.00253	0.00855	0.01341	0.1294	0.15279	0.26867	-0.00451
8.18667	0.00104	0.00773	0.01642	0.13093	0.15377	0.26612	-0.00422
8.19333	0.00386	0.00935	0.01612	0.12855	0.1516	0.26908	0.00042592
8.2	0.00514	0.01122	0.01501	0.12899	0.15141	0.26999	0.00079412
8.20667	0.000939815	0.00872	0.01678	0.13287	0.15493	0.27154	-0.00297
8.21333	0.00335	0.01096	0.0163	0.13383	0.15479	0.27338	0.00032903
8.22	0.00273	0.00893	0.01681	0.13143	0.15497	0.27188	-0.0021
8.22667	0.00258	0.00796	0.01359	0.1325	0.15353	0.27732	-0.00497
8.23333	-0.00146	0.0054	0.01785	0.13179	0.15726	0.27656	-0.00703
8.24	0.00186	0.00776	0.01614	0.13567	0.15788	0.27901	-0.00301
8.24667	0.00417	0.00912	0.01645	0.1373	0.15941	0.27552	0.00031904
8.25333	0.00486	0.00847	0.01745	0.13785	0.15497	0.28201	-0.00204
8.26	0.00484	0.0103	0.01945	0.13602	0.15871	0.27814	-0.00136
8.26667	0.00466	0.0085	0.01803	0.13399	0.15778	0.27953	9.71202e-05
8.27333	0.00263	0.00925	0.02107	0.13632	0.15854	0.28266	-0.00050687
8.28	0.00334	0.00891	0.01641	0.13543	0.16079	0.28526	-0.00216
8.28667	0.00324	0.01035	0.01821	0.13731	0.163	0.2829	-0.0015
8.29333	0.00381	0.00881	0.01853	0.13993	0.16076	0.28618	-0.00459
8.3	0.00128	0.00756	0.01714	0.13817	0.15903	0.28486	-0.00378
8.30667	0.00374	0.00865	0.01585	0.13596	0.16121	0.28458	-0.00135
8.31333	0.00506	0.01002	0.01707	0.13956	0.15932	0.28769	1.45024e-06
8.32	0.00372	0.01151	0.01835	0.13922	0.16167	0.28631	-0.00188
8.32667	0.00448	0.01019	0.01863	0.13871	0.15895	0.28811	-0.00041095
8.33333	0.00512	0.01017	0.01711	0.14173	0.16047	0.2913	-0.0006578
8.34	0.00381	0.01003	0.01903	0.13675	0.16132	0.29039	-0.00238
8.34667	0.00263	0.00789	0.01642	0.14117	0.16568	0.28677	-0.00351
8.35333	0.00436	0.00881	0.01575	0.14196	0.15982	0.29314	1.95302e-05
8.36	0.00431	0.00989	0.01658	0.14411	0.1644	0.29064	0.00201
8.36667	0.00401	0.01057	0.0179	0.14049	0.16328	0.29345	0.00014435
8.37333	0.00358	0.00813	0.01928	0.14133	0.16485	0.296	0.00010361
8.38	0.00249	0.00908	0.01864	0.13879	0.16689	0.29055	-0.00418
8.38667	0.00352	0.01037	0.01565	0.14307	0.16904	0.29755	-0.00219
8.39333	0.00638	0.01324	0.01944	0.14263	0.16732	0.29969	0.0002395
8.4	0.00317	0.00951	0.01805	0.1448	0.16866	0.29422	-0.00127
8.40667	0.00248	0.00799	0.01746	0.14623	0.16544	0.29993	-0.00205
8.41333	0.00354	0.00895	0.02121	0.14268	0.16819	0.2977	-0.00088205
8.42	0.00188	0.01182	0.01969	0.14588	0.16888	0.2989	-0.00395
8.42667	0.00514	0.01021	0.02178	0.14404	0.16908	0.29982	-0.00132
8.43333	0.00416	0.00962	0.02157	0.14735	0.17126	0.30003	0.00036082
8.44	0.00516	0.01078	0.01971	0.14736	0.17208	0.30608	-4.65976e-06
8.44667	0.00219	0.01028	0.02173	0.14448	0.16682	0.30318	-0.00499
8.45333	0.00331	0.01085	0.01798	0.14583	0.17154	0.2997	-0.00367
8.46	0.00787	0.01081	0.02111	0.14843	0.17184	0.29926	0.00131
8.46667	0.00626	0.01048	0.01814	0.1479	0.17489	0.30312	-0.00109
8.47333	0.00284	0.01083	0.02139	0.148	0.17413	0.30508	-0.00388
8.48	0.00631	0.01255	0.01727	0.15017	0.16936	0.30432	0.00032157
8.48667	0.00762	0.0119	0.01721	0.14622	0.17357	0.30728	0.0027
8.49333	0.00151	0.00921	0.01869	0.14613	0.17094	0.3054	-0.00355
8.5	0.00469	0.01125	0.02065	0.15019	0.17543	0.31094	-0.0028
8.50667	0.00305	0.00771	0.01898	0.14981	0.17582	0.30891	0.00073233
8.51333	0.00552	0.01144	0.02202	0.1518	0.17232	0.31277	0.00127
8.52	0.00565	0.01375	0.0221	0.15143	0.17513	0.30704	0.00162
8.52667	0.00151	0.00802	0.02399	0.15425	0.17519	0.31246	-0.00248
8.53333	0.00467	0.00938	0.02617	0.15408	0.1761	0.31408	-0.0009957
8.54	0.00645	0.01273	0.0212	0.15002	0.17621	0.31124	-0.00076964
8.54667	0.00425	0.01127	0.02156	0.15467	0.17292	0.31718	-0.00109
8.55333	0.00226	0.00907	0.01877	0.15186	0.17515	0.30909	-0.00316
8.56	0.00408	0.01139	0.02057	0.15576	0.17347	0.31844	-0.00081756
8.56667	0.00597	0.01188	0.01692	0.15533	0.17883	0.31603	0.00043753
8.57333	0.00202	0.01151	0.02393	0.14877	0.17979	0.31638	-0.00397
8.58	0.00513	0.01172	0.02227	0.15339	0.18094	0.31859	0.00129
8.58667	0.00524	0.0113	0.01998	0.15519	0.18289	0.32058	0.00073244
8.59333	0.00318	0.0086	0.02162	0.15292	0.17887	0.31483	-0.00407
8.6	0.00528	0.01226	0.02615	0.15513	0.18384	0.32051	0.00154
8.60667	0.00529	0.01222	0.02019	0.15381	0.18088	0.32416	0.0002554
8.61333	0.00314	0.01064	0.02159	0.15713	0.18068	0.32555	-0.00174
8.62	0.00592	0.01054	0.01986	0.15699	0.18284	0.3237	0.00135
8.62667	0.00365	0.0107	0.02185	0.15369	0.1824	0.32149	-0.00050105
8.63333	0.00578	0.01352	0.02272	0.1609	0.18281	0.32141	-0.00017748
8.64	0.00349	0.01048	0.01966	0.1583	0.18167	0.32787	0.00098974
8.64667	0.00388	0.01158	0.02181	0.15516	0.18232	0.3254	-0.0007396
8.65333	0.00222	0.01326	0.02494	0.15871	0.18483	0.32701	-0.00134
8.66	0.00489	0.01319	0.02169	0.16155	0.18446	0.32841	-0.00137
8.66667	0.00706	0.0137	0.02061	0.15821	0.18202	0.32473	0.00226
8.67333	0.00482	0.01125	0.02141	0.15737	0.18571	0.33071	-0.00019552
8.68	0.00461	0.00992	0.02222	0.16001	0.18711	0.32897	2.52902e-05
8.68667	0.00505	0.01148	0.02403	0.16209	0.18686	0.3309	-0.00254
8.69333	0.00615	0.01401	0.01958	0.15807	0.18897	0.33273	0.00030544
8.7	0.00494	0.00991	0.02077	0.16	0.18731	0.33193	-0.00081925
8.70667	0.00589	0.01101	0.02458	0.16002	0.18669	0.32695	-7.67798e-05
8.71333	0.00709	0.01342	0.02141	0.16213	0.18935	0.33376	0.00166
8.72	0.00368	0.01159	0.01762	0.16375	0.18581	0.3326	-0.00022585
8.72667	0.0001508	0.01146	0.01908	0.15979	0.1868	0.33416	-0.00289
8.73333	0.00457	0.01257	0.02637	0.16649	0.18787	0.33511	-0.00126
8.74	0.00441	0.01298	0.02452	0.16515	0.19186	0.33887	-0.00258
8.74667	0.00619	0.01433	0.02164	0.16126	0.19189	0.33659	0.00033669
8.75333	0.00388	0.01115	0.02086	0.16401	0.18977	0.33576	-0.00236
8.76	0.00664	0.01267	0.02044	0.16641	0.19054	0.33782	-0.00038619
8.76667	0.00493	0.01139	0.02524	0.16521	0.1878	0.33987	0.00208
8.77333	0.00303	0.01055	0.02165	0.16507	0.19368	0.34196	-0.00241
8.78	0.00533	0.01075	0.02251	0.16439	0.18756	0.34121	0.0022
8.78667	0.00421	0.01028	0.0224	0.16801	0.19324	0.34282	-0.00021913
8.79333	0.00627	0.01272	0.02329	0.16583	0.19457	0.34488	0.00013051
8.8	0.00192	0.01082	0.02161	0.16861	0.198	0.3398	-0.00552
8.80667	0.00531	0.01247	0.02531	0.1696	0.19466	0.34383	6.27202e-05
8.81333	0.00738	0.01368	0.02376	0.16702	0.19573	0.34529	-0.00135
8.82	0.00807	0.01498	0.02518	0.16756	0.19676	0.34449	0.00229
8.82667	0.0079	0.01387	0.02667	0.16887	0.19724	0.34168	0.0032
8.83333	0.00521	0.01359	0.02606	0.17046	0.19414	0.34891	-0.00093699
8.84	0.00549	0.00982	0.02718	0.17224	0.19638	0.34654	-0.00104
8.84667	0.00601	0.01503	0.02389	0.167	0.19654	0.34974	0.00144
8.85333	0.00227	0.01254	0.02065	0.17114	0.19571	0.35065	-0.00551
8.86	0.00533	0.01034	0.02449	0.17352	0.19675	0.34655	-0.00135
8.86667	0.00266	0.01346	0.02341	0.17068	0.19627	0.35211	-0.00222
8.87333	0.01034	0.01511	0.02312	0.17115	0.19443	0.35066	0.00193
8.88	0.00473	0.01353	0.02766	0.17231	0.19544	0.35234	-0.00084866
8.88667	0.00767	0.01501	0.02508	0.16779	0.20186	0.35625	0.00325
8.89333	0.00223	0.01221	0.02314	0.17591	0.19851	0.35553	-0.00495
8.9	0.00382	0.01376	0.02519	0.17612	0.20281	0.35708	-0.00504
8.90667	0.005	0.01207	0.02431	0.17236	0.20157	0.35172	-0.00201
8.91333	0.00547	0.01341	0.0232	0.17516	0.20216	0.3578	0.00027232
8.92	0.00748	0.01774	0.02112	0.17218	0.20059	0.35592	-0.00077892
8.92667	0.00328	0.01101	0.02444	0.17617	0.19988	0.35956	-0.0024
8.93333	0.00542	0.01232	0.02433	0.17384	0.20205	0.35546	-0.00176
8.94	0.00779	0.015	0.02727	0.17539	0.20604	0.36091	0.00134
8.94667	0.00264	0.01193	0.0258	0.17775	0.20136	0.36224	-0.00158
8.95333	0.00532	0.01288	0.02568	0.17267	0.20161	0.36271	0.00017427
8.96	0.00283	0.01108	0.02783	0.18006	0.20182	0.36323	-0.00214
8.96667	0.00466	0.01353	0.02647	0.17667	0.2058	0.3672	-0.0021
8.97333	0.00628	0.01388	0.02485	0.18002	0.20273	0.36174	0.0004696
8.98	0.00216	0.01224	0.02562	0.17798	0.20608	0.36506	-0.00244
8.98667	0.00492	0.01374	0.02647	0.18014	0.20514	0.36618	-0.00136
8.99333	0.00432	0.01124	0.02526	0.1769	0.20282	0.36436	-0.0035
9	0.00864	0.01477	0.0275	0.17886	0.20673	0.36686	0.00364
9.00667	0.00529	0.01291	0.02433	0.17961	0.20565	0.36261	0.00184
9.01333	0.00409	0.0145	0.02575	0.17817	0.20922	0.36827	-0.00015315
9.02	0.00685	0.01427	0.0253	0.18259	0.2057	0.36625	0.00238
9.02667	0.00391	0.01465	0.02369	0.17916	0.21141	0.37009	-0.00221
9.03333	0.00847	0.01531	0.0269	0.18216	0.21018	0.36528	0.00194
9.04	0.00396	0.01274	0.02703	0.18196	0.21176	0.37206	-0.00257
9.04667	0.00445	0.0154	0.02828	0.18169	0.21215	0.37188	-0.00268
9.05333	0.00557	0.01679	0.02668	0.18071	0.21119	0.37014	0.0015
9.06	0.00636	0.01584	0.02223	0.18281	0.21299	0.37346	-0.00371
9.06667	0.00875	0.01662	0.02533	0.18273	0.21458	0.37343	0.00263
9.07333	0.00541	0.01352	0.02835	0.18147	0.2126	0.37778	-0.0006165
9.08	0.00712	0.01626	0.029	0.18164	0.21292	0.37305	-0.00388
9.08667	0.00569	0.01383	0.02776	0.18337	0.21365	0.37572	-0.0004177
9.09333	0.00628	0.01456	0.02961	0.18621	0.21174	0.37276	0.00058611
9.1	0.007	0.01469	0.02761	0.18311	0.21385	0.38044	0.002
9.10667	0.00592	0.01694	0.02518	0.18483	0.21197	0.3774	0.00011573
9.11333	0.00578	0.01522	0.02569	0.18227	0.21572	0.37887	-0.0021
9.12	0.00493	0.01181	0.02893	0.18304	0.22023	0.37954	-0.00175
9.12667	0.00602	0.01496	0.0273	0.18741	0.21632	0.38175	0.00191
9.13333	0.00766	0.01521	0.03058	0.18587	0.21494	0.38092	0.00143
9.14	0.00502	0.01346	0.02826	0.18691	0.21652	0.38355	-0.00163
9.14667	0.00587	0.01478	0.02599	0.18439	0.21557	0.38344	-0.00165
9.15333	0.00831	0.01611	0.0261	0.18623	0.21229	0.38132	0.00022753
9.16	0.00453	0.01285	0.02636	0.18594	0.2203	0.38492	-0.00249
9.16667	0.00777	0.01522	0.02779	0.18558	0.21579	0.38351	-0.0008986
9.17333	0.00827	0.01648	0.0321	0.19065	0.21908	0.39072	0.00242
9.18	0.00824	0.01554	0.03079	0.18994	0.21806	0.38559	-0.00029359
9.18667	0.00576	0.01469	0.02918	0.18926	0.21716	0.38676	0.00037521
9.19333	0.00564	0.01507	0.03428	0.18665	0.22025	0.38934	-0.00321
9.2	0.00896	0.0142	0.02811	0.18854	0.22261	0.39094	-3.12198e-05
9.20667	0.0088	0.01777	0.02593	0.18999	0.22417	0.39323	0.00124
9.21333	0.00587	0.0156	0.03009	0.18991	0.21904	0.39187	0.00016485
9.22	0.0045	0.01522	0.02896	0.1938	0.22155	0.39315	-0.00095256
9.22667	0.00557	0.016	0.02856	0.19317	0.22271	0.3913	0.0007042
9.23333	0.00672	0.01666	0.02634	0.19249	0.21932	0.39212	0.00040761
9.24	0.00411	0.01503	0.02916	0.19157	0.22153	0.39426	-0.00233
9.24667	0.00587	0.01644	0.03069	0.19216	0.22366	0.39012	0.00043099
9.25333	0.00784	0.01681	0.02766	0.19463	0.22176	0.39241	0.00242
9.26	0.00741	0.01549	0.02892	0.19254	0.21842	0.39546	-0.0003905
9.26667	0.00642	0.01667	0.03016	0.19511	0.2249	0.39974	-0.00111
9.27333	0.00758	0.01453	0.03179	0.19315	0.22625	0.3958	0.00324
9.28	0.00455	0.0153	0.02579	0.19369	0.2233	0.39634	-0.00109
9.28667	0.00787	0.017	0.03193	0.19745	0.22257	0.39936	0.00091657
9.29333	0.00685	0.01669	0.02638	0.19186	0.22419	0.40033	0.00163
9.3	0.00553	0.01604	0.03086	0.19748	0.2249	0.40459	-0.00070144
9.30667	0.00835	0.017	0.03083	0.20195	0.22938	0.39902	0.00181
9.31333	0.0072	0.01625	0.02922	0.19786	0.22931	0.40114	0.00401
9.32	0.00429	0.01507	0.02745	0.19561	0.22809	0.40379	-0.0011
9.32667	0.0067	0.01505	0.02964	0.19481	0.22604	0.40094	-0.00068669
9.33333	0.00636	0.01642	0.0266	0.19499	0.23244	0.40496	-0.00030142
9.34	0.00481	0.01487	0.03315	0.19735	0.23051	0.40358	0.00248
9.34667	0.00763	0.01574	0.031	0.19815	0.23153	0.4059	0.00040988
9.35333	0.00695	0.01428	0.0289	0.19834	0.2305	0.40668	0.0019
9.36	0.00769	0.01734	0.0279	0.19883	0.22992	0.40577	0.00112
9.36667	0.00512	0.01478	0.02643	0.19933	0.23227	0.41052	-0.00305
9.37333	0.00845	0.01836	0.02951	0.20031	0.22651	0.41045	0.00241
9.38	0.00807	0.01598	0.03033	0.20088	0.23489	0.40842	0.00044814
9.38667	0.00677	0.0158	0.02953	0.20032	0.22736	0.41092	0.00277
9.39333	0.00925	0.01712	0.03306	0.2036	0.22933	0.41292	0.00651
9.4	0.00483	0.01352	0.02885	0.20408	0.23165	0.41251	-0.00328
9.40667	0.00779	0.0162	0.02856	0.19659	0.2331	0.41483	0.00108
9.41333	0.00514	0.01701	0.03071	0.20497	0.23443	0.40797	-0.00203
9.42	0.00417	0.01618	0.02881	0.20347	0.23652	0.41114	-0.00038958
9.42667	0.00703	0.0168	0.03277	0.20501	0.23999	0.41842	-2.42198e-05
9.43333	0.00679	0.01463	0.03182	0.20486	0.23547	0.41555	0.00018084
9.44	0.00732	0.01727	0.03262	0.20065	0.23507	0.41845	0.00108
9.44667	0.00926	0.01907	0.03377	0.20321	0.23498	0.41672	0.00202
9.45333	0.00562	0.01546	0.03116	0.2044	0.23711	0.41849	-0.00172
9.46	0.00853	0.01906	0.02884	0.20423	0.2392	0.41844	0.0014
9.46667	0.00886	0.0182	0.03	0.20251	0.23936	0.41942	-0.00078254
9.47333	0.00789	0.01648	0.02951	0.20589	0.23778	0.42163	0.00396
9.48	0.0071	0.01822	0.03191	0.20885	0.23988	0.42272	-0.00050673
9.48667	0.00629	0.01662	0.03134	0.20678	0.24266	0.42123	-0.00125
9.49333	0.00643	0.0159	0.03121	0.20852	0.24132	0.42038	0.0006727
9.5	0.00752	0.01856	0.02755	0.20309	0.23722	0.42564	0.00045735
9.50667	0.00833	0.01582	0.03316	0.20935	0.24012	0.42079	0.00073149
9.51333	0.00767	0.01769	0.03098	0.20943	0.24137	0.42565	0.00182
9.52	0.00622	0.01804	0.03124	0.20885	0.23818	0.42825	0.00161
9.52667	0.00742	0.01754	0.02912	0.20639	0.24192	0.42319	0.00067252
9.53333	0.00621	0.01711	0.03466	0.20933	0.24301	0.42907	0.00067807
9.54	0.00885	0.01881	0.03355	0.20669	0.24275	0.42936	0.00034397
9.54667	0.00996	0.01873	0.02908	0.20641	0.24579	0.4273	0.00414
9.55333	0.00635	0.01532	0.03243	0.2101	0.24282	0.42901	0.00058927
9.56	0.0074	0.01807	0.02888	0.21115	0.24153	0.43057	-0.00149
9.56667	0.00844	0.01762	0.03345	0.21341	0.24171	0.43541	0.00024114
9.57333	0.00783	0.01776	0.02995	0.21281	0.24604	0.42935	0.00048609
9.58	0.00892	0.019	0.02915	0.20988	0.24559	0.43051	-4.64976e-06
9.58667	0.00991	0.01861	0.03074	0.21401	0.24863	0.43461	0.00545
9.59333	0.00853	0.01977	0.02974	0.21101	0.24665	0.43699	0.00203
9.6	0.01015	0.01803	0.03272	0.21475	0.24413	0.43599	0.00113
9.60667	0.00759	0.01589	0.0315	0.21047	0.24898	0.4365	-0.00414
9.61333	0.00701	0.01611	0.03301	0.21333	0.24765	0.43099	8.97502e-05
9.62	0.0083	0.01717	0.032	0.21298	0.24603	0.43877	0.00396
9.62667	0.00953	0.0194	0.02956	0.21356	0.25031	0.43714	0.00193
9.63333	0.00757	0.01695	0.03425	0.21655	0.2489	0.43614	0.00015784
9.64	0.0096	0.01702	0.03348	0.21152	0.24745	0.43729	0.00173
9.64667	0.00702	0.01761	0.02855	0.21457	0.25184	0.43722	-0.00021535
9.65333	0.00858	0.01962	0.03488	0.21438	0.25242	0.44098	0.0002034
9.66	0.00984	0.01779	0.03185	0.21559	0.25055	0.44243	0.00346
9.66667	0.0079	0.01665	0.03319	0.21653	0.24878	0.44307	0.00066433
9.67333	0.00762	0.01682	0.02883	0.22072	0.25398	0.44309	0.00081499
9.68	0.00752	0.01784	0.03428	0.21636	0.25197	0.44412	0.00066296
9.68667	0.00788	0.01819	0.03609	0.21679	0.25673	0.4434	0.00102
9.69333	0.00662	0.01747	0.03417	0.21841	0.25432	0.44102	-0.00298
9.7	0.00817	0.01928	0.03174	0.21724	0.25172	0.44383	-0.00231
9.70667	0.00751	0.0187	0.03039	0.22087	0.25537	0.44591	-0.00057378
9.71333	0.00788	0.01946	0.03129	0.22109	0.25486	0.44509	-0.00118
9.72	0.00918	0.01905	0.03079	0.22021	0.25593	0.44715	-0.00051595
9.72667	0.00908	0.02185	0.03623	0.22029	0.25227	0.44852	0.00061989
9.73333	0.00982	0.0189	0.03474	0.21867	0.25668	0.44929	0.00304
9.74	0.00604	0.01884	0.03958	0.21706	0.25454	0.44844	-0.0006715
9.74667	0.00747	0.02068	0.03421	0.21959	0.25501	0.45482	-0.00139
9.75333	0.01067	0.01844	0.03522	0.22068	0.25513	0.45242	0.00239
9.76	0.01181	0.02209	0.03657	0.22556	0.25723	0.44906	0.00272
9.76667	0.00764	0.0184	0.03074	0.22121	0.26055	0.45286	-0.00012821
9.77333	0.01119	0.0219	0.03425	0.22365	0.25836	0.45768	0.0022
9.78	0.00849	0.01868	0.03834	0.2225	0.25503	0.45363	-0.00182
9.78667	0.01019	0.01923	0.03394	0.2279	0.26023	0.45144	0.00188
9.79333	0.00905	0.01908	0.0297	0.2255	0.26121	0.45365	0.00217
9.8	0.01111	0.02229	0.03171	0.2192	0.25857	0.45164	0.00223
9.80667	0.01039	0.01635	0.03384	0.22408	0.25853	0.4574	0.00141
9.81333	0.01	0.02029	0.03285	0.22555	0.26368	0.45658	0.00114
9.82	0.01118	0.01833	0.0373	0.22149	0.26138	0.46187	0.0037
9.82667	0.00815	0.02077	0.03517	0.22421	0.263	0.45899	-0.00157
9.83333	0.01123	0.01976	0.03451	0.22469	0.26337	0.4605	0.00469
9.84	0.00899	0.02066	0.03623	0.22585	0.26322	0.46225	0.00132
9.84667	0.01095	0.02019	0.03479	0.22717	0.26287	0.45944	0.00393
9.85333	0.00868	0.02118	0.03152	0.22155	0.26411	0.45956	0.00225
9.86	0.00817	0.01855	0.03599	0.22359	0.26725	0.46266	7.19902e-05
9.86667	0.0059	0.01729	0.03766	0.22968	0.26512	0.46418	-0.00412
9.87333	0.00827	0.01941	0.03237	0.22669	0.26414	0.46752	0.0019
9.88	0.00973	0.0193	0.03612	0.22795	0.26896	0.46443	0.00201
9.88667	0.01187	0.02316	0.03502	0.22601	0.26232	0.46163	0.00416
9.89333	0.00737	0.0206	0.03732	0.22876	0.2662	0.46529	0.00092723
9.9	0.00958	0.01948	0.0362	0.22928	0.26737	0.4663	-0.00011659
9.90667	0.00791	0.01904	0.03473	0.23289	0.2654	0.46654	0.00138
9.91333	0.00974	0.01949	0.03291	0.23117	0.26617	0.46979	0.00307
9.92	0.00998	0.02207	0.03631	0.23303	0.26495	0.4665	0.00418
9.92667	0.00756	0.02035	0.03786	0.2331	0.26959	0.47147	-0.00119
9.93333	0.00933	0.02051	0.03662	0.23059	0.26793	0.46972	0.00139
9.94	0.00829	0.01921	0.03658	0.23465	0.26853	0.47124	0.00065486
9.94667	0.01079	0.02079	0.03499	0.23505	0.27067	0.4756	0.00182
9.95333	0.01007	0.02014	0.0315	0.23251	0.26871	0.47078	0.00303
9.96	0.00966	0.02094	0.03211	0.2318	0.27087	0.47331	0.00141
9.96667	0.01082	0.02072	0.03211	0.23308	0.27441	0.47572	0.00255
9.97333	0.0099	0.01848	0.03518	0.23017	0.26728	0.4718	0.00219
9.98	0.01107	0.02183	0.03206	0.23471	0.27176	0.47432	0.00048219
9.98667	0.01017	0.02088	0.03425	0.23444	0.27173	0.47868	0.00179
9.99333	0.0091	0.01974	0.0366	0.2346	0.2742	0.47892	0.00288
10	0.01074	0.02196	0.03425	0.23388	0.27194	0.47991	0.00182
10.0067	0.01002	0.02206	0.03765	0.23459	0.27415	0.47593	0.00177
10.0133	0.00927	0.01889	0.03672	0.23725	0.27716	0.4754	0.00189
10.02	0.00999	0.0215	0.03911	0.23469	0.27104	0.47968	0.00172
10.0267	0.00743	0.01653	0.03571	0.23782	0.27515	0.47966	0.00047561
10.0333	0.01	0.01939	0.03433	0.23401	0.27523	0.48326	-0.00183
10.04	0.0107	0.02159	0.03657	0.23545	0.27575	0.48366	0.0037
10.0467	0.00944	0.02074	0.03666	0.23586	0.27385	0.48513	-0.00039514
10.0533	0.00641	0.02033	0.03317	0.23506	0.27932	0.4853	-0.00358
10.06	0.00901	0.02158	0.03581	0.23792	0.27795	0.48171	0.00226
10.0667	0.01432	0.024	0.03783	0.24037	0.27977	0.48458	0.0058
10.0733	0.00775	0.02142	0.04036	0.24	0.2782	0.48638	-0.00143
10.08	0.00823	0.01959	0.03584	0.23696	0.28032	0.48983	0.00029657
10.0867	0.00828	0.01808	0.0374	0.24113	0.27819	0.48709	0.0026
10.0933	0.00982	0.02071	0.0392	0.24107	0.27693	0.4888	0.00447
10.1	0.00953	0.01998	0.03489	0.23969	0.28006	0.49011	0.00304
10.1067	0.00992	0.02119	0.03362	0.23918	0.28084	0.487	0.00112
10.1133	0.00878	0.01888	0.03694	0.23869	0.28126	0.49365	0.00084956
10.12	0.01147	0.02269	0.03628	0.24448	0.28152	0.49	0.00217
10.1267	0.0112	0.02256	0.03369	0.24575	0.2815	0.49301	0.0037
10.1333	0.00987	0.02014	0.0357	0.24003	0.28257	0.48967	0.00112
10.14	0.01071	0.02204	0.03592	0.24518	0.28126	0.49555	-0.00038361
10.1467	0.01008	0.0216	0.03842	0.24473	0.27897	0.49312	0.00206
10.1533	0.01106	0.02516	0.03791	0.24407	0.28221	0.49617	0.00516
10.16	0.00699	0.02057	0.03656	0.24569	0.28281	0.49798	-0.00051382
10.1667	0.0094	0.02163	0.03738	0.24716	0.28537	0.50102	-0.000331
10.1733	0.0091	0.02151	0.03557	0.24444	0.28255	0.49751	0.00078838
10.18	0.0105	0.0209	0.03594	0.24194	0.28044	0.49882	0.00082681
10.1867	0.01094	0.02143	0.03779	0.24555	0.28434	0.49762	0.00233
10.1933	0.01111	0.0205	0.03694	0.24362	0.28956	0.49938	0.00256
10.2	0.00977	0.02024	0.04009	0.24369	0.28765	0.50421	-0.00176
10.2067	0.01143	0.02379	0.03745	0.24884	0.28441	0.50511	0.00198
10.2133	0.0118	0.02331	0.03716	0.2469	0.28735	0.50162	0.00379
10.22	0.00991	0.02148	0.03919	0.24948	0.28845	0.50097	0.00167
10.2267	0.01074	0.02375	0.03783	0.24911	0.28693	0.50205	0.00254
10.2333	0.01091	0.02348	0.03762	0.24734	0.28509	0.50367	0.0031
10.24	0.01262	0.02348	0.03603	0.24606	0.29252	0.50413	0.00285
10.2467	0.00745	0.02131	0.03915	0.24725	0.29026	0.50312	-0.00064075
10.2533	0.01139	0.02121	0.04009	0.24358	0.29093	0.5079	0.00332
10.26	0.00973	0.02181	0.0405	0.2559	0.29095	0.50394	-0.00030607
10.2667	0.01075	0.02295	0.03801	0.25169	0.28653	0.50822	0.00123
10.2733	0.01045	0.02335	0.03837	0.24922	0.29145	0.51117	0.00269
10.28	0.01249	0.02257	0.03709	0.24881	0.29487	0.50709	0.00384
10.2867	0.01111	0.02132	0.03941	0.252	0.294	0.50878	0.00319
10.2933	0.01117	0.02248	0.04107	0.25225	0.28927	0.5049	0.0037
10.3	0.00882	0.02238	0.04106	0.25239	0.29332	0.51419	0.00020343
10.3067	0.01202	0.02474	0.03747	0.25009	0.2907	0.51099	0.00244
10.3133	0.00879	0.02138	0.04182	0.25238	0.29342	0.51143	0.00177
10.32	0.00743	0.02026	0.0433	0.25032	0.29473	0.5135	-0.0028
10.3267	0.00952	0.02065	0.03463	0.25153	0.29222	0.51455	0.00151
10.3333	0.01283	0.02305	0.03955	0.25692	0.29325	0.51356	0.00268
10.34	0.01163	0.02248	0.04017	0.25598	0.29463	0.5164	0.00531
10.3467	0.01198	0.02336	0.04346	0.25634	0.29894	0.51767	0.00421
10.3533	0.00824	0.02061	0.04034	0.25854	0.29562	0.51574	-0.00081262
10.36	0.01097	0.02366	0.0348	0.25615	0.29843	0.51601	0.00116
10.3667	0.01108	0.02356	0.03962	0.25251	0.29941	0.51251	0.00402
10.3733	0.01307	0.02284	0.03628	0.25625	0.29543	0.5168	0.00378
10.38	0.01142	0.02428	0.03571	0.25381	0.29827	0.52135	0.00335
10.3867	0.01354	0.02424	0.03883	0.25965	0.29741	0.5225	0.00612
10.3933	0.00917	0.02158	0.0441	0.2537	0.30111	0.52105	0.00090973
10.4	0.01172	0.02356	0.03835	0.25758	0.29055	0.52437	0.00411
10.4067	0.01131	0.02453	0.04339	0.25447	0.29782	0.52304	0.00471
10.4133	0.01176	0.02452	0.04001	0.25454	0.3054	0.51962	-0.00032697
10.42	0.01201	0.02146	0.03894	0.26251	0.2964	0.52365	0.00096566
10.4267	0.00959	0.02039	0.03867	0.25632	0.29712	0.52658	-0.00118
10.4333	0.0097	0.02153	0.0409	0.25737	0.30174	0.52528	0.00204
10.44	0.01036	0.02255	0.04211	0.25688	0.30441	0.52487	0.00045838
10.4467	0.00933	0.02337	0.03589	0.25453	0.30209	0.52453	-0.00044971
10.4533	0.01345	0.02506	0.03985	0.25664	0.30228	0.52639	0.00472
10.46	0.00845	0.02026	0.04086	0.26446	0.3061	0.52791	-0.00268
10.4667	0.00985	0.02353	0.04169	0.26071	0.3065	0.52857	0.00012748
10.4733	0.01006	0.02383	0.03946	0.26213	0.30037	0.52835	0.00183
10.48	0.00941	0.02364	0.03929	0.26466	0.3042	0.5284	-0.00142
10.4867	0.00914	0.02373	0.04169	0.26446	0.30387	0.53375	-0.00036612
10.4933	0.01133	0.02269	0.04403	0.26148	0.30459	0.52749	0.00212
10.5	0.00823	0.02337	0.04002	0.26171	0.30517	0.53177	-0.00077548
10.5067	0.01008	0.02223	0.03824	0.26173	0.3065	0.53089	0.00114
10.5133	0.00835	0.02109	0.04024	0.26196	0.30259	0.53122	0.00024192
10.52	0.01023	0.02312	0.04272	0.26381	0.30797	0.53187	0.00072242
10.5267	0.01275	0.02506	0.0438	0.26559	0.30549	0.53288	0.00277
10.5333	0.0092	0.02133	0.0438	0.26708	0.30659	0.53708	0.002
10.54	0.01331	0.02459	0.04546	0.26742	0.3103	0.53659	0.00388
10.5467	0.0105	0.02339	0.04351	0.26656	0.30647	0.53421	0.00273
10.5533	0.01306	0.02544	0.04306	0.26429	0.31049	0.53685	0.00181
10.56	0.01366	0.02499	0.04208	0.26699	0.30676	0.53856	0.00351
10.5667	0.01022	0.02262	0.04024	0.26574	0.31108	0.53629	-0.00060945
10.5733	0.01208	0.02433	0.04047	0.26083	0.30871	0.53718	0.00154
10.58	0.01126	0.02384	0.04454	0.26584	0.30891	0.53659	0.00306
10.5867	0.01137	0.02549	0.04204	0.26779	0.31203	0.53905	0.00186
10.5933	0.01053	0.02417	0.04423	0.26815	0.3156	0.54157	0.00013407
10.6	0.00949	0.02473	0.0423	0.26762	0.31107	0.54246	0.00126
10.6067	0.01206	0.02454	0.04198	0.2732	0.31805	0.54375	0.00482
10.6133	0.01123	0.02558	0.04276	0.26907	0.31282	0.54413	0.00256
10.62	0.01368	0.02481	0.03828	0.27027	0.31175	0.54485	0.00635
10.6267	0.01388	0.02593	0.03972	0.27268	0.31446	0.54456	0.00414
10.6333	0.0127	0.02594	0.04208	0.27089	0.31324	0.54303	0.00316
10.64	0.0106	0.0257	0.04055	0.27156	0.31305	0.548	0.00125
10.6467	0.01045	0.0254	0.04162	0.26818	0.31388	0.54844	0.00204
10.6533	0.01046	0.02361	0.03776	0.26839	0.31702	0.54645	-5.63198e-05
10.66	0.01338	0.02553	0.04291	0.27419	0.31598	0.54772	0.00373
10.6667	0.01149	0.02396	0.03917	0.27268	0.31825	0.55267	0.00418
10.6733	0.01267	0.0246	0.04195	0.27019	0.31541	0.54618	0.00447
10.68	0.01199	0.02422	0.03982	0.26809	0.318	0.54905	7.46702e-05
10.6867	0.01183	0.02393	0.04221	0.27408	0.32159	0.54827	-0.00045776
10.6933	0.01339	0.02639	0.04362	0.26887	0.31631	0.54867	0.00294
10.7	0.01302	0.02718	0.03939	0.27101	0.31867	0.55126	0.00136
10.7067	0.01172	0.0235	0.04016	0.27344	0.31412	0.5524	0.00266
10.7133	0.01004	0.02457	0.03957	0.2727	0.31683	0.54992	0.00257
10.72	0.00829	0.02277	0.04423	0.27432	0.32211	0.55518	-0.00212
10.7267	0.01271	0.02536	0.04193	0.27425	0.31865	0.55454	0.0048
10.7333	0.01189	0.02501	0.03939	0.27521	0.31886	0.55494	0.00121
10.74	0.01468	0.02653	0.04449	0.27426	0.31989	0.55202	0.00411
10.7467	0.01162	0.02381	0.04477	0.27563	0.32118	0.55649	0.00096936
10.7533	0.01259	0.02528	0.04219	0.27426	0.32038	0.55631	0.00465
10.76	0.01444	0.02488	0.0473	0.27813	0.32221	0.56066	0.00269
10.7667	0.01023	0.02581	0.04028	0.2778	0.32587	0.55908	0.00125
10.7733	0.01212	0.02294	0.04222	0.27853	0.3208	0.55924	0.00378
10.78	0.01331	0.02702	0.0459	0.27728	0.32388	0.56221	0.00266
10.7867	0.01282	0.02404	0.04244	0.2765	0.32266	0.56233	0.0015
10.7933	0.01376	0.02818	0.04748	0.2757	0.32282	0.55993	0.00903
10.8	0.01419	0.02568	0.04313	0.27672	0.32865	0.56161	0.00436
10.8067	0.01159	0.02642	0.04449	0.279	0.32988	0.56275	0.00313
10.8133	0.01218	0.02561	0.04258	0.277	0.32543	0.56458	0.00366
10.82	0.01256	0.02545	0.04827	0.27988	0.32645	0.5637	0.00093254
10.8267	0.01267	0.02659	0.04512	0.28195	0.32496	0.56466	0.00465
10.8333	0.01249	0.02538	0.0461	0.28303	0.32727	0.56467	0.00227
10.84	0.01225	0.02392	0.0408	0.27944	0.32594	0.56863	0.00311
10.8467	0.01147	0.02641	0.04426	0.27902	0.33627	0.57022	0.00118
10.8533	0.01079	0.02501	0.04653	0.28106	0.32731	0.56975	0.00181
10.86	0.0137	0.02621	0.04379	0.28104	0.33107	0.56541	0.00294
10.8667	0.01243	0.02395	0.04158	0.28315	0.33122	0.57225	0.00368
10.8733	0.0133	0.02524	0.04466	0.28544	0.32931	0.57234	0.00193
10.88	0.01098	0.02185	0.0423	0.27778	0.33174	0.57263	0.00081815
10.8867	0.0135	0.0275	0.04534	0.28413	0.33039	0.57039	0.0024
10.8933	0.01241	0.02586	0.04624	0.2809	0.32984	0.573	0.00211
10.9	0.01266	0.02551	0.04584	0.28557	0.33043	0.57206	0.00344
10.9067	0.0156	0.02827	0.04467	0.28607	0.33281	0.57429	0.00717
10.9133	0.01527	0.02617	0.04604	0.28563	0.3296	0.57192	0.00756
10.92	0.01247	0.02443	0.04463	0.2862	0.33307	0.57459	0.0023
10.9267	0.01107	0.02469	0.04147	0.28793	0.33335	0.57412	0.00221
10.9333	0.01469	0.02566	0.0446	0.2859	0.33183	0.57537	0.0049
10.94	0.01016	0.02454	0.05041	0.28482	0.33259	0.57693	0.00232
10.9467	0.0116	0.02714	0.04541	0.28453	0.33778	0.57532	0.00127
10.9533	0.01008	0.0247	0.04531	0.28689	0.33661	0.5776	-0.0016
10.96	0.01403	0.02718	0.04472	0.29012	0.33445	0.58027	0.00238
10.9667	0.0154	0.03059	0.04291	0.28877	0.33384	0.57905	0.00452
10.9733	0.01322	0.02599	0.04545	0.28838	0.33772	0.58001	0.00362
10.98	0.01241	0.02724	0.04684	0.28397	0.33714	0.58161	0.00206
10.9867	0.01291	0.02607	0.0463	0.28995	0.34016	0.58113	0.00371
10.9933	0.01187	0.02531	0.04324	0.29242	0.3391	0.57938	0.00108
11	0.01539	0.02766	0.04458	0.29017	0.33991	0.58348	0.00549
11.0067	0.01714	0.0289	0.04923	0.29242	0.33945	0.58506	0.00688
11.0133	0.0134	0.02966	0.04669	0.29413	0.33733	0.58668	0.00327
11.02	0.01292	0.02879	0.04666	0.29267	0.33769	0.58362	0.00444
11.0267	0.0125	0.02674	0.04536	0.2902	0.33614	0.58181	0.00367
11.0333	0.01164	0.02571	0.04382	0.29274	0.33859	0.58606	0.00139
11.04	0.01202	0.02614	0.04285	0.28934	0.34202	0.58437	0.00055635
11.0467	0.01162	0.02438	0.04668	0.29249	0.33927	0.59102	0.00189
11.0533	0.01364	0.02644	0.04417	0.29058	0.33921	0.59137	0.0032
11.06	0.01163	0.02536	0.04776	0.29072	0.33883	0.59102	0.00211
11.0667	0.01481	0.0274	0.04533	0.29042	0.34162	0.59053	0.00457
11.0733	0.01203	0.02585	0.04976	0.29026	0.34239	0.59096	0.00126
11.08	0.0138	0.02785	0.04437	0.29005	0.34417	0.58946	0.00507
11.0867	0.0124	0.02672	0.04803	0.29621	0.34243	0.59114	0.00104
11.0933	0.01186	0.02719	0.05045	0.29601	0.34585	0.59072	-0.00095783
11.1	0.01315	0.02662	0.04598	0.29383	0.34364	0.59123	0.00193
11.1067	0.01209	0.02662	0.04483	0.29511	0.34575	0.59468	0.00076261
11.1133	0.01371	0.02774	0.04675	0.29661	0.34503	0.5954	0.00432
11.12	0.01622	0.02825	0.04825	0.29407	0.34453	0.59563	0.00512
11.1267	0.01443	0.0285	0.0496	0.29557	0.3464	0.59246	0.00252
11.1333	0.01242	0.02676	0.04755	0.29933	0.34511	0.59995	0.00176
11.14	0.01437	0.02999	0.04527	0.29852	0.34361	0.59835	0.00361
11.1467	0.01153	0.02614	0.04766	0.2935	0.34959	0.5978	0.00049951
11.1533	0.01334	0.02709	0.04513	0.29657	0.34454	0.60044	0.00581
11.16	0.01286	0.02762	0.04431	0.29605	0.3473	0.59814	0.00092504
11.1667	0.01106	0.02466	0.04892	0.2965	0.34546	0.59999	0.00241
11.1733	0.01684	0.0298	0.04813	0.30555	0.3457	0.59746	0.00533
11.18	0.01339	0.02712	0.04458	0.30183	0.34821	0.60178	0.00539
11.1867	0.01374	0.0281	0.04842	0.29872	0.35184	0.60112	0.00366
11.1933	0.01332	0.02886	0.0481	0.30099	0.35218	0.59949	0.00117
11.2	0.01244	0.02939	0.04529	0.29856	0.35111	0.60644	0.00243
11.2067	0.01611	0.02623	0.04422	0.30148	0.3497	0.60741	0.00493
11.2133	0.01631	0.02958	0.0438	0.30212	0.34998	0.60742	0.0022
11.22	0.01388	0.03067	0.04478	0.30131	0.35281	0.60529	0.00512
11.2267	0.0126	0.02839	0.04877	0.30267	0.35222	0.60542	0.00043976
11.2333	0.01382	0.02683	0.04805	0.30285	0.35199	0.60425	0.00518
11.24	0.01411	0.02982	0.04684	0.30355	0.35381	0.6044	0.00444
11.2467	0.01503	0.02931	0.05098	0.30693	0.35366	0.61081	0.00646
11.2533	0.01578	0.02935	0.04764	0.30022	0.35808	0.60837	0.00361
11.26	0.01398	0.02708	0.04965	0.30548	0.35401	0.61086	0.002
11.2667	0.01702	0.03013	0.04823	0.30587	0.3532	0.61128	0.00572
11.2733	0.013	0.0285	0.04827	0.30982	0.351	0.60758	0.00346
11.28	0.01319	0.02973	0.04589	0.30966	0.35484	0.61573	0.00219
11.2867	0.01463	0.02792	0.04425	0.30537	0.35574	0.61016	0.00337
11.2933	0.01398	0.02911	0.04489	0.30464	0.35801	0.61062	0.00236
11.3	0.01282	0.02695	0.04692	0.30523	0.35788	0.61495	0.00327
11.3067	0.01456	0.02947	0.05233	0.30202	0.35552	0.6144	0.00385
11.3133	0.01262	0.02743	0.05171	0.30673	0.35768	0.61586	0.0036
11.32	0.01257	0.02688	0.04708	0.30983	0.35514	0.61237	0.00284
11.3267	0.01376	0.02713	0.05089	0.30613	0.36202	0.61416	0.00281
11.3333	0.01592	0.02924	0.04491	0.30744	0.35955	0.62127	0.00512
11.34	0.01229	0.02779	0.048	0.3078	0.35605	0.61824	0.00198
11.3467	0.01596	0.02811	0.04689	0.30816	0.35886	0.61806	0.00598
11.3533	0.01305	0.029	0.05226	0.31259	0.3574	0.61915	0.00131
11.36	0.01425	0.02777	0.05219	0.30816	0.36394	0.62034	0.00592
11.3667	0.01265	0.0274	0.04901	0.30632	0.35909	0.61968	0.00288
11.3733	0.01358	0.0297	0.04843	0.31137	0.36335	0.62419	0.0009194
11.38	0.01374	0.02965	0.04839	0.30879	0.3617	0.61843	0.00184
11.3867	0.01681	0.03108	0.04711	0.30894	0.36321	0.62285	0.00603
11.3933	0.01376	0.02959	0.0485	0.30531	0.36089	0.62776	0.00241
11.4	0.01108	0.02757	0.04949	0.30923	0.36493	0.62119	0.00152
11.4067	0.01508	0.02903	0.04813	0.31482	0.35854	0.6235	0.00602
11.4133	0.01431	0.02837	0.04826	0.3122	0.36626	0.62555	0.00481
11.42	0.01512	0.03082	0.04815	0.31616	0.36121	0.62694	0.00415
11.4267	0.01532	0.0296	0.04719	0.30862	0.36237	0.62386	0.0048
11.4333	0.0169	0.02944	0.0508	0.30809	0.36548	0.63095	0.00486
11.44	0.01172	0.0273	0.05014	0.31383	0.36451	0.62859	-0.00021644
11.4467	0.0151	0.03214	0.05178	0.3137	0.36668	0.62522	0.0039
11.4533	0.01275	0.02668	0.0498	0.31495	0.36902	0.62764	0.00033847
11.46	0.01575	0.02959	0.04719	0.31468	0.368	0.6278	0.00428
11.4667	0.01525	0.03112	0.05259	0.31338	0.36683	0.62924	0.00368
11.4733	0.01203	0.02907	0.05177	0.31651	0.37034	0.62993	0.0015
11.48	0.01391	0.02825	0.05334	0.31496	0.36897	0.63255	0.00448
11.4867	0.01591	0.03033	0.04612	0.31738	0.37175	0.63445	0.00474
11.4933	0.01458	0.03082	0.04864	0.31476	0.36966	0.6311	0.00283
11.5	0.01387	0.0303	0.05024	0.31751	0.3713	0.62869	0.00105
11.5067	0.01597	0.03133	0.04922	0.31672	0.37034	0.63153	0.00055744
11.5133	0.01477	0.02907	0.05028	0.32129	0.37434	0.63692	0.00274
11.52	0.01477	0.02792	0.04568	0.31913	0.36986	0.63139	0.00437
11.5267	0.01562	0.03056	0.05303	0.32071	0.37156	0.64028	0.00423
11.5333	0.01133	0.0284	0.05154	0.31937	0.37304	0.63614	0.0023
11.54	0.0151	0.03112	0.04798	0.31577	0.37199	0.63882	0.0049
11.5467	0.01271	0.02885	0.04787	0.31491	0.37189	0.63879	0.00134
11.5533	0.01447	0.03029	0.05327	0.32072	0.3746	0.63854	0.00175
11.56	0.01558	0.03	0.04978	0.32138	0.3723	0.63863	0.00491
11.5667	0.01543	0.03079	0.04992	0.31997	0.3754	0.64056	0.00239
11.5733	0.01438	0.02802	0.05116	0.31813	0.37188	0.63922	0.00359
11.58	0.01485	0.02964	0.05147	0.32047	0.37172	0.63807	0.0036
11.5867	0.01696	0.03266	0.04752	0.31991	0.37572	0.63958	0.00726
11.5933	0.01802	0.03121	0.04952	0.32198	0.37604	0.64103	0.00553
11.6	0.01431	0.03048	0.05581	0.32239	0.37572	0.6422	0.00518
11.6067	0.01146	0.02548	0.05261	0.32053	0.37981	0.63957	-0.00019964
11.6133	0.01671	0.03175	0.05083	0.3225	0.37562	0.64563	0.00527
11.62	0.01513	0.0298	0.0515	0.32166	0.37629	0.64568	0.00509
11.6267	0.01354	0.03053	0.04852	0.32279	0.37665	0.64356	0.00146
11.6333	0.0154	0.03204	0.05095	0.32352	0.37808	0.64655	0.0055
11.64	0.01357	0.02991	0.05113	0.32457	0.3773	0.64523	0.00305
11.6467	0.01542	0.02697	0.04994	0.32559	0.3775	0.64701	0.00323
11.6533	0.01553	0.02865	0.05151	0.32198	0.37913	0.64652	0.00164
11.66	0.01457	0.02885	0.05182	0.32773	0.38046	0.64746	0.00173
11.6667	0.01779	0.03274	0.05134	0.32644	0.37805	0.65065	0.00628
11.6733	0.01694	0.03165	0.05608	0.32641	0.37855	0.6475	0.00495
11.68	0.01256	0.03011	0.0509	0.32833	0.378	0.65018	0.00335
11.6867	0.01952	0.03306	0.05307	0.32755	0.37871	0.65257	0.01083
11.6933	0.01609	0.031	0.0517	0.32796	0.3779	0.65097	0.00261
11.7	0.01426	0.02904	0.05396	0.32726	0.38136	0.65516	0.00255
11.7067	0.01524	0.03026	0.05225	0.33006	0.38219	0.64855	0.00445
11.7133	0.01422	0.03075	0.05224	0.3258	0.38052	0.6521	0.004
11.72	0.01778	0.0316	0.05133	0.33036	0.38465	0.65532	0.00592
11.7267	0.01509	0.03162	0.05282	0.32772	0.38598	0.65814	0.00426
11.7333	0.01653	0.03151	0.05399	0.32953	0.38093	0.65784	0.00287
11.74	0.01751	0.03242	0.04732	0.32876	0.38742	0.65824	0.0087
11.7467	0.01522	0.03149	0.05268	0.32615	0.38779	0.66035	0.00186
11.7533	0.01558	0.0303	0.05177	0.32914	0.38548	0.65619	0.00281
11.76	0.01508	0.03102	0.05554	0.3331	0.38747	0.65817	0.00458
11.7667	0.01493	0.03049	0.05331	0.33152	0.38519	0.65964	0.00408
11.7733	0.01607	0.03077	0.05693	0.3333	0.38701	0.65672	0.0018
11.78	0.01767	0.03263	0.05276	0.3339	0.38839	0.66106	0.00317
11.7867	0.01754	0.03187	0.05567	0.33119	0.38687	0.66641	0.00422
11.7933	0.01432	0.03063	0.05279	0.33444	0.39018	0.66089	0.0039
11.8	0.01396	0.02908	0.05346	0.33111	0.38611	0.65897	-0.00073983
11.8067	0.01395	0.03047	0.05278	0.33574	0.39095	0.66176	0.0012
11.8133	0.01595	0.03041	0.04989	0.33205	0.38892	0.66235	0.00336
11.82	0.01927	0.03156	0.05321	0.33542	0.38858	0.6626	0.00827
11.8267	0.01588	0.03087	0.04859	0.3314	0.39302	0.66298	0.00493
11.8333	0.01524	0.03088	0.05495	0.33723	0.38916	0.66567	0.00229
11.84	0.0186	0.03216	0.05184	0.33205	0.38995	0.66485	0.00759
11.8467	0.01478	0.03337	0.04777	0.33188	0.39502	0.6683	0.00194
11.8533	0.01542	0.03112	0.05503	0.33445	0.39014	0.66703	0.0039
11.86	0.01577	0.03105	0.04994	0.33746	0.39177	0.66802	0.00353
11.8667	0.01537	0.03067	0.05307	0.33468	0.39688	0.66734	0.00165
11.8733	0.01641	0.03116	0.05132	0.33775	0.39656	0.66884	0.00528
11.88	0.01598	0.03251	0.05341	0.33539	0.3925	0.67081	0.00569
11.8867	0.01768	0.03406	0.05179	0.33555	0.39751	0.66845	0.00319
11.8933	0.01417	0.03203	0.05264	0.33797	0.39681	0.67043	0.00404
11.9	0.01467	0.03145	0.05359	0.34172	0.39512	0.67252	0.00309
11.9067	0.01673	0.03357	0.0537	0.33618	0.39437	0.6705	0.00434
11.9133	0.01647	0.03347	0.0518	0.33863	0.39424	0.67023	0.00411
11.92	0.01335	0.03044	0.0554	0.34013	0.39418	0.677	0.00375
11.9267	0.01582	0.03074	0.05335	0.3379	0.3955	0.67295	0.00328
11.9333	0.01584	0.03089	0.0519	0.3385	0.39871	0.67829	0.00099163
11.94	0.01801	0.03188	0.05459	0.33811	0.40333	0.67429	0.00814
11.9467	0.01733	0.03293	0.05599	0.34069	0.3944	0.67011	0.0061
11.9533	0.01488	0.03143	0.05201	0.33875	0.39697	0.67687	0.00092533
11.96	0.01767	0.03155	0.0511	0.3458	0.39799	0.67877	0.00491
11.9667	0.01403	0.03123	0.05448	0.34737	0.40159	0.67993	-0.00053695
11.9733	0.01731	0.0312	0.05454	0.3429	0.39759	0.67528	0.00538
11.98	0.01483	0.03165	0.05375	0.34133	0.40047	0.67989	0.00265
11.9867	0.01473	0.03167	0.05272	0.34288	0.4035	0.68235	0.00577
11.9933	0.01847	0.03221	0.05585	0.34232	0.40231	0.67765	0.00485
12	0.01666	0.03139	0.0547	0.33933	0.3997	0.68244	0.00454
12.0067	0.01811	0.0336	0.05138	0.34481	0.39858	0.68367	0.00819
12.0133	0.01795	0.03329	0.05406	0.34513	0.40188	0.68365	0.00258
12.02	0.01742	0.03461	0.05874	0.34471	0.40232	0.68145	0.00381
12.0267	0.01304	0.03221	0.05714	0.34319	0.40314	0.68185	5.85302e-05
12.0333	0.01594	0.03197	0.05416	0.34359	0.40587	0.68501	0.00474
12.04	0.01491	0.03366	0.05333	0.34327	0.40247	0.68191	0.00148
12.0467	0.01254	0.0289	0.05413	0.34318	0.40953	0.68524	0.00225
12.0533	0.01893	0.03352	0.05417	0.35029	0.40198	0.68396	0.00698
12.06	0.01554	0.03378	0.05471	0.34305	0.40738	0.68541	0.00187
12.0667	0.01609	0.03346	0.05247	0.34893	0.40084	0.68792	0.00313
12.0733	0.01562	0.03412	0.05245	0.34627	0.40704	0.68733	0.00291
12.08	0.01526	0.0309	0.05393	0.34442	0.40769	0.68813	0.00339
12.0867	0.01643	0.03496	0.04977	0.34552	0.40682	0.6862	0.00562
12.0933	0.01644	0.03034	0.05473	0.35085	0.40443	0.68441	0.00404
12.1	0.01527	0.03296	0.05543	0.34827	0.41096	0.69044	0.00129
12.1067	0.01667	0.03148	0.05653	0.34785	0.408	0.69117	0.00161
12.1133	0.01505	0.03291	0.05521	0.34651	0.40902	0.69094	0.0024
12.12	0.01617	0.03093	0.05611	0.3468	0.40963	0.69134	0.0013
12.1267	0.01661	0.03234	0.05399	0.35177	0.41244	0.69068	0.00458
12.1333	0.01552	0.03191	0.05447	0.348	0.40742	0.69549	0.00358
12.14	0.01926	0.03477	0.05686	0.34857	0.41288	0.69353	0.00576
12.1467	0.01588	0.03381	0.05506	0.34827	0.41313	0.69216	0.0059
12.1533	0.01646	0.03289	0.05846	0.35182	0.41301	0.69277	0.00138
12.16	0.01776	0.03453	0.05742	0.35465	0.41003	0.69302	0.00564
12.1667	0.01623	0.0348	0.05527	0.35149	0.41157	0.69562	0.00619
12.1733	0.01574	0.03306	0.05693	0.34993	0.41207	0.69388	0.00297
12.18	0.01659	0.03322	0.05793	0.3527	0.41474	0.69452	0.00349
12.1867	0.01961	0.03472	0.05411	0.35218	0.41502	0.69748	0.00649
12.1933	0.01903	0.03452	0.05224	0.35018	0.41554	0.69726	0.00701
12.2	0.01516	0.03331	0.05577	0.35207	0.41663	0.69979	0.00238
12.2067	0.01511	0.03186	0.05369	0.35399	0.41749	0.69714	0.00225
12.2133	0.01715	0.03192	0.06006	0.35654	0.41495	0.6959	0.00139
12.22	0.01882	0.03611	0.05538	0.35747	0.41389	0.70121	0.00637
12.2267	0.01523	0.03328	0.05559	0.35144	0.41621	0.7007	0.0003585
12.2333	0.01586	0.03114	0.0599	0.35627	0.41946	0.70335	0.00544
12.24	0.01792	0.03418	0.05758	0.35684	0.4186	0.70218	0.00714
12.2467	0.01752	0.03459	0.05651	0.35525	0.41492	0.70408	0.00534
12.2533	0.01561	0.03192	0.05494	0.35704	0.41788	0.70165	0.00345
12.26	0.01809	0.03609	0.05431	0.35599	0.41488	0.70226	0.00539
12.2667	0.01845	0.03309	0.05439	0.36089	0.41663	0.71017	0.00696
12.2733	0.01611	0.03392	0.0568	0.36022	0.41754	0.70774	0.00314
12.28	0.01783	0.03275	0.05485	0.35931	0.41622	0.70624	0.00577
12.2867	0.01744	0.03488	0.05947	0.35699	0.41774	0.71065	0.00224
12.2933	0.01595	0.03485	0.05852	0.3623	0.42134	0.70567	0.00281
12.3	0.0166	0.03282	0.05651	0.35637	0.41775	0.70815	0.00403
12.3067	0.01759	0.03257	0.05458	0.35838	0.42099	0.71001	0.00371
12.3133	0.0191	0.03371	0.05763	0.36211	0.41777	0.70919	0.00936
12.32	0.01999	0.03693	0.05538	0.36164	0.42068	0.70994	0.00544
12.3267	0.01839	0.03461	0.0587	0.36216	0.42217	0.71154	0.0042
12.3333	0.01641	0.03392	0.05522	0.35907	0.42342	0.71273	0.00288
12.34	0.01794	0.03501	0.05628	0.36536	0.41879	0.712	0.00392
12.3467	0.01855	0.0337	0.05632	0.36205	0.42817	0.70929	0.0054
12.3533	0.01862	0.03455	0.0588	0.36152	0.42208	0.70984	0.00622
12.36	0.0181	0.0357	0.05694	0.36167	0.42538	0.71174	0.00263
12.3667	0.01462	0.03167	0.06057	0.3639	0.42641	0.7175	0.00247
12.3733	0.01652	0.03322	0.06045	0.36223	0.42374	0.71473	0.00527
12.38	0.01911	0.03501	0.05664	0.36184	0.42627	0.71622	0.00585
12.3867	0.02071	0.03619	0.05834	0.36273	0.42321	0.71689	0.00488
12.3933	0.01813	0.0341	0.05761	0.36344	0.42853	0.71767	0.00413
12.4	0.01921	0.03653	0.05614	0.36605	0.4233	0.71739	0.00529
12.4067	0.01691	0.03632	0.05933	0.36236	0.42161	0.71768	0.00229
12.4133	0.01736	0.0341	0.05925	0.36268	0.42882	0.71662	0.00585
12.42	0.0186	0.03655	0.05781	0.36566	0.42801	0.7152	0.00417
12.4267	0.01592	0.0328	0.05957	0.36709	0.4257	0.72265	0.00099698
12.4333	0.02073	0.03657	0.06306	0.36471	0.43239	0.72025	0.00765
12.44	0.01952	0.03636	0.06099	0.36146	0.42904	0.71989	0.00745
12.4467	0.01761	0.03626	0.06106	0.36678	0.42988	0.72858	0.00127
12.4533	0.01867	0.03539	0.05818	0.36888	0.42881	0.72123	0.00558
12.46	0.01703	0.03669	0.05587	0.365	0.43041	0.72606	0.00294
12.4667	0.01797	0.03618	0.05809	0.36659	0.43049	0.72105	0.00412
12.4733	0.01614	0.03417	0.05819	0.36774	0.42695	0.72442	0.0013
12.48	0.01817	0.03595	0.0592	0.36813	0.42718	0.72552	0.00883
12.4867	0.01558	0.03476	0.05684	0.36633	0.43073	0.72725	0.00344
12.4933	0.01799	0.0364	0.06111	0.36768	0.43269	0.72714	0.00687
12.5	0.01618	0.03475	0.0589	0.37092	0.43174	0.72642	0.00358
12.5067	0.0191	0.0347	0.0612	0.37207	0.43508	0.72758	0.007
12.5133	0.01841	0.03665	0.0579	0.3698	0.42914	0.72581	0.00516
12.52	0.01734	0.03527	0.06052	0.36913	0.42989	0.72474	0.00237
12.5267	0.0166	0.03615	0.05994	0.37013	0.43337	0.73002	0.00266
12.5333	0.01882	0.03488	0.06132	0.37287	0.43183	0.72787	0.00406
12.54	0.01778	0.03535	0.06154	0.37148	0.43786	0.73461	0.00352
12.5467	0.01878	0.03665	0.06387	0.36935	0.43253	0.73007	0.00693
12.5533	0.01808	0.03619	0.05877	0.3717	0.43678	0.73244	0.00572
12.56	0.01739	0.03703	0.05828	0.37481	0.43301	0.7295	0.00585
12.5667	0.01921	0.03636	0.05988	0.37171	0.43536	0.73181	0.00484
12.5733	0.01748	0.03487	0.05508	0.37173	0.43633	0.72869	0.00266
12.58	0.0148	0.0335	0.05827	0.37721	0.43941	0.72938	0.00351
12.5867	0.01813	0.03577	0.05583	0.37897	0.43544	0.73204	0.00501
12.5933	0.01807	0.03469	0.05879	0.37619	0.43995	0.73499	0.00731
12.6	0.01849	0.03448	0.05881	0.37419	0.43926	0.73484	0.00389
12.6067	0.01888	0.03561	0.05872	0.37426	0.4368	0.73535	0.00489
12.6133	0.01895	0.03565	0.06298	0.37197	0.43625	0.7368	0.00623
12.62	0.01883	0.03567	0.06066	0.37677	0.43845	0.7345	0.00842
12.6267	0.0186	0.03617	0.05978	0.37616	0.44118	0.73998	0.0046
12.6333	0.01865	0.03659	0.06168	0.37831	0.43848	0.73534	0.00353
12.64	0.01659	0.0351	0.06033	0.37835	0.44506	0.73699	0.00289
12.6467	0.0201	0.03854	0.0607	0.37515	0.44097	0.73922	0.00754
12.6533	0.01996	0.03908	0.05774	0.37829	0.44303	0.7417	0.00742
12.66	0.01732	0.03652	0.06189	0.3781	0.44238	0.73843	0.00351
12.6667	0.02014	0.0382	0.06139	0.37674	0.443	0.7438	0.00616
12.6733	0.02094	0.03739	0.0573	0.37685	0.44722	0.73946	0.00806
12.68	0.01783	0.03572	0.06303	0.37956	0.44274	0.74402	0.00454
12.6867	0.01779	0.03723	0.05657	0.37983	0.44277	0.74523	0.00622
12.6933	0.01684	0.03367	0.05932	0.37712	0.44246	0.74702	0.00367
12.7	0.01727	0.0339	0.05989	0.38109	0.44427	0.74543	0.00395
12.7067	0.01734	0.03609	0.05926	0.38433	0.44508	0.74832	0.00333
12.7133	0.01826	0.03565	0.0616	0.3793	0.4449	0.74628	0.00342
12.72	0.0188	0.03569	0.05907	0.37864	0.44592	0.7446	0.00568
12.7267	0.01655	0.03327	0.06157	0.37533	0.448	0.74546	0.00238
12.7333	0.01613	0.03619	0.06033	0.38022	0.44502	0.74769	0.00389
12.74	0.01803	0.03688	0.06394	0.38229	0.44656	0.74742	0.00402
12.7467	0.01802	0.03861	0.05901	0.38449	0.4457	0.74822	0.00647
12.7533	0.01901	0.03682	0.061	0.38213	0.44809	0.75091	0.00558
12.76	0.01607	0.03469	0.06413	0.3845	0.44485	0.74906	0.00322
12.7667	0.01645	0.03521	0.06095	0.38487	0.44961	0.74832	0.00202
12.7733	0.01734	0.03579	0.06296	0.38021	0.45028	0.75157	0.00351
12.78	0.01984	0.03734	0.0641	0.37992	0.45128	0.74855	0.00809
12.7867	0.01803	0.0359	0.06218	0.38058	0.44744	0.75383	0.00315
12.7933	0.02238	0.03956	0.0626	0.38418	0.45088	0.74958	0.01017
12.8	0.01855	0.03594	0.0651	0.38324	0.45319	0.75551	0.00521
12.8067	0.02039	0.03804	0.06281	0.38775	0.45003	0.7531	0.00643
12.8133	0.01943	0.0391	0.06105	0.38774	0.45393	0.7491	0.005
12.82	0.0166	0.03583	0.06067	0.38194	0.45654	0.75292	0.0047
12.8267	0.0198	0.03746	0.0616	0.38548	0.45099	0.75948	0.0053
12.8333	0.01804	0.03769	0.06169	0.38723	0.45197	0.75314	0.00613
12.84	0.02003	0.03861	0.06245	0.38476	0.45472	0.75781	0.00539
12.8467	0.0176	0.0352	0.06262	0.38405	0.45661	0.75539	0.00256
12.8533	0.01679	0.03695	0.06168	0.38804	0.4519	0.75889	0.00546
12.86	0.01982	0.03765	0.06534	0.3893	0.45179	0.76131	0.00678
12.8667	0.01904	0.03778	0.0638	0.38829	0.45313	0.76135	0.00517
12.8733	0.02067	0.03751	0.06176	0.38577	0.4547	0.75969	0.00687
12.88	0.02002	0.0385	0.06432	0.38672	0.45566	0.75873	0.00515
12.8867	0.02056	0.03804	0.06233	0.39	0.4541	0.76256	0.00507
12.8933	0.01994	0.03768	0.05987	0.38599	0.4597	0.75864	0.00484
12.9	0.02103	0.03754	0.06512	0.39143	0.45594	0.76052	0.00809
12.9067	0.01991	0.03802	0.0645	0.38993	0.45993	0.76422	0.00649
12.9133	0.01937	0.03886	0.06197	0.39379	0.45678	0.76244	0.00413
12.92	0.018	0.03805	0.06213	0.39436	0.45896	0.76296	0.00407
12.9267	0.0205	0.03734	0.06207	0.39222	0.45607	0.76599	0.00407
12.9333	0.0186	0.03838	0.06676	0.39263	0.45894	0.76	0.0037
12.94	0.02038	0.03793	0.06175	0.39045	0.45783	0.76651	0.00606
12.9467	0.02126	0.03761	0.06502	0.39444	0.45947	0.76648	0.00621
12.9533	0.02114	0.03917	0.06443	0.3948	0.45625	0.76467	0.00907
12.96	0.01814	0.03457	0.06293	0.39015	0.46138	0.76524	0.00659
12.9667	0.01784	0.03862	0.06107	0.39444	0.46243	0.76829	0.00353
12.9733	0.01961	0.03929	0.05984	0.39166	0.46006	0.76855	0.00465
12.98	0.01889	0.0366	0.06312	0.39269	0.46102	0.77127	0.00439
12.9867	0.01838	0.0372	0.06284	0.3956	0.46323	0.76652	0.00178
12.9933	0.01922	0.03853	0.0582	0.3975	0.46124	0.76835	0.00392
13	0.02085	0.03939	0.06034	0.3944	0.46075	0.77072	0.00839
13.0067	0.02046	0.03619	0.06311	0.39418	0.46283	0.76791	0.00462
13.0133	0.01802	0.03911	0.06424	0.3929	0.46331	0.76981	0.00504
13.02	0.01945	0.03986	0.06347	0.3952	0.46457	0.77604	0.00299
13.0267	0.0197	0.04143	0.06295	0.39691	0.46338	0.77036	0.00534
13.0333	0.02152	0.03977	0.0635	0.3987	0.46228	0.77521	0.00794
13.04	0.02006	0.03938	0.06171	0.39421	0.4633	0.77231	0.00809
13.0467	0.02078	0.03939	0.06403	0.39454	0.46605	0.77248	0.00443
13.0533	0.01944	0.03948	0.06242	0.39561	0.46302	0.77476	0.00371
13.06	0.02055	0.03941	0.06038	0.40046	0.46833	0.77686	0.00404
13.0667	0.0184	0.03605	0.06325	0.3994	0.46633	0.77229	0.00474
13.0733	0.01698	0.0373	0.06055	0.3991	0.46682	0.77448	0.00403
13.08	0.01947	0.03797	0.06353	0.39771	0.46833	0.77767	0.00691
13.0867	0.0199	0.03962	0.0641	0.39876	0.46758	0.77636	0.00707
13.0933	0.02095	0.03911	0.06509	0.40092	0.47043	0.77828	0.00517
13.1	0.01715	0.03846	0.06757	0.40192	0.46639	0.7808	-0.0005919
13.1067	0.02042	0.03892	0.06251	0.39917	0.46951	0.77851	0.00599
13.1133	0.02074	0.03944	0.06553	0.40012	0.46898	0.78117	0.00508
13.12	0.01993	0.03838	0.06695	0.40006	0.47066	0.78102	0.00769
13.1267	0.02171	0.0404	0.06463	0.40058	0.47163	0.78376	0.00849
13.1333	0.0206	0.03868	0.06624	0.39817	0.4723	0.78285	0.00612
13.14	0.01993	0.03894	0.06505	0.40099	0.47266	0.78575	0.00643
13.1467	0.02112	0.03756	0.06426	0.40036	0.47036	0.78268	0.00622
13.1533	0.01837	0.03838	0.06243	0.39949	0.4723	0.78417	0.00039726
13.16	0.0209	0.03943	0.06084	0.40646	0.47025	0.78473	0.00851
13.1667	0.01925	0.036	0.06724	0.4048	0.47303	0.78674	0.00439
13.1733	0.01909	0.03755	0.06132	0.40341	0.47607	0.78502	0.00432
13.18	0.02449	0.04065	0.06183	0.40426	0.47467	0.78558	0.00778
13.1867	0.02209	0.04137	0.06469	0.40607	0.47342	0.78988	0.00686
13.1933	0.01816	0.03942	0.06786	0.40428	0.47354	0.79307	0.00496
13.2	0.02137	0.03906	0.06379	0.39946	0.47266	0.78736	0.0073
13.2067	0.02079	0.03961	0.06376	0.40353	0.47564	0.78942	0.00824
13.2133	0.0198	0.03859	0.06377	0.40358	0.47559	0.7892	0.00573
13.22	0.02227	0.0392	0.06409	0.40713	0.4783	0.78805	0.00624
13.2267	0.02123	0.03961	0.06549	0.40349	0.47847	0.78878	0.00285
13.2333	0.02107	0.0383	0.06627	0.40507	0.47678	0.78808	0.00782
13.24	0.0201	0.03872	0.06885	0.40846	0.47555	0.79422	0.00244
13.2467	0.02074	0.04154	0.06409	0.40901	0.47559	0.79494	0.00474
13.2533	0.02316	0.03856	0.06222	0.4112	0.47378	0.79121	0.00745
13.26	0.02066	0.03857	0.06482	0.40888	0.47857	0.79481	0.00621
13.2667	0.02247	0.04013	0.06107	0.40713	0.47668	0.78939	0.00716
13.2733	0.01889	0.04052	0.06466	0.41073	0.48059	0.79316	0.0034
13.28	0.02239	0.04006	0.0636	0.40666	0.47658	0.79498	0.00498
13.2867	0.02106	0.04027	0.06686	0.41298	0.48232	0.79377	0.00397
13.2933	0.01932	0.03854	0.06352	0.41262	0.48408	0.79443	0.00411
13.3	0.02254	0.0383	0.06628	0.41646	0.48159	0.79645	0.00862
13.3067	0.02121	0.04177	0.06409	0.40581	0.48223	0.79636	0.00837
13.3133	0.02091	0.03993	0.06887	0.41131	0.47993	0.79541	0.00741
13.32	0.01841	0.04017	0.06593	0.41244	0.47846	0.79804	0.00659
13.3267	0.02154	0.04263	0.06649	0.41321	0.48201	0.79344	0.00611
[truncated: 16,955 more rows]

## Sheet: Fig1E
antigen load	plasma timepoint	peak BLI signal
FAP	pre-bleed	0.14805
FAP	week 2	0.20491
FAP	week 4	0.31389
FAP	week 6	1.57118
FAP	week 8	1.64736
FAP	week 10	1.9158
no load	week 10	0.08119

## Sheet: Fig1F
	clone #	ELISA signal (absorbance)
	1	0.0491
	2	1.6094
	3	0.049
	4	0.0496
	5	0.0495
	6	0.0499
	7	0.0519
	8	1.8335
	9	0.0524
	10	1.8886
	11	0.0523
	12	1.758
	13	0.0526
	14	0.1855
	15	1.5962
	16	1.1284
	17	0.0496
	18	1.2503
	19	0.0526
	20	1.3682
	21	1.1651
	22	1.3064
	23	0.0498
	24	0.0539
	25	1.8158
	26	1.4404
	27	0.0481
	28	0.0479
	29	0.0492
	30	0.0505
	31	1.3039
	32	1.8046
	33	0.0515
	34	1.5258
	35	1.1802
	36	0.0489
	37	1.6418
	38	1.6919
	39	0.0474
	40	1.5394
	41	1.4251
	42	0.0482
	43	1.4393
	44	0.0503
	45	0.0488
	46	1.1906
	47	0.0484
	48	0.0666
	49	1.4179
	50	1.5645
	51	0.0476
	52	1.5336
	53	0.0481
	54	0.0481
	55	1.1334
	56	0.049
	57	0.0495
	58	1.0174
	59	0.0535
	60	1.6857
	61	1.4779
	62	1.4576
	63	0.4005
	64	0.0484
	65	0.0478
	66	1.4283
	67	1.6457
	68	0.0488
	69	1.3211
	70	0.2251
	71	1.1524
	72	0.0509
	73	1.3135
	74	1.4139
	75	0.0515
	76	0.05
	77	0.0523
	78	0.0549
	79	0.0501
	80	1.1565
	81	1.7011
	82	1.0997
	83	1.1339
	84	1.3727
	85	1.9001
	86	1.3149
	87	1.4275
	88	0.0486
	89	0.0491
	90	0.0481
	91	1.4523
	92	1.2877
	93	0.0501
	94	0.0719
	95	0.0737
	96	0.053
	97	0.0532
	98	0.0501
	99	0.0486
	100	0.0506
	101	0.2312
	102	1.4675
	103	0.0477
	104	0.0474
	105	0.0484
	106	1.7853
	107	1.6151
	108	0.0494
	109	1.9007
	110	0.051
	111	0.19
	112	0.0496
	113	0.0495
	114	1.6475
	115	0.0496
	116	1.5351
	117	1.5952
	118	1.9301
	119	1.6434
	120	1.8674
	121	0.1025
	122	1.8651
	123	0.0527
	124	0.0504
	125	1.448
	126	1.7828
	127	0.0499
	128	0.051
	129	1.917
	130	0.05
	131	0.0517
	132	1.7589
	133	2.0873
	134	0.0494
	135	0.05
	136	0.051
	137	1.678
	138	0.0496
	139	0.0507
	140	0.0511
	141	0.0516
	142	0.0481
	143	1.7991
	144	0.0483
	145	0.0541
	146	0.0516
	147	1.9955
	148	0.0514
	149	0.0788
	150	0.0497
	151	0.0506
	152	1.9638
	153	1.9904
	154	0.049
	155	1.5647
	156	1.7202
	157	1.9119
	158	1.8085
	159	1.5291
	160	1.63
	161	1.7695
	162	0.0512
	163	0.0499
	164	0.0543
	165	0.057
	166	0.0526
	167	1.5624
	168	1.5988
	169	0.0491
	170	1.8432
	171	0.0587
	172	0.05
	173	1.8975
	174	1.6619
	175	0.0475
	176	1.7414
	177	0.0782
	178	2.0042
	179	1.8332
	180	0.05
	181	1.4068
	182	0.054
	183	0.0483
	184	0.0515
	185	0.054
	186	0.0509
	187	0.0498
	188	0.0604
	189	0.0546
	190	0.0499
	191	0.0479
	192	0.0549

## Sheet: Fig2A
	NGS rank	NGS sequence repeats
	1	6711
	2	3310
	3	2809
	4	2649
	5	2026
	6	1846
	7	1814
	8	1637
	9	1628
	10	1485
	11	1419
	12	1250
	13	1177
	14	1164
	15	1152
	16	1091
	17	1071
	18	1069
	19	1068
	20	898
	21	872
	22	866
	23	835
	24	773
	25	757
	26	745
	27	733
	28	719
	29	672
	30	660
	31	645
	32	635
	33	628
	34	614
	35	609
	36	583
	37	575
	38	574
	39	571
	40	566
	41	535
	42	534
	43	528
	44	521
	45	516
	46	513
	47	481
	48	480
	49	469
	50	466
	51	448
	52	447
	53	446
	54	443
	55	441
	56	429
	57	429
	58	428
	59	426
	60	422
	61	415
	62	412
	63	398
	64	397
	65	387
	66	386
	67	382
	68	381
	69	380
	70	377
	71	370
	72	363
	73	363
	74	349
	75	344
	76	339
	77	336
	78	330
	79	325
	80	324
	81	311
	82	309
	83	299
	84	298
	85	297
	86	294
	87	293
	88	289
	89	288
	90	287
	91	287
	92	285
	93	278
	94	278
	95	274
	96	270
	97	269
	98	263
	99	261
	100	261
	101	260
	102	259
	103	258
	104	257
	105	257
	106	256
	107	255
	108	254
	109	253
	110	253
	111	246
	112	244
	113	244
	114	243
	115	235
	116	235
	117	229
	118	229
	119	225
	120	224
	121	222
	122	221
	123	220
	124	220
	125	219
	126	219
	127	218
	128	218
	129	215
	130	214
	131	213
	132	212
	133	210
	134	209
	135	206
	136	205
	137	204
	138	204
	139	203
	140	202
	141	200
	142	197
	143	197
	144	197
	145	196
	146	195
	147	195
	148	194
	149	193
	150	193
	151	191
	152	191
	153	189
	154	187
	155	179
	156	179
	157	179
	158	178
	159	177
	160	177
	161	175
	162	174
	163	173
	164	173
	165	171
	166	171
	167	170
	168	170
	169	169
	170	169
	171	168
	172	167
	173	165
	174	165
	175	164
	176	163
	177	163
	178	162
	179	161
	180	160
	181	159
	182	158
	183	156
	184	156
	185	155
	186	152
	187	151
	188	151
	189	150
	190	149
	191	149
	192	148
	193	147
	194	147
	195	146
	196	145
	197	145
	198	145
	199	144
	200	144
	201	143
	202	143
	203	143
	204	142
	205	142
	206	141
	207	141
	208	141
	209	141
	210	141
	211	140
	212	139
	213	139
	214	138
	215	138
	216	137
	217	137
	218	137
	219	136
	220	135
	221	135
	222	134
	223	134
	224	134
	225	133
	226	133
	227	132
	228	131
	229	130
	230	129
	231	129
	232	128
	233	127
	234	127
	235	126
	236	125
	237	124
	238	123
	239	123
	240	123
	241	122
	242	121
	243	121
	244	120
	245	120
	246	120
	247	120
	248	119
	249	119
	250	118
	251	118
	252	117
	253	117
	254	117
	255	117
	256	116
	257	116
	258	116
	259	116
	260	115
	261	114
	262	113
	263	112
	264	111
	265	111
	266	111
	267	110
	268	110
	269	110
	270	110
	271	109
	272	108
	273	108
	274	108
	275	107
	276	106
	277	106
	278	106
	279	106
	280	106
	281	105
	282	104
	283	104
	284	104
	285	104
	286	104
	287	104
	288	104
	289	103
	290	102
	291	102
	292	102
	293	101
	294	101
	295	101
	296	101
	297	101
	298	100
	299	100
	300	100
	301	100
	302	99
	303	99
	304	99
	305	98
	306	98
	307	98
	308	98
	309	97
	310	97
	311	97
	312	97
	313	97
	314	97
	315	97
	316	96
	317	96
	318	95
	319	95
	320	95
	321	94
	322	94
	323	94
	324	94
	325	93
	326	93
	327	93
	328	93
	329	92
	330	92
	331	92
	332	92
	333	91
	334	91
	335	91
	336	90
	337	90
	338	90
	339	90
	340	90
	341	90
	342	90
	343	89
	344	89
	345	89
	346	88
	347	88
	348	88
	349	88
	350	87
	351	87
	352	87
	353	87
	354	87
	355	86
	356	86
	357	86
	358	85
	359	85
	360	85
	361	84
	362	84
	363	84
	364	83
	365	83
	366	82
	367	82
	368	82
	369	81
	370	81
	371	81
	372	81
	373	81
	374	81
	375	80
	376	80
	377	80
	378	80
	379	80
	380	79
	381	79
	382	79
	383	79
	384	79
	385	79
	386	78
	387	78
	388	78
	389	78
	390	78
	391	78
	392	78
	393	78
	394	78
	395	77
	396	77
	397	77
	398	77
	399	76
	400	76
	401	76
	402	76
	403	76
	404	76
	405	75
	406	75
	407	75
	408	75
	409	74
	410	74
	411	74
	412	74
	413	73
	414	73
	415	73
	416	73
	417	73
	418	73
	419	72
	420	72
	421	72
	422	72
	423	72
	424	72
	425	72
	426	72
	427	71
	428	71
	429	71
	430	71
	431	71
	432	71
	433	71
	434	71
	435	71
	436	71
	437	71
	438	71
	439	71
	440	71
	441	70
	442	70
	443	70
	444	70
	445	70
	446	69
	447	69
	448	69
	449	69
	450	69
	451	69
	452	68
	453	68
	454	68
	455	68
	456	68
	457	68
	458	68
	459	68
	460	67
	461	67
	462	67
	463	67
	464	67
	465	66
	466	66
	467	66
	468	66
	469	66
	470	66
	471	66
	472	65
	473	65
	474	65
	475	65
	476	65
	477	65
	478	65
	479	65
	480	65
	481	65
	482	65
	483	65
	484	65
	485	64
	486	64
	487	64
	488	64
	489	64
	490	64
	491	64
	492	64
	493	64
	494	64
	495	64
	496	64
	497	63
	498	63
	499	63
	500	63
	501	63
	502	63
	503	63
	504	63
	505	63
	506	63
	507	62
	508	62
	509	62
	510	62
	511	62
	512	62
	513	62
	514	61
	515	61
	516	61
	517	61
	518	61
	519	61
	520	61
	521	61
	522	61
	523	60
	524	60
	525	60
	526	60
	527	60
	528	60
	529	60
	530	60
	531	59
	532	59
	533	59
	534	59
	535	59
	536	59
	537	59
	538	59
	539	59
	540	59
	541	59
	542	59
	543	59
	544	58
	545	58
	546	58
	547	58
	548	58
	549	58
	550	58
	551	58
	552	58
	553	57
	554	57
	555	57
	556	57
	557	57
	558	57
	559	57
	560	57
	561	57
	562	57
	563	57
	564	57
	565	57
	566	57
	567	56
	568	56
	569	56
	570	56
	571	56
	572	56
	573	56
	574	56
	575	56
	576	56
	577	56
	578	56
	579	55
	580	55
	581	55
	582	55
	583	55
	584	55
	585	55
	586	55
	587	55
	588	55
	589	55
	590	54
	591	54
	592	54
	593	54
	594	54
	595	54
	596	54
	597	54
	598	54
	599	54
	600	54
	601	53
	602	53
	603	53
	604	53
	605	53
	606	53
	607	53
	608	52
	609	52
	610	52
	611	52
	612	52
	613	52
	614	52
	615	52
	616	52
	617	52
	618	52
	619	52
	620	52
	621	52
	622	52
	623	52
	624	52
	625	52
	626	51
	627	51
	628	51
	629	51
	630	51
	631	51
	632	51
	633	51
	634	51
	635	51
	636	51
	637	51
	638	51
	639	50
	640	50
	641	50
	642	50
	643	50
	644	50
	645	50
	646	50
	647	50
	648	50
	649	50
	650	50
	651	50
	652	50
	653	49
	654	49
	655	49
	656	49
	657	49
	658	49
	659	49
	660	49
	661	49
	662	49
	663	49
	664	49
	665	49
	666	49
	667	48
	668	48
	669	48
	670	48
	671	48
	672	48
	673	48
	674	48
	675	48
	676	48
	677	48
	678	48
	679	48
	680	47
	681	47
	682	47
	683	47
	684	47
	685	47
	686	47
	687	47
	688	47
	689	47
	690	47
	691	47
	692	47
	693	47
	694	47
	695	47
	696	47
	697	47
	698	46
	699	46
	700	46
	701	46
	702	46
	703	46
	704	46
	705	46
	706	46
	707	46
	708	46
	709	46
	710	46
	711	46
	712	46
	713	46
	714	45
	715	45
	716	45
	717	45
	718	45
	719	45
	720	45
	721	45
	722	45
	723	45
	724	45
	725	45
	726	45
	727	45
	728	45
	729	45
	730	45
	731	45
	732	44
	733	44
	734	44
	735	44
	736	44
	737	44
	738	44
	739	44
	740	44
	741	44
	742	44
	743	44
	744	44
	745	44
	746	44
	747	44
	748	44
	749	44
	750	44
	751	43
	752	43
	753	43
	754	43
	755	43
	756	43
	757	43
	758	43
	759	43
	760	43
	761	43
	762	43
	763	43
	764	43
	765	43
	766	43
	767	43
	768	43
	769	43
	770	43
	771	43
	772	43
	773	43
	774	43
	775	43
	776	43
	777	43
	778	43
	779	43
	780	42
	781	42
	782	42
	783	42
	784	42
	785	42
	786	42
	787	42
	788	42
	789	42
	790	42
	791	42
	792	42
	793	42
	794	42
	795	42
	796	42
	797	42
	798	42
	799	42
	800	42
	801	42
	802	42
	803	41
	804	41
	805	41
	806	41
	807	41
	808	41
	809	41
	810	41
	811	41
	812	41
	813	41
	814	41
	815	41
	816	41
	817	41
	818	41
	819	41
	820	40
	821	40
	822	40
	823	40
	824	40
	825	40
	826	40
	827	40
	828	40
	829	40
	830	40
	831	40
	832	40
	833	40
	834	40
	835	40
	836	40
	837	40
	838	40
	839	40
	840	40
	841	40
	842	40
	843	39
	844	39
	845	39
	846	39
	847	39
	848	39
	849	39
	850	39
	851	39
	852	39
	853	39
	854	39
	855	39
	856	39
	857	39
	858	39
	859	39
	860	39
	861	39
	862	39
	863	39
	864	39
	865	39
	866	39
	867	39
	868	38
	869	38
	870	38
	871	38
	872	38
	873	38
	874	38
	875	38
	876	38
	877	38
	878	38
	879	38
	880	38
	881	38
	882	38
	883	38
	884	38
	885	38
	886	38
	887	38
	888	38
	889	38
	890	38
	891	38
	892	37
	893	37
	894	37
	895	37
	896	37
	897	37
	898	37
	899	37
	900	37
	901	37
	902	37
	903	37
	904	37
	905	37
	906	37
	907	37
	908	37
	909	37
	910	37
	911	37
	912	37
	913	37
	914	37
	915	37
	916	37
	917	37
	918	37
	919	37
	920	37
	921	37
	922	37
	923	37
	924	36
	925	36
	926	36
	927	36
	928	36
	929	36
	930	36
	931	36
	932	36
	933	36
	934	36
	935	36
	936	36
	937	36
	938	36
	939	36
	940	36
	941	36
	942	36
	943	36
	944	36
	945	36
	946	36
	947	36
	948	36
	949	36
	950	36
	951	36
	952	36
	953	36
	954	35
	955	35
	956	35
	957	35
	958	35
	959	35
	960	35
	961	35
	962	35
	963	35
	964	35
	965	35
	966	35
	967	35
	968	35
	969	35
	970	35
	971	35
	972	35
	973	35
	974	35
	975	35
	976	35
	977	35
	978	35
	979	35
	980	35
	981	35
	982	34
	983	34
	984	34
	985	34
	986	34
	987	34
	988	34
	989	34
	990	34
	991	34
	992	34
	993	34
	994	34
	995	34
	996	34
	997	34
	998	34
	999	34
	1000	34
	1001	34
	1002	34
	1003	34
	1004	34
	1005	34
	1006	34
	1007	34
	1008	34
	1009	34
	1010	34
	1011	34
	1012	34
	1013	34
	1014	33
	1015	33
	1016	33
	1017	33
	1018	33
	1019	33
	1020	33
	1021	33
	1022	33
	1023	33
	1024	33
	1025	33
	1026	33
	1027	33
	1028	33
	1029	33
	1030	33
	1031	33
	1032	33
	1033	33
	1034	33
	1035	33
	1036	33
	1037	33
	1038	33
	1039	33
	1040	33
	1041	33
	1042	33
	1043	33
	1044	33
	1045	33
	1046	33
	1047	33
	1048	33
	1049	33
	1050	33
	1051	33
	1052	33
	1053	33
	1054	33
	1055	33
	1056	32
	1057	32
	1058	32
	1059	32
	1060	32
	1061	32
	1062	32
	1063	32
	1064	32
	1065	32
	1066	32
	1067	32
	1068	32
	1069	32
	1070	32
	1071	32
	1072	32
	1073	32
	1074	32
	1075	32
	1076	32
	1077	32
	1078	32
	1079	32
	1080	32
	1081	32
	1082	32
	1083	32
	1084	32
	1085	32
	1086	32
	1087	32
	1088	32
	1089	32
	1090	31
	1091	31
	1092	31
	1093	31
	1094	31
	1095	31
	1096	31
	1097	31
	1098	31
	1099	31
	1100	31
	1101	31
	1102	31
	1103	31
	1104	31
	1105	31
	1106	31
	1107	31
	1108	31
	1109	31
	1110	31
	1111	31
	1112	31
	1113	31
	1114	31
	1115	31
	1116	31
	1117	31
	1118	31
	1119	31
	1120	31
	1121	31
	1122	31
	1123	31
	1124	31
	1125	31
	1126	31
	1127	31
	1128	31
	1129	31
	1130	31
	1131	31
	1132	31
	1133	31
	1134	31
	1135	30
	1136	30
	1137	30
	1138	30
	1139	30
	1140	30
	1141	30
	1142	30
	1143	30
	1144	30
	1145	30
	1146	30
	1147	30
	1148	30
	1149	30
	1150	30
	1151	30
	1152	30
	1153	30
	1154	30
	1155	30
	1156	30
	1157	30
	1158	30
	1159	30
	1160	30
	1161	30
	1162	30
	1163	30
	1164	30
	1165	30
	1166	30
	1167	29
	1168	29
	1169	29
	1170	29
	1171	29
	1172	29
	1173	29
	1174	29
	1175	29
	1176	29
	1177	29
	1178	29
	1179	29
	1180	29
	1181	29
	1182	29
	1183	29
	1184	29
	1185	29
	1186	29
	1187	29
	1188	29
	1189	29
	1190	29
	1191	29
	1192	29
	1193	29
	1194	29
	1195	29
	1196	29
	1197	29
	1198	29
	1199	29
	1200	29
	1201	29
	1202	29
	1203	29
	1204	29
	1205	29
	1206	29
	1207	29
	1208	29
	1209	29
	1210	29
	1211	29
	1212	29
	1213	28
	1214	28
	1215	28
	1216	28
	1217	28
	1218	28
	1219	28
	1220	28
	1221	28
	1222	28
	1223	28
	1224	28
	1225	28
	1226	28
	1227	28
	1228	28
	1229	28
	1230	28
	1231	28
	1232	28
	1233	28
	1234	28
	1235	28
	1236	28
	1237	28
	1238	28
	1239	28
	1240	28
	1241	28
	1242	28
	1243	28
	1244	28
	1245	28
	1246	28
	1247	28
	1248	28
	1249	28
	1250	28
	1251	28
	1252	28
	1253	28
	1254	28
	1255	28
	1256	28
	1257	28
	1258	28
	1259	28
	1260	28
	1261	28
	1262	28
	1263	28
	1264	28
	1265	28
	1266	28
	1267	28
	1268	28
	1269	28
	1270	28
	1271	28
	1272	28
	1273	28
	1274	27
	1275	27
	1276	27
	1277	27
	1278	27
	1279	27
	1280	27
	1281	27
	1282	27
	1283	27
	1284	27
	1285	27
	1286	27
	1287	27
	1288	27
	1289	27
	1290	27
	1291	27
	1292	27
	1293	27
	1294	27
	1295	27
	1296	27
	1297	27
	1298	27
	1299	27
	1300	27
	1301	27
	1302	27
	1303	27
	1304	27
	1305	27
	1306	27
	1307	27
	1308	27
	1309	27
	1310	27
	1311	27
	1312	27
	1313	27
	1314	27
	1315	27
	1316	27
	1317	27
	1318	27
	1319	27
	1320	27
	1321	27
	1322	27
	1323	26
	1324	26
	1325	26
	1326	26
	1327	26
	1328	26
	1329	26
	1330	26
	1331	26
	1332	26
	1333	26
	1334	26
	1335	26
	1336	26
	1337	26
	1338	26
	1339	26
	1340	26
	1341	26
	1342	26
	1343	26
	1344	26
	1345	26
	1346	26
	1347	26
	1348	26
	1349	26
	1350	26
	1351	26
	1352	26
	1353	26
	1354	26
	1355	26
	1356	26
	1357	26
	1358	26
	1359	26
	1360	26
	1361	26
	1362	26
	1363	26
	1364	26
	1365	26
	1366	26
	1367	26
	1368	25
	1369	25
	1370	25
	1371	25
	1372	25
	1373	25
	1374	25
	1375	25
	1376	25
	1377	25
	1378	25
	1379	25
	1380	25
	1381	25
	1382	25
	1383	25
	1384	25
	1385	25
	1386	25
	1387	25
	1388	25
	1389	25
	1390	25
	1391	25
	1392	25
	1393	25
	1394	25
	1395	25
	1396	25
	1397	25
	1398	25
	1399	25
	1400	25
	1401	25
	1402	25
	1403	25
	1404	25
	1405	25
	1406	25
	1407	25
	1408	25
	1409	25
	1410	25
	1411	25
	1412	25
	1413	25
	1414	25
	1415	25
	1416	25
	1417	25
	1418	25
	1419	25
	1420	25
	1421	25
	1422	25
	1423	25
	1424	25
	1425	25
	1426	25
	1427	25
	1428	25
	1429	25
	1430	25
	1431	25
	1432	25
	1433	24
	1434	24
	1435	24
	1436	24
	1437	24
	1438	24
	1439	24
	1440	24
	1441	24
	1442	24
	1443	24
	1444	24
	1445	24
	1446	24
	1447	24
	1448	24
	1449	24
	1450	24
	1451	24
	1452	24
	1453	24
	1454	24
	1455	24
	1456	24
	1457	24
	1458	24
	1459	24
	1460	24
	1461	24
	1462	24
	1463	24
	1464	24
	1465	24
	1466	24
	1467	24
	1468	24
	1469	24
	1470	24
	1471	24
	1472	24
	1473	24
	1474	24
	1475	24
	1476	24
	1477	24
	1478	24
	1479	24
	1480	24
	1481	24
	1482	24
	1483	24
	1484	24
	1485	24
	1486	24
	1487	24
	1488	24
	1489	24
	1490	24
	1491	24
	1492	24
	1493	24
	1494	24
	1495	23
	1496	23
	1497	23
	1498	23
	1499	23
	1500	23
	1501	23
	1502	23
	1503	23
	1504	23
	1505	23
	1506	23
	1507	23
	1508	23
	1509	23
	1510	23
	1511	23
	1512	23
	1513	23
	1514	23
	1515	23
	1516	23
	1517	23
	1518	23
	1519	23
	1520	23
	1521	23
	1522	23
	1523	23
	1524	23
	1525	23
	1526	23
	1527	23
	1528	23
	1529	23
	1530	23
	1531	23
	1532	23
	1533	23
	1534	23
	1535	23
	1536	23
	1537	23
	1538	23
	1539	23
	1540	23
	1541	23
	1542	23
	1543	23
	1544	23
	1545	23
	1546	23
	1547	23
	1548	23
	1549	23
	1550	23
	1551	23
	1552	23
	1553	23
	1554	22
	1555	22
	1556	22
	1557	22
	1558	22
	1559	22
	1560	22
	1561	22
	1562	22
	1563	22
	1564	22
	1565	22
	1566	22
	1567	22
	1568	22
	1569	22
	1570	22
	1571	22
	1572	22
	1573	22
	1574	22
	1575	22
	1576	22
	1577	22
	1578	22
	1579	22
	1580	22
	1581	22
	1582	22
	1583	22
	1584	22
	1585	22
	1586	22
	1587	22
	1588	22
	1589	22
	1590	22
	1591	22
	1592	22
	1593	22
	1594	22
	1595	22
	1596	22
	1597	22
	1598	22
	1599	22
	1600	22
	1601	22
	1602	22
	1603	22
	1604	22
	1605	22
	1606	22
	1607	22
	1608	22
	1609	22
	1610	22
	1611	22
	1612	22
	1613	22
	1614	22
	1615	22
	1616	22
	1617	22
	1618	22
	1619	22
	1620	22
	1621	22
	1622	22
	1623	22
	1624	22
	1625	22
	1626	22
	1627	21
	1628	21
	1629	21
	1630	21
	1631	21
	1632	21
	1633	21
	1634	21
	1635	21
	1636	21
	1637	21
	1638	21
	1639	21
	1640	21
	1641	21
	1642	21
	1643	21
	1644	21
	1645	21
	1646	21
	1647	21
	1648	21
	1649	21
	1650	21
	1651	21
	1652	21
	1653	21
	1654	21
	1655	21
	1656	21
	1657	21
	1658	21
	1659	21
	1660	21
	1661	21
	1662	21
	1663	21
	1664	21
	1665	21
	1666	21
	1667	21
	1668	21
	1669	21
	1670	21
	1671	21
	1672	21
	1673	21
	1674	21
	1675	21
	1676	21
	1677	21
	1678	21
	1679	21
	1680	21
	1681	21
	1682	21
	1683	21
	1684	21
	1685	21
	1686	21
	1687	21
	1688	21
	1689	21
	1690	21
	1691	21
	1692	21
	1693	21
	1694	21
	1695	21
	1696	21
	1697	21
	1698	21
	1699	21
	1700	21
	1701	21
	1702	21
	1703	21
	1704	21
	1705	21
	1706	21
	1707	21
	1708	21
	1709	21
	1710	21
	1711	21
	1712	21
	1713	21
	1714	21
	1715	21
	1716	21
	1717	21
	1718	21
	1719	21
	1720	21
	1721	21
	1722	21
	1723	21
	1724	21
	1725	21
	1726	21
	1727	21
	1728	20
	1729	20
	1730	20
	1731	20
	1732	20
	1733	20
	1734	20
	1735	20
	1736	20
	1737	20
	1738	20
	1739	20
	1740	20
	1741	20
	1742	20
	1743	20
	1744	20
	1745	20
	1746	20
	1747	20
	1748	20
	1749	20
	1750	20
	1751	20
	1752	20
	1753	20
	1754	20
	1755	20
	1756	20
	1757	20
	1758	20
	1759	20
	1760	20
	1761	20
	1762	20
	1763	20
	1764	20
	1765	20
	1766	20
	1767	20
	1768	20
	1769	20
	1770	20
	1771	20
	1772	20
	1773	20
	1774	20
	1775	20
	1776	20
	1777	20
	1778	20
	1779	20
	1780	20
	1781	20
	1782	20
	1783	20
	1784	20
	1785	20
	1786	20
	1787	20
	1788	20
	1789	20
	1790	20
	1791	20
	1792	20
	1793	20
	1794	20
	1795	20
	1796	20
	1797	20
	1798	20
	1799	20
	1800	20
	1801	20
	1802	20
	1803	20
	1804	20
	1805	20
	1806	20
	1807	20
	1808	20
	1809	20
	1810	20
	1811	20
	1812	20
	1813	20
	1814	20
	1815	20
	1816	20
	1817	20
	1818	19
	1819	19
	1820	19
	1821	19
	1822	19
	1823	19
	1824	19
	1825	19
	1826	19
	1827	19
	1828	19
	1829	19
	1830	19
	1831	19
	1832	19
	1833	19
	1834	19
	1835	19
	1836	19
	1837	19
	1838	19
	1839	19
	1840	19
	1841	19
	1842	19
	1843	19
	1844	19
	1845	19
	1846	19
	1847	19
	1848	19
	1849	19
	1850	19
	1851	19
	1852	19
	1853	19
	1854	19
	1855	19
	1856	19
	1857	19
	1858	19
	1859	19
	1860	19
	1861	19
	1862	19
	1863	19
	1864	19
	1865	19
	1866	19
	1867	19
	1868	19
	1869	19
	1870	19
	1871	19
	1872	19
	1873	19
	1874	19
	1875	19
	1876	19
	1877	19
	1878	19
	1879	19
	1880	19
	1881	19
	1882	19
	1883	19
	1884	19
	1885	19
	1886	19
	1887	19
	1888	19
	1889	19
	1890	19
	1891	19
	1892	19
	1893	19
	1894	19
	1895	19
	1896	19
	1897	19
	1898	19
	1899	19
	1900	19
	1901	19
	1902	19
	1903	19
	1904	19
	1905	19
	1906	19
	1907	19
	1908	19
	1909	19
	1910	19
	1911	19
	1912	18
	1913	18
	1914	18
	1915	18
	1916	18
	1917	18
	1918	18
	1919	18
	1920	18
	1921	18
	1922	18
	1923	18
	1924	18
	1925	18
	1926	18
	1927	18
	1928	18
	1929	18
	1930	18
	1931	18
	1932	18
	1933	18
	1934	18
	1935	18
	1936	18
	1937	18
	1938	18
	1939	18
	1940	18
	1941	18
	1942	18
	1943	18
	1944	18
	1945	18
	1946	18
	1947	18
	1948	18
	1949	18
	1950	18
	1951	18
	1952	18
	1953	18
	1954	18
	1955	18
	1956	18
	1957	18
	1958	18
	1959	18
	1960	18
	1961	18
	1962	18
	1963	18
	1964	18
	1965	18
	1966	18
	1967	18
	1968	18
	1969	18
	1970	18
	1971	18
	1972	18
	1973	18
	1974	18
	1975	18
	1976	18
	1977	18
	1978	18
	1979	18
	1980	18
	1981	18
	1982	18
	1983	18
	1984	18
	1985	18
	1986	18
	1987	18
	1988	18
	1989	18
	1990	18
	1991	18
	1992	18
	1993	18
	1994	18
	1995	18
	1996	18
	1997	18
	1998	18
	1999	18
[truncated: 854,642+ more rows]

## Sheet: Fig2B
		VNAR type	% unique VNAR
		type I	13.6672
		type II	79.9287
		type III	0.00732
		type IV	2.52644
		other	3.87034

## Sheet: Fig2D
CDR3 length by VNAR type
	Type I	Type II	Type III	Type IV	other
	0	0	5	0	0
	0	0	9	0	0
	0	0	9	0	0
	0	0	9	1	0
	0	0	9	1	0
	0	0	9	1	0
	0	0	10	1	1
	0	0	11	1	1
	1	0	12	1	1
	1	0	12	1	1
	1	0	12	1	1
	1	0	12	1	2
	1	0	12	1	2
	1	0	12	1	2
	1	0	12	1	2
	1	0	12	2	2
	1	0	14	3	2
	1	0	15	3	2
	1	0	15	3	2
	1	0	15	3	2
	2	0	15	3	2
	2	0	15	3	2
	2	0	15	3	2
	2	0	15	3	2
	2	0	15	4	3
	2	0	15	4	3
	2	0	16	4	3
	2	0	16	4	3
	2	0	17	4	3
	2	0	17	4	3
	2	0	17	4	3
	2	0	17	4	3
	2	1	18	4	3
	2	1	18	5	3
	2	1	18	5	3
	2	1	18	5	4
	2	1	18	5	4
	2	1	18	5	4
	2	1	18	5	4
	2	1	18	5	4
	2	1	18	5	4
	2	1	18	5	4
	2	1	18	5	4
	2	1	18	5	5
	2	1	18	5	5
	2	1	18	5	5
	2	1	18	5	5
	2	1	18	5	5
	2	1	18	5	5
	2	1	20	5	5
	2	1	20	5	5
	2	1	22	5	5
	2	1		6	5
	3	1		6	5
	3	1		6	5
	3	1		6	5
	3	1		6	5
	3	1		6	5
	3	1		6	5
	3	1		6	5
	3	1		6	5
	3	1		6	6
	4	1		6	6
	4	1		6	6
	4	1		6	6
	4	1		6	6
	4	1		6	6
	4	1		6	6
	4	1		6	6
	4	1		6	6
	4	1		7	6
	4	1		7	6
	4	1		7	6
	4	1		7	6
	4	1		7	6
	4	1		7	6
	4	1		7	6
	4	1		7	6
	4	1		7	6
	4	1		7	6
	5	1		7	6
	5	1		7	6
	5	1		7	6
	5	1		7	7
	5	1		7	7
	5	1		7	7
	5	1		7	7
	5	1		7	7
	5	1		7	7
	5	1		7	7
	5	1		7	7
	5	1		7	7
	5	1		7	7
	5	1		7	7
	5	2		7	7
	5	2		7	7
	5	2		7	7
	5	2		7	7
	5	2		7	7
	5	2		7	7
	5	2		7	7
	5	2		7	7
	5	2		7	7
	5	2		7	7
	5	2		7	7
	5	2		7	7
	5	2		8	7
	5	2		8	7
	5	2		8	7
	5	2		8	7
	5	2		8	7
	5	2		8	7
	5	2		8	7
	5	2		8	7
	5	2		8	7
	5	2		8	7
	5	2		8	7
	5	2		8	7
	5	2		8	7
	5	2		8	7
	5	2		8	7
	5	2		8	7
	5	2		8	7
	5	2		8	7
	5	2		8	7
	5	2		8	7
	5	2		8	7
	5	2		8	7
	5	2		8	7
	5	2		8	7
	5	2		8	7
	5	2		8	7
	5	2		8	7
	5	2		8	7
	5	2		8	7
	5	2		8	7
	5	2		8	7
	5	2		8	7
	5	2		8	7
	5	2		8	7
	5	2		8	7
	5	2		8	7
	5	2		8	7
	5	2		8	7
	5	2		8	7
	6	2		8	7
	6	2		8	7
	6	2		8	7
	6	2		8	7
	6	2		8	7
	6	2		8	7
	6	2		8	7
	6	2		8	7
	6	2		8	7
	6	2		8	7
	6	2		8	7
	6	2		8	7
	6	2		8	7
	6	2		8	7
	6	2		8	7
	6	2		8	7
	6	2		8	7
	6	2		8	7
	6	2		8	7
	6	2		8	7
	6	2		8	7
	6	2		8	7
	6	2		8	7
	6	2		8	7
	6	2		8	7
	6	2		8	7
	6	2		8	7
	6	2		8	7
	6	2		8	7
	6	2		8	7
	6	2		8	7
	6	2		8	7
	6	2		8	7
	6	2		8	7
	6	2		8	7
	6	2		8	7
	6	2		8	8
	6	2		8	8
	6	2		8	8
	6	2		8	8
	6	2		8	8
	6	2		8	8
	6	2		8	8
	6	2		8	8
	6	2		8	8
	6	2		8	8
	6	2		8	8
	6	2		8	8
	6	2		8	8
	6	2		8	8
	6	2		8	8
	6	2		8	8
	6	2		8	8
	6	2		8	8
	6	2		9	8
	6	2		9	8
	6	2		9	8
	6	2		9	8
	6	2		9	8
	6	2		9	8
	6	2		9	8
	6	2		9	8
	6	2		9	8
	6	2		9	8
	6	2		9	8
	6	2		9	8
	6	2		9	8
	6	2		9	8
	6	2		9	8
	6	2		9	8
	6	2		9	8
	6	2		9	8
	6	2		9	8
	6	2		9	8
	6	2		9	8
	6	2		9	8
	6	2		9	8
	6	2		9	8
	6	2		9	8
	6	2		9	8
	6	2		9	8
	6	2		9	8
	6	2		9	8
	6	2		9	8
	6	2		9	8
	6	2		9	8
	6	2		9	8
	6	2		9	8
	6	2		9	8
	6	2		9	8
	6	2		9	8
	6	2		9	8
	6	2		9	8
	6	2		9	8
	6	2		9	8
	6	2		9	8
	6	2		9	8
	6	2		9	8
	6	2		9	8
	6	2		9	8
	6	2		9	8
	6	2		9	8
	6	2		9	8
	6	2		9	8
	6	2		9	8
	6	2		9	8
	6	2		9	8
	6	2		9	8
	6	2		9	8
	6	2		9	8
	6	2		9	8
	6	2		9	8
	6	2		9	8
	6	2		9	8
	6	2		9	8
	6	2		9	8
	6	2		9	8
	6	2		9	8
	6	2		9	8
	6	2		9	8
	6	2		9	8
	6	2		9	8
	6	2		9	8
	6	2		9	8
	6	2		9	8
	6	2		9	8
	6	2		9	8
	7	2		9	8
	7	2		9	8
	7	3		9	8
	7	3		9	8
	7	3		9	8
	7	3		9	8
	7	3		9	8
	7	3		9	8
	7	3		9	8
	7	3		9	8
	7	3		9	8
	7	3		9	8
	7	3		9	8
	7	3		9	8
	7	3		9	8
	7	3		9	8
	7	3		9	8
	7	3		9	8
	7	3		9	8
	7	3		9	8
	7	3		9	8
	7	3		9	8
	7	3		9	8
	7	3		9	8
	7	3		9	8
	7	3		9	9
	7	3		9	9
	7	3		9	9
	7	3		9	9
	7	3		9	9
	7	3		9	9
	7	3		9	9
	7	3		9	9
	7	3		9	9
	7	3		9	9
	7	3		9	9
	7	3		9	9
	7	3		9	9
	7	3		9	9
	7	3		9	9
	7	3		9	9
	7	3		9	9
	7	3		9	9
	7	3		9	9
	7	3		9	9
	7	3		9	9
	7	3		9	9
	7	3		9	9
	7	3		9	9
	7	3		9	9
	7	3		9	9
	7	3		9	9
	7	3		9	9
	7	3		9	9
	7	3		9	9
	7	3		9	9
	7	3		9	9
	7	3		9	9
	7	3		9	9
	7	3		9	9
	7	3		9	9
	7	3		9	9
	7	3		9	9
	7	3		9	9
	7	3		9	9
	7	3		9	9
	7	3		9	9
	7	3		9	9
	7	3		9	9
	7	3		9	9
	8	3		9	9
	8	3		9	9
	8	3		9	9
	8	3		9	9
	8	3		9	9
	8	3		9	9
	8	3		9	9
	8	3		9	9
	8	3		9	9
	8	3		9	9
	8	3		9	9
	8	3		9	9
	8	3		9	9
	8	3		9	9
	8	3		9	9
	8	3		9	9
	8	3		9	9
	8	3		9	9
	8	3		9	9
	8	3		9	9
	8	3		9	9
	8	3		9	9
	8	3		9	9
	8	3		9	9
	8	3		9	9
	8	3		9	9
	8	3		9	9
	8	3		9	9
	8	3		9	9
	8	3		9	9
	8	3		9	9
	8	3		9	9
	8	3		9	9
	8	3		9	9
	8	3		9	9
	8	3		9	9
	8	3		9	9
	8	3		9	9
	8	3		9	9
	8	3		9	9
	8	3		9	9
	8	3		9	9
	8	3		9	9
	8	3		9	9
	8	3		9	9
	8	3		9	9
	8	3		9	9
	8	3		9	9
	8	3		9	9
	8	3		9	9
	8	3		9	9
	8	3		9	9
	8	3		9	9
	8	3		9	9
	8	3		9	9
	8	3		9	9
	8	3		9	9
	8	3		9	9
	8	3		9	9
	8	3		9	9
	8	3		9	9
	8	3		9	9
	8	3		9	9
	8	3		9	9
	8	4		9	9
	8	4		9	9
	8	4		9	9
	8	4		9	9
	8	4		9	9
	8	4		9	9
	8	4		9	9
	8	4		9	9
	8	4		9	9
	8	4		9	9
	8	4		9	9
	8	4		9	9
	8	4		9	9
	8	4		9	9
	8	4		9	9
	8	4		9	9
	8	4		9	9
	8	4		9	9
	8	4		9	9
	8	4		9	9
	8	4		9	9
	8	4		9	9
	8	4		9	9
	8	4		9	9
	8	4		9	9
	8	4		9	9
	8	4		9	9
	8	4		9	9
	8	4		9	9
	8	4		9	9
	8	4		9	9
	8	4		9	9
	8	4		9	9
	8	4		9	9
	8	4		9	9
	8	4		9	9
	8	4		9	9
	8	4		9	9
	8	4		9	9
	8	4		9	9
	8	4		9	9
	8	4		9	9
	8	4		9	9
	8	4		9	9
	8	4		9	9
	8	4		9	9
	8	4		9	9
	8	4		9	9
	8	4		9	9
	8	4		9	9
	8	4		9	9
	8	4		9	9
	8	4		9	9
	8	4		9	9
	8	4		9	9
	8	4		9	9
	8	4		9	9
	8	4		9	9
	8	4		9	9
	8	4		9	9
	8	4		9	9
	8	4		9	9
	8	4		9	9
	8	4		9	9
	8	4		9	9
	8	4		9	9
	8	4		9	9
	8	4		9	9
	8	4		9	9
	8	4		9	9
	8	4		9	9
	8	4		9	9
	8	4		9	9
	8	4		9	9
	8	4		9	9
	8	4		9	9
	8	4		9	9
	8	4		9	9
	8	4		9	9
	8	4		9	9
	8	4		9	9
	8	4		9	9
	8	4		9	9
	8	4		9	9
	8	4		9	9
	8	4		9	9
	8	4		9	9
	8	4		9	9
	8	4		9	9
	8	4		9	9
	8	4		9	9
	8	4		9	9
	8	4		9	9
	8	4		9	9
	8	4		9	9
	8	4		9	9
	8	4		9	9
	8	4		9	9
	8	4		9	9
	8	4		9	9
	8	4		9	9
	8	4		9	9
	8	4		9	9
	8	4		9	9
	8	4		9	9
	8	4		9	9
	8	4		9	9
	8	4		9	9
	8	4		9	9
	8	4		9	9
	8	4		9	9
	8	4		9	9
	8	4		9	9
	8	4		9	9
	8	4		9	9
	8	4		9	9
	8	4		9	9
	8	4		9	9
	8	4		9	9
	8	4		9	9
	8	4		9	9
	8	4		9	9
	8	4		9	9
	8	4		9	9
	8	4		9	9
	8	4		9	9
	8	4		9	9
	8	4		9	9
	8	4		9	9
	8	4		9	9
	8	4		9	9
	8	4		9	9
	8	4		9	9
	8	4		9	9
	8	4		9	9
	8	4		9	9
	8	4		9	9
	8	4		9	9
	8	4		9	9
	8	4		9	9
	8	4		9	9
	8	4		9	9
	8	4		9	9
	8	4		9	9
	8	4		9	9
	8	4		9	9
	8	4		9	9
	8	4		9	9
	8	4		9	9
	8	4		9	9
	8	4		9	9
	8	4		9	9
	8	4		9	9
	8	4		9	9
	8	4		9	9
	8	4		9	9
	8	4		9	9
	8	4		9	9
	8	4		9	9
	8	4		9	9
	8	4		9	9
	8	4		9	9
	8	4		9	9
	8	4		9	9
	8	4		9	9
	8	4		9	9
	8	4		9	9
	8	4		9	9
	8	4		9	9
	8	4		9	9
	8	4		9	9
	8	4		9	9
	8	4		9	9
	8	4		9	9
	8	4		9	9
	8	4		9	9
	8	4		9	9
	8	4		9	9
	8	4		9	9
	8	4		9	9
	8	4		9	9
	8	4		9	9
	8	4		9	9
	8	4		9	9
	8	4		9	9
	8	4		9	9
	8	4		9	9
	8	4		9	9
	8	4		9	9
	8	4		9	9
	8	4		9	9
	8	4		9	9
	8	4		9	9
	8	4		9	9
	8	4		9	9
	8	4		9	9
	8	4		9	9
	8	4		9	9
	8	4		9	9
	8	4		9	9
	8	4		9	9
	8	4		9	9
	8	4		9	9
	8	4		9	9
	8	4		9	9
	8	4		9	9
	8	4		9	9
	8	4		9	9
	8	4		9	9
	8	4		9	9
	8	4		9	9
	8	4		9	9
	8	4		9	9
	8	4		9	9
	8	4		9	9
	8	4		9	9
	8	4		9	9
	8	4		9	9
	8	4		9	9
	8	4		9	9
	8	4		9	9
	8	4		9	9
	8	4		9	9
	8	4		9	9
	8	4		9	9
	8	4		9	9
	8	4		9	9
	8	4		9	9
	8	4		9	9
	8	4		9	9
	8	4		9	9
	8	4		9	9
	8	4		9	9
	8	4		9	9
	8	4		9	9
	8	4		9	9
	8	4		9	9
	8	4		9	9
	8	4		9	9
	8	5		9	9
	8	5		9	9
	8	5		9	9
	8	5		9	9
	8	5		9	9
	8	5		9	9
	8	5		9	9
	8	5		9	9
	8	5		9	9
	8	5		9	9
	8	5		9	9
	8	5		9	9
	8	5		9	9
	8	5		9	9
	8	5		9	9
	8	5		9	9
	8	5		9	9
	8	5		9	9
	9	5		9	9
	9	5		9	9
	9	5		9	9
	9	5		9	9
	9	5		9	9
	9	5		9	9
	9	5		9	9
	9	5		9	9
	9	5		9	9
	9	5		9	9
	9	5		9	9
	9	5		9	9
	9	5		9	9
	9	5		9	9
	9	5		9	9
	9	5		9	9
	9	5		9	9
	9	5		9	9
	9	5		9	9
	9	5		9	9
	9	5		9	9
	9	5		9	9
	9	5		9	9
	9	5		9	9
	9	5		9	9
	9	5		9	9
	9	5		9	9
	9	5		9	9
	9	5		9	9
	9	5		9	9
	9	5		9	9
	9	5		9	9
	9	5		9	9
	9	5		9	9
	9	5		9	9
	9	5		9	9
	9	5		9	9
	9	5		9	9
	9	5		9	9
	9	5		9	9
	9	5		9	9
	9	5		9	9
	9	5		9	9
	9	5		9	9
	9	5		9	9
	9	5		9	9
	9	5		9	9
	9	5		9	9
	9	5		9	9
	9	5		9	9
	9	5		9	9
	9	5		9	9
	9	5		9	9
	9	5		9	9
	9	5		9	9
	9	5		9	9
	9	5		9	9
	9	5		9	9
	9	5		9	9
	9	5		9	9
	9	5		9	9
	9	5		9	9
	9	5		9	9
	9	5		9	9
	9	5		9	9
	9	5		9	9
	9	5		9	9
	9	5		9	9
	9	5		9	9
	9	5		9	9
	9	5		9	9
	9	5		9	9
	9	5		9	9
	9	5		9	9
	9	5		9	9
	9	5		9	9
	9	5		9	9
	9	5		9	9
	9	5		9	9
	9	5		9	9
	9	5		9	9
	9	5		9	9
	9	5		9	9
	9	5		9	9
	9	5		9	9
	9	5		9	9
	9	5		9	9
	9	5		9	9
	9	5		9	9
	9	5		9	9
	9	5		9	9
	9	5		9	9
	9	5		9	9
	9	5		9	9
	9	5		9	9
	9	5		9	9
	9	5		9	9
	9	5		9	9
	9	5		9	9
	9	5		9	9
	9	5		9	9
	9	5		9	9
	9	5		9	9
	9	5		9	9
	9	5		9	9
	9	5		9	9
	9	5		9	9
	9	5		9	9
	9	5		9	9
	9	5		9	9
	9	5		9	9
	9	5		9	9
	9	5		9	9
	9	5		9	9
	9	5		9	9
	9	5		9	9
	9	5		9	9
	9	5		9	9
	9	5		9	9
	9	5		9	9
	9	5		9	9
	9	5		9	9
	9	5		9	9
	9	5		9	9
	9	5		9	9
	9	5		9	9
	9	5		9	9
	9	5		9	9
	9	5		9	9
	9	5		9	9
	9	5		9	9
	9	5		9	9
	9	5		9	9
	9	5		9	9
	9	5		9	9
	9	5		9	9
	9	5		9	9
	9	5		9	9
	9	5		9	9
	9	5		9	9
	9	5		9	9
	9	5		9	9
	9	5		9	9
	9	5		9	9
	9	5		9	9
	9	5		9	9
	9	5		9	9
	9	5		9	9
	9	5		9	9
	9	5		9	9
	9	5		9	9
	9	5		9	9
	9	5		9	9
	9	5		9	9
	9	5		9	10
	9	5		9	10
	9	5		9	10
	9	5		9	10
	9	5		9	10
	9	5		9	10
	9	5		9	10
	9	5		9	10
	9	5		9	10
	9	5		9	10
	9	5		9	10
	9	5		9	10
	9	5		9	10
	9	5		9	10
	9	5		9	10
	9	5		9	10
	9	5		9	10
	9	5		9	10
	9	5		9	10
	9	5		9	10
	9	5		9	10
	9	5		9	10
	9	5		9	10
	9	5		9	10
	9	5		9	10
	9	5		9	10
	9	5		9	10
	9	5		9	10
	9	5		9	10
	9	5		9	10
	9	5		9	10
	9	5		9	10
	9	5		9	10
	9	5		9	10
	9	5		9	10
	9	5		9	10
	9	5		9	10
	9	5		9	10
	9	5		9	10
	9	5		9	10
	9	5		9	10
	9	5		9	10
	9	5		9	10
	9	5		9	10
	9	5		9	10
	9	5		9	10
	9	5		9	10
	9	5		9	10
	9	5		9	10
	9	5		9	10
	9	5		9	10
	9	5		9	10
	9	5		9	10
	9	5		9	10
	9	5		9	10
	9	5		9	10
	9	5		9	10
	9	5		9	10
	9	5		9	10
	9	5		9	10
	9	5		9	10
	9	5		9	10
	9	5		9	10
	9	5		9	10
	9	5		9	10
	9	5		9	10
	9	5		9	10
	9	5		9	10
	9	5		9	10
	9	5		9	10
	9	5		9	10
	9	5		9	10
	9	5		9	10
	9	5		9	10
	9	5		9	10
	9	5		9	10
	9	5		9	10
	9	5		9	10
	9	5		9	10
	9	5		9	10
	9	5		9	10
	9	5		9	10
	9	5		9	10
	9	5		9	10
	9	5		9	10
	9	5		9	10
	9	5		9	10
	9	5		9	10
	9	5		9	10
	9	5		9	10
	9	5		9	10
	9	5		9	10
	9	5		9	10
	9	5		9	10
	9	5		9	10
	9	5		9	10
	9	5		9	10
	9	5		9	10
	9	5		9	10
	9	5		9	10
	9	5		9	10
	9	5		9	10
	9	5		9	10
	9	5		9	10
	9	5		9	10
	9	5		9	10
	9	5		9	10
	9	5		9	10
	9	5		9	10
	9	5		9	10
	9	5		9	10
	9	5		9	10
	9	5		9	10
	9	5		9	10
	9	5		9	10
	9	5		9	10
	9	5		9	10
	9	5		9	10
	9	5		9	10
	9	5		9	10
	9	5		9	10
	9	5		9	10
	9	5		9	10
	9	5		9	10
	9	5		9	10
	9	5		9	10
	9	5		9	10
	9	5		9	10
	9	5		9	10
	9	5		9	10
	9	5		9	10
	9	5		9	10
	9	5		9	10
	9	5		9	10
	9	5		9	10
	9	5		9	10
	9	5		9	10
	9	5		9	10
	9	5		9	10
	9	6		9	10
	9	6		9	10
	9	6		9	10
	9	6		9	10
	9	6		9	10
	9	6		9	10
	9	6		9	10
	9	6		9	10
	9	6		9	10
	9	6		9	10
	9	6		9	10
	9	6		9	10
	9	6		9	10
	9	6		9	10
	9	6		9	10
	9	6		9	10
	9	6		9	10
	9	6		9	10
	9	6		9	10
	9	6		9	10
	9	6		9	10
	9	6		9	10
	9	6		9	10
	9	6		9	10
	9	6		9	10
	9	6		9	10
	9	6		9	10
	9	6		9	10
	9	6		9	10
	9	6		9	10
	9	6		9	10
	9	6		9	10
	9	6		9	10
	9	6		9	10
	9	6		9	10
	9	6		9	10
	9	6		9	10
	9	6		9	10
	9	6		9	10
	9	6		9	10
	9	6		9	10
	9	6		9	10
	9	6		9	10
	9	6		9	10
	9	6		9	10
	9	6		9	10
	9	6		9	10
	9	6		9	10
	9	6		9	10
	9	6		9	10
	9	6		9	10
	9	6		9	10
	9	6		9	10
	9	6		9	10
	9	6		9	10
	9	6		9	10
	9	6		9	10
	9	6		9	10
	9	6		9	10
	9	6		9	10
	9	6		9	10
	9	6		9	10
	9	6		9	10
	9	6		9	10
	9	6		9	10
	9	6		9	10
	9	6		9	10
	9	6		9	10
	9	6		9	10
	9	6		9	10
	9	6		9	10
	9	6		9	10
	9	6		9	10
	9	6		9	10
	9	6		9	10
	9	6		9	10
	9	6		9	10
	9	6		10	10
	9	6		10	10
	9	6		10	10
	9	6		10	10
	9	6		10	10
	9	6		10	10
	9	6		10	10
	9	6		10	10
	9	6		10	10
	9	6		10	10
	9	6		10	10
	9	6		10	10
	9	6		10	10
	9	6		10	10
	9	6		10	10
	9	6		10	10
	9	6		10	10
	9	6		10	10
	9	6		10	10
	9	6		10	10
	9	6		10	10
	9	6		10	10
	9	6		10	10
	9	6		10	10
	9	6		10	10
	9	6		10	10
	9	6		10	10
	9	6		10	10
	9	6		10	10
	9	6		10	10
	9	6		10	10
	9	6		10	10
	9	6		10	10
	9	6		10	10
	9	6		10	10
	9	6		10	10
	9	6		10	10
	9	6		10	10
	9	6		10	10
	9	6		10	10
	9	6		10	10
	9	6		10	10
	9	6		10	10
	9	6		10	10
	9	6		10	10
	9	6		10	10
	9	6		10	10
	9	6		10	10
	9	6		10	10
	9	6		10	10
	9	6		10	10
	9	6		10	10
	9	6		10	10
	9	6		10	10
	9	6		10	10
	9	6		10	10
	9	6		10	10
	9	6		10	10
	9	6		10	10
	9	6		10	10
	9	6		10	10
	9	6		10	10
	9	6		10	10
	9	6		10	10
	9	6		10	10
	9	6		10	10
	9	6		10	10
	9	6		10	10
	9	6		10	10
	9	6		10	10
	9	6		10	10
	9	6		10	10
	9	6		10	10
	9	6		10	10
	9	6		10	10
	9	6		10	10
	9	6		10	10
	9	6		10	10
	9	6		10	10
	9	6		10	10
	9	6		10	10
	9	6		10	10
	9	6		10	10
	9	6		10	10
	9	6		10	10
	9	6		10	10
	9	6		10	10
	9	6		10	10
	9	6		10	10
	9	6		10	10
	9	6		10	10
	9	6		10	10
	9	6		10	10
	9	6		10	10
	9	6		10	10
	9	6		10	10
	9	6		10	10
	9	6		10	10
	9	6		10	10
	9	6		10	10
	9	6		10	10
	9	6		10	10
	9	6		10	10
	9	6		10	10
	9	6		10	10
	9	6		10	10
	9	6		10	10
	9	6		10	10
	9	6		10	10
	9	6		10	10
	9	6		10	10
	9	6		10	10
	9	6		10	10
	9	6		10	10
	9	6		10	10
	9	6		10	10
	9	6		10	10
	9	6		10	10
	9	6		10	10
	9	6		10	10
	9	6		10	10
	9	6		10	10
	9	6		10	10
	9	6		10	10
	9	6		10	10
	9	6		10	10
	9	6		10	10
	9	6		10	10
	9	6		10	10
	9	6		10	10
	9	6		10	10
	9	6		10	10
	9	6		10	10
	9	6		10	10
	9	6		10	10
	9	6		10	10
	9	6		10	10
	9	6		10	10
	9	6		10	10
	9	6		10	10
	9	6		10	10
	9	6		10	10
	9	6		10	10
	9	6		10	10
	9	6		10	10
	9	6		10	10
	9	6		10	10
	9	6		10	10
	9	6		10	10
	9	6		10	10
	9	6		10	10
	9	6		10	10
	9	6		10	10
	9	6		10	10
	9	6		10	10
	9	6		10	10
	9	6		10	10
	9	6		10	10
	9	6		10	10
	9	6		10	10
	9	6		10	10
	9	6		10	10
	9	6		10	10
	9	6		10	10
	9	6		10	10
	9	6		10	10
	9	6		10	10
	9	6		10	10
	9	6		10	10
	9	6		10	10
	9	6		10	10
	9	6		10	10
	9	6		10	10
	9	6		10	10
	9	6		10	10
	9	6		10	10
	9	6		10	10
	9	6		10	10
	9	6		10	10
	9	6		10	10
	9	6		10	10
	9	6		10	10
	9	6		10	10
	9	6		10	10
	9	6		10	10
	9	6		10	10
	9	6		10	10
	9	6		10	10
	9	6		10	10
	9	6		10	10
	9	6		10	10
	9	6		10	10
	9	6		10	10
	9	6		10	10
	9	6		10	10
	9	6		10	10
	9	6		10	10
	9	6		10	10
	9	6		10	10
	9	6		10	10
	9	6		10	10
	9	6		10	10
	9	6		10	10
	9	6		10	10
	9	6		10	10
	9	6		10	10
	9	6		10	10
	9	6		10	10
	9	6		10	10
	9	6		10	10
	9	6		10	10
	9	6		10	10
	9	6		10	10
	9	6		10	10
	9	6		10	10
	9	6		10	10
	9	6		10	10
	9	6		10	10
	9	6		10	10
	9	6		10	10
	9	6		10	10
	9	6		10	10
	9	6		10	10
	9	6		10	10
	9	6		10	10
	9	6		10	10
	9	6		10	10
	9	6		10	10
	9	6		10	10
	9	6		10	10
	9	6		10	10
	9	6		10	10
	9	6		10	10
	9	6		10	10
	9	6		10	10
	9	6		10	10
	9	6		10	10
	9	6		10	10
	9	6		10	10
	9	6		10	10
	9	6		10	10
	9	6		10	10
	9	6		10	10
	9	6		10	10
	9	6		10	10
	9	6		10	10
	9	6		10	10
	9	6		10	10
	9	6		10	10
	9	6		10	10
	9	6		10	10
	9	6		10	10
	9	6		10	10
	9	6		10	10
	9	6		10	10
	9	6		10	10
	9	6		10	10
	9	6		10	10
	9	6		10	10
	9	6		10	10
	9	6		10	10
	9	6		10	10
	9	6		10	10
	9	6		10	10
	9	6		10	10
	9	6		10	10
	9	6		10	10
	9	6		10	10
	9	6		10	10
	9	6		10	10
	9	6		10	10
	9	6		10	10
	9	6		10	10
	9	6		10	10
	9	6		10	10
	9	6		10	10
	9	6		10	10
	9	6		10	10
	9	6		10	10
	9	6		10	10
	9	6		10	10
	9	6		10	10
	9	6		10	10
	9	6		10	10
	9	6		10	10
	9	6		10	10
	9	6		10	10
	9	6		10	10
	9	6		10	10
	9	6		10	10
	9	6		10	10
	9	6		10	10
	9	6		10	10
	9	6		10	10
	9	6		10	10
	9	6		10	10
	9	6		10	10
	9	6		10	10
	9	6		10	10
	9	6		10	10
	9	6		10	10
	9	6		10	10
	9	6		10	11
	9	6		10	11
	9	6		10	11
	9	6		10	11
	9	6		10	11
	9	6		10	11
	9	6		10	11
	9	6		10	11
	9	6		10	11
	9	6		10	11
	9	6		10	11
	9	6		10	11
	9	6		10	11
	9	6		10	11
	9	6		10	11
	9	6		10	11
	9	6		10	11
	9	6		10	11
	9	6		10	11
	9	6		10	11
	9	6		10	11
	9	6		10	11
	9	6		10	11
	9	6		10	11
	9	6		10	11
	9	6		10	11
	9	6		10	11
	9	6		10	11
	9	6		10	11
	9	7		10	11
	9	7		10	11
	9	7		10	11
	9	7		10	11
	9	7		10	11
	9	7		10	11
	9	7		10	11
	9	7		10	11
	9	7		10	11
	9	7		10	11
	9	7		10	11
	9	7		10	11
	9	7		10	11
	9	7		10	11
	9	7		10	11
	9	7		10	11
	9	7		10	11
	9	7		10	11
	9	7		10	11
	9	7		10	11
	9	7		10	11
	9	7		10	11
	9	7		10	11
	9	7		10	11
	9	7		10	11
	9	7		10	11
	9	7		10	11
	9	7		10	11
	9	7		10	11
	9	7		10	11
	9	7		10	11
	9	7		10	11
	9	7		10	11
	9	7		10	11
	10	7		10	11
	10	7		10	11
	10	7		10	11
	10	7		10	11
	10	7		10	11
	10	7		10	11
	10	7		10	11
	10	7		10	11
	10	7		10	11
	10	7		10	11
	10	7		10	11
	10	7		10	11
	10	7		10	11
	10	7		10	11
	10	7		10	11
	10	7		10	11
	10	7		10	11
	10	7		10	11
	10	7		10	11
	10	7		10	11
	10	7		10	11
	10	7		10	11
	10	7		10	11
	10	7		10	11
	10	7		10	11
	10	7		10	11
	10	7		10	11
	10	7		10	11
	10	7		10	11
	10	7		10	11
	10	7		10	11
	10	7		10	11
	10	7		10	11
	10	7		10	11
	10	7		10	11
	10	7		10	11
	10	7		10	11
	10	7		10	11
	10	7		10	11
	10	7		10	11
	10	7		10	11
	10	7		10	11
	10	7		10	11
	10	7		10	11
	10	7		10	11
	10	7		10	11
	10	7		10	11
	10	7		10	11
	10	7		10	11
	10	7		10	11
	10	7		10	11
	10	7		10	11
	10	7		10	11
	10	7		10	11
	10	7		10	11
	10	7		10	11
	10	7		10	11
	10	7		10	11
	10	7		10	11
	10	7		10	11
	10	7		10	11
	10	7		10	11
	10	7		10	11
	10	7		10	11
	10	7		10	11
	10	7		10	11
	10	7		10	11
	10	7		10	11
	10	7		10	11
	10	7		10	11
	10	7		10	11
	10	7		10	11
	10	7		10	11
	10	7		10	11
	10	7		10	11
	10	7		10	11
	10	7		10	11
	10	7		10	11
	10	7		10	11
	10	7		10	11
	10	7		10	11
	10	7		10	11
	10	7		10	11
	10	7		10	11
	10	7		10	11
	10	7		10	11
	10	7		10	11
	10	7		10	11
	10	7		10	11
	10	7		10	11
	10	7		10	11
	10	7		10	11
	10	7		10	11
	10	7		10	11
	10	7		10	11
	10	7		10	11
	10	7		10	11
	10	7		10	11
	10	7		10	11
	10	7		10	11
	10	7		10	11
	10	7		10	11
	10	7		10	11
	10	7		10	11
	10	7		10	11
	10	7		10	11
	10	7		10	11
	10	7		10	11
	10	7		10	11
	10	7		10	11
	10	7		10	11
	10	7		10	11
	10	7		10	11
	10	7		10	11
	10	7		10	11
	10	7		10	11
	10	7		10	11
	10	7		10	11
	10	7		10	11
	10	7		10	11
	10	7		10	11
	10	7		10	11
	10	7		10	11
	10	7		10	11
	10	7		10	11
	10	7		10	11
	10	7		10	11
	10	7		10	11
	10	7		10	11
	10	7		10	11
	10	7		10	11
	10	7		10	11
	10	7		10	11
	10	7		10	11
	10	7		10	11
	10	7		10	11
	10	7		10	11
	10	7		10	11
	10	7		10	11
	10	7		10	11
	10	7		10	11
	10	7		10	11
	10	7		10	11
	10	7		10	11
	10	7		10	11
	10	7		10	11
	10	7		10	11
	10	7		10	11
	10	7		10	11
	10	7		10	11
	10	7		10	11
	10	7		10	11
	10	7		10	11
	10	7		10	11
	10	7		10	11
	10	7		10	11
	10	7		10	11
	10	7		10	11
	10	7		10	11
	10	7		10	11
	10	7		10	11
	10	7		10	11
	10	7		10	11
	10	7		10	11
	10	7		10	11
	10	7		10	11
	10	7		10	11
	10	7		10	11
	10	7		10	11
	10	7		10	11
	10	7		10	11
	10	7		10	11
	10	7		10	11
	10	7		10	11
	10	7		10	11
	10	7		10	11
	10	7		10	11
	10	7		10	11
	10	7		10	11
	10	7		10	11
	10	7		10	11
	10	7		10	11
	10	7		10	11
	10	7		10	11
	10	7		10	11
	10	7		10	11
	10	7		10	11
	10	7		10	11
	10	7		10	11
	10	7		10	11
	10	7		10	11
	10	7		10	11
	10	7		10	11
	10	7		10	11
	10	7		10	11
	10	7		10	11
	10	7		10	11
	10	7		10	11
	10	7		10	11
	10	7		10	11
	10	7		10	11
	10	7		10	11
	10	7		10	11
	10	7		10	11
	10	7		10	11
	10	7		10	11
	10	7		10	11
	10	7		10	11
	10	7		10	11
	10	7		10	11
	10	7		10	11
	10	7		10	11
	10	7		10	11
	10	7		10	11
	10	7		10	11
	10	7		10	11
	10	7		10	11
	10	7		10	11
	10	7		10	11
	10	7		10	11
	10	7		10	11
	10	7		10	11
	10	7		10	11
	10	7		10	11
	10	7		10	11
	10	7		10	11
	10	7		10	11
	10	7		10	11
	10	7		10	11
	10	7		10	11
	10	7		10	11
	10	7		10	11
	10	7		10	11
	10	7		10	11
	10	7		10	11
	10	7		10	11
	10	7		10	11
	10	7		11	11
	10	7		11	11
	10	7		11	11
	10	7		11	11
	10	7		11	11
	10	7		11	11
	10	7		11	11
	10	7		11	11
	10	7		11	11
	10	7		11	11
	10	7		11	11
	10	7		11	11
	10	7		11	11
	10	7		11	11
	10	7		11	11
	10	7		11	11
	10	7		11	11
	10	7		11	11
	10	7		11	11
	10	7		11	11
	10	7		11	11
	10	7		11	11
	10	7		11	11
	10	7		11	11
	10	7		11	11
	10	7		11	11
	10	7		11	11
	10	7		11	11
	10	7		11	11
	10	7		11	11
	10	7		11	11
	10	7		11	11
	10	7		11	11
	10	7		11	11
	10	7		11	11
	10	7		11	11
	10	7		11	11
	10	7		11	11
	10	7		11	11
	10	7		11	11
	10	7		11	11
	10	7		11	11
	10	7		11	11
	10	7		11	11
	10	7		11	11
	10	7		11	11
	10	7		11	11
	10	7		11	11
	10	7		11	11
	10	7		11	11
	10	7		11	11
	10	7		11	11
	10	7		11	11
	10	7		11	11
	10	7		11	11
	10	7		11	11
	10	7		11	11
	10	7		11	11
	10	7		11	11
	10	7		11	11
	10	7		11	11
	10	7		11	11
	10	7		11	11
	10	7		11	11
	10	7		11	11
	10	7		11	11
	10	7		11	11
	10	7		11	11
	10	7		11	11
	10	7		11	11
	10	7		11	11
	10	7		11	11
	10	7		11	11
	10	7		11	11
	10	7		11	11
	10	7		11	11
	10	7		11	11
	10	7		11	11
	10	7		11	11
	10	7		11	11
	10	7		11	11
	10	7		11	11
	10	7		11	11
	10	7		11	11
	10	7		11	11
	10	7		11	11
	10	7		11	11
	10	7		11	11
	10	7		11	11
	10	7		11	11
	10	7		11	11
	10	7		11	11
	10	7		11	11
	10	7		11	11
	10	7		11	11
	10	7		11	11
	10	7		11	11
	10	7		11	11
	10	7		11	11
	10	7		11	11
	10	7		11	11
	10	7		11	11
	10	7		11	11
	10	7		11	11
	10	7		11	11
	10	7		11	11
	10	7		11	11
	10	7		11	11
	10	7		11	11
	10	7		11	11
	10	7		11	11
	10	7		11	11
	10	7		11	11
	10	7		11	11
	10	7		11	11
	10	7		11	11
	10	7		11	11
	10	7		11	11
	10	7		11	11
	10	7		11	11
	10	7		11	11
	10	7		11	11
	10	7		11	11
	10	7		11	11
	10	7		11	11
	10	7		11	11
	10	7		11	11
	10	7		11	11
	10	7		11	11
	10	7		11	11
	10	7		11	11
	10	7		11	11
	10	7		11	11
	10	7		11	11
	10	7		11	11
	10	7		11	11
	10	7		11	11
	10	7		11	11
	10	7		11	11
	10	7		11	11
	10	7		11	11
	10	7		11	11
	10	7		11	11
	10	7		11	11
	10	7		11	11
	10	7		11	11
	10	7		11	11
	10	7		11	11
	10	7		11	11
	10	7		11	11
	10	7		11	11
	10	7		11	11
	10	7		11	11
	10	7		11	11
	10	7		11	11
	10	7		11	11
	10	7		11	11
	10	7		11	11
	10	7		11	11
	10	7		11	11
	10	7		11	11
	10	7		11	11
	10	7		11	11
	10	7		11	11
	10	7		11	11
	10	7		11	11
	10	7		11	11
	10	7		11	11
	10	7		11	11
	10	7		11	11
	10	7		11	11
	10	7		11	11
	10	7		11	11
	10	7		11	11
	10	7		11	11
	10	7		11	11
	10	7		11	11
	10	7		11	11
	10	7		11	11
	10	7		11	11
	10	7		11	11
	10	7		11	11
	10	7		11	11
	10	7		11	11
	10	7		11	11
	10	7		11	11
	10	7		11	11
	10	7		11	11
	10	7		11	11
	10	7		11	11
	10	7		11	11
	10	7		11	11
	10	7		11	11
	10	7		11	11
	10	7		11	11
	10	7		11	11
	10	7		11	11
	10	7		11	11
	10	7		11	11
	10	7		11	11
	10	7		11	11
	10	7		11	11
	10	7		11	11
	10	7		11	11
	10	7		11	11
	10	7		11	11
	10	7		11	11
	10	7		11	11
	10	7		11	11
	10	7		11	11
	10	7		11	11
	10	7		11	11
	10	7		11	11
	10	7		11	11
	10	7		11	11
	10	7		11	11
	10	7		11	11
	10	7		11	11
	10	7		11	11
	10	7		11	11
	10	7		11	11
	10	7		11	11
	10	7		11	11
	10	7		11	11
	10	7		11	11
	10	7		11	11
	10	7		11	11
	10	7		11	11
	10	7		11	11
	10	7		11	11
	10	7		11	11
	10	7		11	11
	10	7		11	11
	10	7		11	11
	10	7		11	11
	10	7		11	11
	10	7		11	11
	10	7		11	11
	10	7		11	11
	10	7		11	11
	10	7		11	11
	10	7		11	11
	10	7		11	11
	10	7		11	11
	10	7		11	11
	10	7		11	11
	10	7		11	11
	10	7		11	11
	10	7		11	11
	10	7		11	11
	10	7		11	11
	10	7		11	11
	10	7		11	11
	10	7		11	11
	10	7		11	11
	10	7		11	11
	10	7		11	11
	10	7		11	11
	10	7		11	11
	10	7		11	11
	10	7		11	11
	10	7		11	11
	10	7		11	11
	10	7		11	11
	10	7		11	11
	10	7		11	11
	10	7		11	11
	10	7		11	11
	10	7		11	11
	10	7		11	11
	10	7		11	11
	10	7		11	11
	10	7		11	11
	10	7		11	11
	10	7		11	11
	10	7		11	11
	10	7		11	11
	10	7		11	11
	10	7		11	11
	10	7		11	11
	10	7		11	11
	10	7		11	11
	10	7		11	11
	10	7		11	11
	10	7		11	11
	10	7		11	11
	10	7		11	11
	10	7		11	11
	10	7		11	11
	10	7		11	11
	10	7		11	11
	10	7		11	11
	10	7		11	11
	10	7		11	11
	10	7		11	11
	10	7		11	11
	10	7		11	11
	10	7		11	11
	10	7		11	11
	10	7		11	11
	10	7		11	11
	10	7		11	11
	10	7		11	11
	10	7		11	11
	10	7		11	11
	10	7		11	11
	10	7		11	11
	10	7		11	11
	10	7		11	11
	10	7		11	11
	10	7		11	11
	10	7		11	11
	10	7		11	11
	10	7		11	11
	10	7		11	11
	10	7		11	11
	10	7		11	11
	10	7		11	11
	10	7		11	11
	10	7		11	11
	10	7		11	11
	10	7		11	11
	10	7		11	11
	10	7		11	11
	10	7		11	11
	10	7		11	11
	10	7		11	11
	10	7		11	11
	10	7		11	11
	10	7		11	11
	10	7		11	11
	10	7		11	11
	10	7		11	11
	10	7		11	11
	10	7		11	11
	10	7		11	11
	10	7		11	11
	10	7		11	11
	10	7		11	11
	10	7		11	11
	10	7		11	11
	10	7		11	11
	10	7		11	11
	10	7		11	11
	10	7		11	11
	10	7		11	11
	10	7		11	11
	10	7		11	11
	10	7		11	11
	10	7		11	11
	10	7		11	11
	10	7		11	11
	10	7		11	11
	10	7		11	11
	10	7		11	11
	10	7		11	11
	10	7		11	11
	10	7		11	11
	10	7		11	11
	10	7		11	11
	10	7		11	11
	10	7		11	11
	10	7		11	11
[truncated: 564,594+ more rows]

## Sheet: Fig 2F
		panning clone ID	panning hit repeats	NGS sequence repeats
		H8	1	4
		H11	1	10
		H12	1	1
		H13	1	1
		H14	1	10
		H15	1	1
		H16	1	1
		H17	1	1
		H3	2	8
		H9	2	22
		H10	2	9
		H2	4	24
		H6	5	17
		H7	6	9
		H1	10	52
		H4	16	185
		H5	27	205

## Sheet: Fig2G
			n1		n2
		clone ID	ka(M-1s-1)	kd(s-1)	ka(M-1s-1)	kd(s-1)
		H4	273603	4.71931e-05	243409	5.28464e-05
		H5	22249.5	4.88281e-06	40350.3	6.78561e-06
		237	110762	3.93824e-05	29228.3	2.41111e-05
		452	12581.5	4.9786e-06	9718.81	4.95442e-06
		1316	10789.3	4.88281e-06	11542.5	7.20257e-06
		H14	230953	0.000191103	271716	0.000193454
		2184	30538.6	0.000200745	19461.3	0.000247852
		H7	67324.2	0.000555821	71356.1	0.000618969
		H3	67262.3	0.000882687	68165.1	0.00093445
		482551	74447.5	0.00112	197474	0.000603906

## Sheet: Fig2H
		NGS sequence repeats	KD
		185	1.94798e-10
		205	1.93813e-10
		146	5.9024e-10
		84	4.52742e-10
		33	5.38283e-10
		10	7.69711e-10
		22	9.65457e-09
		9	8.46512e-09
		8	1.34158e-08
		1	9.03268e-09

## Sheet: Fig3A
	Time (min)	H4-Fc	NGS1 (9895)	NGS2 (9383)	NGS7 (3446)	NGS9 (2078)	NGS10 (2040)	NGS12 (1507)	NGS13 (1495)
	0	0.00382	-0.00025703	-0.00015065	-0.00175	-0.00536	-0.00839	-0.00406	0.00318
	0.00333	0.00408	-0.00501	-0.00162	-0.00229	-0.00385	-0.00782	0.00213	0.00426
	0.00667	0.00103	-0.00106	-0.00316	-0.00288	-0.00524	-0.00581	0.00113	0.00484
	0.01	0.00445	-0.00527	-0.00649	0.00172	-0.00459	-0.00532	-0.0003562	0.00826
	0.01333	0.00659	-0.00030525	-0.00060168	-0.00061202	-0.0048	-0.00403	-0.00276	0.01271
	0.01667	0.01061	-0.00258	-0.0023	-0.00050944	-0.00523	-0.00367	-0.00165	0.004
	0.02	0.00644	-0.00289	0.00231	-0.00284	-0.00333	-0.00266	-0.0006578	0.00781
	0.02333	0.00986	-0.00155	-0.00199	0.00129	-0.0009179	-0.00592	-0.00093574	0.00974
	0.02667	0.00822	-0.00367	0.00174	-0.00163	-0.00554	-0.00361	0.00428	0.01121
	0.03	0.01367	0.0001071	-0.00508	-0.00324	-0.00652	-0.00424	-0.00239	0.00657
	0.03333	0.0151	-0.00567	-0.00316	-0.00194	-0.00793	-0.00423	-0.00016922	0.00663
	0.03667	0.01631	0.00104	-0.00080875	-0.00168	-0.00619	-0.00296	-0.00221	0.01003
	0.04	0.01534	-0.00075288	-0.00524	-0.00031275	-0.01113	-0.00499	-0.00039179	0.00958
	0.04333	0.01744	0.00247	-0.00352	0.00109	-0.00346	-0.00731	-0.00415	0.00962
	0.04667	0.01622	-0.00338	0.00088397	0.00105	-0.00672	-0.003	-0.00025499	0.00877
	0.05	0.02034	-0.00059606	-0.00556	-0.00016904	-0.00582	-0.00435	-0.00204	0.01207
	0.05333	0.02407	-2.922e-05	-0.00364	-0.00252	-0.0072	-0.00265	0.00068849	0.00651
	0.05667	0.01853	0.00106	-0.00381	8.291e-05	-0.00309	-0.00507	3.367e-05	0.0088
	0.06	0.02432	0.00050562	-0.00345	0.00248	-0.00777	-0.00479	-0.00129	0.00997
	0.06333	0.02472	-0.00044263	-0.00056002	-0.00288	-0.00052117	-0.00604	0.00379	0.00939
	0.06667	0.02607	0.00192	-0.00076661	-0.00151	-0.00113	-0.00468	0.00135	0.00811
	0.07	0.03007	0.00316	-0.00134	0.00176	-0.00472	-0.00249	0.00209	0.00912
	0.07333	0.02594	-0.00048102	-0.00081357	-0.00049889	-0.00222	-0.00373	-0.0042	0.01023
	0.07667	0.03128	0.00025808	-0.00125	-0.00062579	-0.00603	-0.003	0.00272	0.00606
	0.08	0.03003	0.00228	0.00019267	-0.00061083	-0.00758	-0.00209	0.00314	0.01067
	0.08333	0.03242	0.00408	-0.00267	-0.00353	-0.00506	-0.00297	0.00151	0.01354
	0.08667	0.03281	0.00127	-0.00169	-0.00239	-0.00612	-0.00186	-0.00131	0.00672
	0.09	0.02985	0.00161	-0.00419	-0.00088447	-0.00306	-0.00742	-0.00046069	0.00952
	0.09333	0.0349	0.00186	-0.00323	-0.00162	-0.00772	-0.00475	-0.00233	0.00796
	0.09667	0.03367	0.00033908	-0.00088015	0.00013661	-0.00207	-0.0086	0.00046372	0.00895
	0.1	0.03268	0.00324	-0.0028	-0.00392	-0.00705	-0.00673	0.00155	0.00929
	0.10333	0.03862	-0.00315	-0.00469	0.0003674	-0.00343	-0.00308	-0.00078464	0.01166
	0.10667	0.03819	0.00381	-0.00358	0.002	-0.00645	-0.00653	0.00141	0.00953
	0.11	0.03972	0.00391	-0.00095728	-0.00093448	-0.0067	-0.00316	0.00304	0.01299
	0.11333	0.03994	0.00108	-0.00428	-0.00482	-0.00466	-0.00565	-0.00175	0.00856
	0.11667	0.04326	0.00293	0.00143	0.00177	-0.00101	-0.00502	0.00067073	0.01265
	0.12	0.04595	0.00194	0.00318	0.00184	-0.00238	-0.00625	0.00675	0.00686
	0.12333	0.04843	0.00557	-0.00029901	-0.00206	-0.00876	-0.00281	-0.00093151	0.00845
	0.12667	0.04831	0.00532	-0.00092956	-0.00472	-0.00336	-0.00535	-0.00054986	0.01135
	0.13	0.04386	0.00178	0.00083682	0.00148	-0.00634	-0.0061	0.00104	0.00905
	0.13333	0.04743	0.00354	-0.0024	-0.00162	-0.00317	-0.00213	-0.00019116	0.01079
	0.13667	0.04753	0.00079333	-0.00348	-0.0005995	-0.00509	-0.00295	-0.0012	0.01008
	0.14	0.04934	0.0039	-0.00044921	-0.00119	-0.00462	-0.00464	-0.00106	0.00939
	0.14333	0.05588	0.00301	-0.00353	0.00082463	-0.00108	-0.00579	7.56e-06	0.00646
	0.14667	0.05158	0.0011	-0.00057051	-4.733e-05	-0.00485	-0.00675	0.00501	0.00842
	0.15	0.05427	-0.00167	-0.0044	-0.00247	-0.00055175	-0.00576	-0.00275	0.00757
	0.15333	0.05274	0.00108	-0.00581	0.00040674	-0.0053	-0.00321	-0.00191	0.00842
	0.15667	0.06303	0.00299	-0.00275	0.00050622	-0.0032	-0.00389	0.00070053	0.00436
	0.16	0.05585	0.00392	-0.00351	-0.0015	-0.00597	-0.00829	-0.0016	0.00462
	0.16333	0.05687	0.00453	-0.00176	0.00074404	0.00038923	-0.00594	0.0002247	0.00899
	0.16667	0.05758	0.00294	-0.00169	-0.00034356	-0.00802	-0.00608	0.00048857	0.01078
	0.17	0.06257	0.00279	-0.00273	-0.00129	-0.00477	-0.00396	-0.00139	0.01287
	0.17333	0.06271	0.00334	-0.00081226	0.00088948	-0.00398	-0.00595	0.00214	0.00954
	0.17667	0.0615	-0.00167	-0.00372	-0.000884	-0.00459	-0.0038	-0.00097347	0.00749
	0.18	0.06276	0.00478	-0.0021	0.00062674	-0.00053327	-0.0075	-0.00078387	0.01107
	0.18333	0.06328	0.00217	-0.00051269	-0.00136	-0.0016	-0.00443	-0.00359	0.0105
	0.18667	0.06607	0.00179	0.00139	0.00102	-0.00782	-0.00506	-0.00317	0.00798
	0.19	0.06466	0.00348	-0.00364	-0.00021172	-0.00358	-0.00367	0.00062328	0.00715
	0.19333	0.07144	0.00298	-0.00284	-0.00296	-0.00475	-0.00867	-0.00471	0.00743
	0.19667	0.06751	0.00531	0.00088224	-0.00412	-0.00531	-0.00874	0.0007022	0.00799
	0.2	0.07118	-0.00113	-0.00238	-0.0007425	-0.00305	-0.00815	-0.00304	0.00557
	0.20333	0.07021	0.0015	-0.00126	-0.00248	-0.0011	-0.00779	-0.00094349	0.01171
	0.20667	0.07383	0.00508	-0.00188	-0.00427	-0.00232	-0.00826	-0.00105	0.01119
	0.21	0.06704	0.00246	-0.00534	0.00107	-0.00316	-0.00789	0.0013	0.01029
	0.21333	0.07484	0.00225	-0.00184	-0.00231	-0.00427	-0.00368	-0.00219	0.0075
	0.21667	0.07249	0.00737	-0.00111	0.00327	-0.00369	-0.00653	-0.00235	0.01064
	0.22	0.0766	0.00178	-0.00571	0.00071019	-0.00497	-0.00624	0.00379	0.00892
	0.22333	0.07818	0.00263	-0.00834	-0.00175	-0.0053	-0.00469	-0.00248	0.00842
	0.22667	0.08072	0.00296	-0.00078848	0.00207	-0.00511	-0.00629	-0.00304	0.00889
	0.23	0.08168	0.00173	0.00073287	0.00275	-0.00437	-0.0067	0.0017	0.00859
	0.23333	0.08271	0.00315	-0.00635	-0.00236	-0.00305	-0.00702	-0.00116	0.00798
	0.23667	0.07665	0.00348	-7.805e-05	0.00037163	-0.005	-0.00527	0.00090056	0.01433
	0.24	0.08078	-0.00413	-0.00326	-0.00263	-0.0049	-0.00298	0.00071841	0.00989
	0.24333	0.08497	0.00237	-0.00357	-0.00075614	-0.00139	-0.00717	-0.00232	0.00863
	0.24667	0.08322	0.00399	-0.00585	-0.00236	-0.00134	-0.00506	0.00066608	0.0108
	0.25	0.08747	-0.00219	-0.0057	-0.00050074	-0.00133	-0.00486	-0.00248	0.00938
	0.25333	0.08534	0.00348	-0.00544	-0.00105	-0.00188	-0.00632	0.0032	0.00529
	0.25667	0.08854	0.00147	-0.0033	0.00209	-0.00579	-0.00643	-0.00072182	0.00809
	0.26	0.08833	0.00050603	-0.00154	0.00067717	-0.00426	-0.00363	-0.00112	0.00874
	0.26333	0.08687	0.00386	-0.00326	-0.0047	-0.00401	-0.00287	-0.00263	0.01248
	0.26667	0.08795	0.00265	-0.00366	-0.00197	-0.00432	-0.00786	-0.00139	0.00988
	0.27	0.09018	0.00346	-0.00404	0.00040901	-0.000459	-0.00771	-0.00307	0.01032
	0.27333	0.09246	0.00281	-0.002	-0.00338	-0.00596	-0.00714	-0.00023485	0.00841
	0.27667	0.09332	0.0056	-0.00288	-0.00376	-0.00217	-0.00587	0.00132	0.00866
	0.28	0.09556	-0.0013	-0.00034764	-0.0002048	-0.00486	-0.00865	-0.00306	0.01101
	0.28333	0.09626	0.00095384	-0.00396	-0.0018	-0.0027	-0.00463	0.0013	0.00891
	0.28667	0.09301	0.003	-0.00516	0.00026959	-0.00665	-0.00374	-0.00324	0.01059
	0.29	0.095	-0.00057555	-0.00353	0.00012887	-0.00609	-0.00827	-0.0012	0.01076
	0.29333	0.09877	-0.00127	-0.0033	-0.00214	-0.00477	-0.00741	-0.00349	0.00722
	0.29667	0.09816	0.00221	-0.0027	-0.0004856	-0.00491	-0.00785	-0.0006122	0.00921
	0.3	0.09823	0.00154	-0.00504	-0.00037169	-0.0072	-0.00587	-0.00224	0.00985
	0.30333	0.09888	0.0032	-0.00606	0.00165	-0.00194	-0.00723	0.00129	0.00679
	0.30667	0.10374	0.00186	-0.00484	0.00118	-0.00366	-0.00689	-0.00203	0.00834
	0.31	0.0993	0.003	-0.00632	-0.00183	-0.00175	-0.00656	-0.00581	0.00985
	0.31333	0.10617	0.00112	-0.00448	-0.00188	0.0008076	-0.005	0.00296	0.00923
	0.31667	0.10284	0.00431	-0.00257	-0.00061125	-0.00882	-0.00532	-0.00106	0.00638
	0.32	0.10641	0.00326	-0.00443	-0.00248	-0.00486	-0.00674	-0.00053281	0.0107
	0.32333	0.10556	0.00081759	-0.00208	-0.00491	-0.00446	-0.00852	-0.0005321	0.01115
	0.32667	0.11382	0.00125	-0.00265	-0.00309	-0.00030302	-0.00761	0.00145	0.00391
	0.33	0.11039	-0.00078488	-0.00817	-0.00287	-0.00245	-0.00334	0.00141	0.00688
	0.33333	0.10615	-0.00103	-0.00274	0.00172	-0.00376	-0.00645	0.00358	0.00723
	0.33667	0.10579	0.00303	-0.00786	-0.00525	-0.00261	-0.00871	-0.00052858	0.00716
	0.34	0.10861	0.0019	-0.00455	-0.00421	-0.0019	-0.00691	-0.00263	0.00827
	0.34333	0.11115	0.00022661	-0.00347	-0.00121	-0.00534	-0.00583	-0.00096143	0.00634
	0.34667	0.11257	0.00365	-0.00122	-0.00054353	-0.00489	-0.00243	-0.00097991	0.00528
	0.35	0.11524	3.808e-05	-0.00822	-0.00582	-0.0067	-0.00889	-0.00019962	0.01052
	0.35333	0.11046	0.00126	-0.00239	-0.00152	-0.00075839	-0.00871	0.00261	0.00695
	0.35667	0.1164	-0.00042708	-0.00515	-0.00535	-0.00478	-0.00465	-0.00087941	0.00747
	0.36	0.11456	0.00164	-0.00597	0.00184	-0.00946	-0.00412	0.00307	0.00824
	0.36333	0.11527	0.00191	-0.00364	-0.00694	0.00181	-0.0064	-0.0035	0.01174
	0.36667	0.11641	-6.844e-05	-0.00269	-0.00298	-0.00439	-0.008	-0.00434	0.00794
	0.37	0.11279	0.00545	-0.00386	-0.00333	-0.00178	-0.0127	0.00193	0.00828
	0.37333	0.11853	0.00374	-0.00458	0.000539	-0.00484	-0.01006	2.145e-05	0.01048
	0.37667	0.12017	0.00638	-0.00263	-0.00652	-0.00114	-0.0063	5.465e-05	0.00815
	0.38	0.1218	0.00149	-0.0037	-0.00301	-0.00411	-0.00692	-0.00235	0.00644
	0.38333	0.11927	0.00226	-0.00405	-0.00184	-0.00109	-0.00466	0.00428	0.00992
	0.38667	0.12238	0.00299	-0.00618	-0.00152	-0.00371	-0.00885	0.00212	0.00979
	0.39	0.12104	0.00354	-0.00255	-0.00303	-0.00282	-0.01049	-0.00564	0.00925
	0.39333	0.1217	-0.00207	-0.0031	-0.00219	0.00102	-0.00559	0.00359	0.01088
	0.39667	0.12114	0.00098198	-0.00335	-0.00297	-0.00525	-0.00844	0.00303	0.00972
	0.4	0.12345	0.00162	-0.0015	-0.00293	-0.0067	-0.00933	-0.00404	0.0061
	0.40333	0.12613	0.00224	-0.00554	-0.00436	-0.00499	-0.00797	0.00056725	0.00766
	0.40667	0.1243	0.00517	-0.00445	-0.00294	-0.00419	-0.01318	0.00014066	0.0139
	0.41	0.12745	-0.00248	-0.00279	-0.00469	-0.0038	-0.00869	0.00204	0.00717
	0.41333	0.12978	0.00566	-0.00537	-0.00122	0.00057061	-0.00988	-0.00367	0.00558
	0.41667	0.12808	0.00407	-0.00508	-0.00393	-0.00389	-0.00716	-0.00435	0.00587
	0.42	0.13118	0.00295	-0.00922	-0.00253	0.00072737	-0.0104	0.00065612	0.00926
	0.42333	0.12703	0.0041	-0.00354	-0.00367	-0.00159	-0.01081	-0.00142	0.00806
	0.42667	0.12968	0.00181	-0.00745	0.00024015	-0.00215	-0.00612	0.00109	0.00509
	0.43	0.12985	0.00384	-0.00811	-0.00568	-0.0069	-0.00638	-0.00088454	0.00938
	0.43333	0.12901	0.00213	-0.00566	-0.00392	-0.00377	-0.00868	-0.00229	0.00911
	0.43667	0.13539	0.00222	-0.0068	-0.00231	-0.0024	-0.00569	-0.00206	0.00488
	0.44	0.13667	-0.00116	-0.00494	-0.00338	-0.00616	-0.00803	-0.00215	0.00698
	0.44333	0.13471	0.00119	-0.00188	-0.00458	-0.00238	-0.00738	-0.00201	0.00699
	0.44667	0.1312	0.00363	-0.00628	-0.00554	-0.00226	-0.00955	0.00166	0.0087
	0.45	0.1347	0.0025	-0.00362	-0.00013489	-0.00227	-0.00599	0.00112	0.01069
	0.45333	0.13831	0.00651	-0.00851	-0.00348	-0.0043	-0.01017	-0.00572	0.00895
	0.45667	0.13894	0.00333	-0.01067	-0.00636	-0.00462	-0.00994	-0.00171	0.00365
	0.46	0.13868	0.00401	-0.00456	-0.00655	-0.00231	-0.01301	-0.00329	0.0082
	0.46333	0.13817	0.00459	-0.00369	-0.00515	-0.00097065	-0.01111	-8.399e-05	0.00686
	0.46667	0.14048	0.00551	-0.00683	-0.0013	-0.00375	-0.01155	-0.00163	0.00688
	0.47	0.13854	-0.00126	-0.01108	-0.00314	-0.00366	-0.00878	-0.00047505	0.00691
	0.47333	0.14092	0.00418	-0.00228	-0.00796	-0.00431	-0.00308	0.00087225	0.00787
	0.47667	0.13992	0.00056486	-0.00334	-0.00164	-0.00331	-0.00437	-0.0029	0.00905
	0.48	0.14368	-4.859e-05	-0.00461	-0.00471	-0.00289	-0.00629	-0.00362	0.00892
	0.48333	0.14293	0.0041	-0.00625	-0.00030744	-0.00545	-0.0096	-0.00257	0.0074
	0.48667	0.14166	0.00070905	-0.00253	-0.00337	-0.00404	-0.00848	-0.00329	0.01245
	0.49	0.14717	0.00143	-0.0037	-0.00592	-0.00493	-0.00807	-0.00061983	0.00606
	0.49333	0.14774	0.005	-0.00628	-0.00478	-0.00218	-0.00973	-0.00227	0.00837
	0.49667	0.14829	-0.00056274	-0.00396	-0.00625	-0.00335	-0.00868	-0.00132	0.01035
	0.5	0.14625	0.00079875	-0.00275	-0.00391	-0.00333	-0.01048	-0.00465	0.00834
	0.50333	0.14801	0.00098281	-0.00562	-0.00552	-0.00885	-0.00633	-0.00447	0.01007
	0.50667	0.14714	0.00173	-0.00286	0.00212	-0.00223	-0.0094	-0.00708	0.00849
	0.51	0.15426	0.00177	-0.00209	-0.00326	-0.00722	-0.00893	-0.00077606	0.00663
	0.51333	0.15009	0.00081759	-0.0037	-0.00247	-0.0036	-0.00446	-0.00329	0.00334
	0.51667	0.15188	0.00123	-0.00437	-0.00208	-0.00336	-0.01192	7.939e-05	0.00943
	0.52	0.14862	0.00141	-0.0035	-0.00268	-0.00020806	-0.00747	-0.00311	0.00759
	0.52333	0.15082	0.00211	-0.00324	-0.00142	-0.00259	-0.01141	-1.896e-05	0.01327
	0.52667	0.15182	0.00421	-0.00096419	-0.00654	-0.00192	-0.00886	-0.00174	0.00511
	0.53	0.15651	0.0029	-0.00694	-0.00072598	-0.01024	-0.00696	-4.876e-05	0.00714
	0.53333	0.15391	0.00207	-0.00431	-0.00325	-0.00222	-0.00645	-0.00133	0.00556
	0.53667	0.15564	0.00536	-0.00787	-0.0027	-0.00491	-0.01319	-0.00438	0.01125
	0.54	0.15442	0.00243	-0.00653	-0.00744	-0.00591	-0.00862	-0.00465	0.00967
	0.54333	0.15804	0.00366	-0.00649	-0.00352	-0.00242	-0.01036	-0.00131	0.00638
	0.54667	0.15575	0.00188	-0.00378	-0.00251	-0.00266	-0.00577	0.00137	0.00618
	0.55	0.15646	0.00047993	-0.00526	-0.0021	0.00077046	-0.00694	0.00106	0.00703
	0.55333	0.15486	0.00122	-0.00498	-0.00183	-0.00436	-0.00945	-0.00275	0.00628
	0.55667	0.15811	1.078e-05	-0.00548	0.00117	-0.00441	-0.00929	0.00063455	0.00525
	0.56	0.16211	0.00308	-0.00372	-0.00075269	-0.00183	-0.00529	0.00354	0.00648
	0.56333	0.15911	0.00204	-0.00864	-0.00497	-0.00462	-0.00584	-0.00429	0.01083
	0.56667	0.16415	0.00129	-0.00484	-0.00925	-0.00783	-0.0072	-0.00173	0.00313
	0.57	0.16166	0.00329	-0.00471	-0.0047	-0.00143	-0.00807	-0.00371	0.00371
	0.57333	0.16212	-0.00071646	-0.0045	-0.0067	-0.00212	-0.00796	-0.00517	0.00735
	0.57667	0.16598	0.00064396	-0.00072435	-0.00424	-0.00226	-0.0091	0.00111	0.00857
	0.58	0.16363	0.00083142	-0.00679	-0.0016	-0.00564	-0.01202	-0.0015	0.00591
	0.58333	0.16025	0.00231	-0.00793	-0.00599	-0.0024	-0.01183	-0.00394	0.00437
	0.58667	0.16398	0.00133	-0.00597	-0.00506	-0.00316	-0.00941	-0.00186	0.00798
	0.59	0.16131	4.63e-05	-0.00833	-0.00354	-0.00070874	-0.01007	-0.00249	0.00578
	0.59333	0.16368	0.00083815	-0.00509	-0.00726	-1.948e-05	-0.00836	-0.00384	0.00812
	0.59667	0.16444	0.00057696	-0.0082	-0.00445	-0.0018	-0.00955	-0.00708	0.00598
	0.6	0.16703	0.00263	-0.00658	-0.00579	-0.00091569	-0.01127	-0.00154	0.00213
	0.60333	0.16389	0.00189	-0.00367	-0.0044	-0.00459	-0.00711	-0.00437	0.00436
	0.60667	0.16837	0.00189	-0.00236	-0.0019	-0.00256	-0.01424	-0.00057966	0.00488
	0.61	0.16741	0.00332	-0.00711	-0.00102	-0.00117	-0.00938	-0.00265	0.00429
	0.61333	0.16877	-0.00066687	-0.00572	-0.00141	0.0001352	-0.01021	-0.00108	0.00749
	0.61667	0.16637	0.00211	-0.00542	-0.00506	-0.00357	-0.00697	0.00112	0.0072
	0.62	0.16836	0.0035	-0.00425	-0.00452	-0.00465	-0.01283	-0.0027	0.00888
	0.62333	0.17638	0.00301	-0.00891	-0.00349	-0.0009412	-0.01031	-0.00429	0.00478
	0.62667	0.16803	-0.00045712	-0.00437	-0.00791	0.00043686	-0.00919	-0.00404	0.00745
	0.63	0.17303	0.00356	-0.0017	-0.00244	-0.00379	-0.00903	-0.00433	0.00608
	0.63333	0.16964	0.00305	-0.00472	-0.00479	-0.00214	-0.0059	-0.00937	0.00768
	0.63667	0.17033	0.00107	-0.00773	-0.00791	-0.00235	-0.0115	-0.00267	0.00991
	0.64	0.17454	-0.00011534	-0.00457	-0.00268	-0.00416	-0.01071	-0.00233	0.00461
	0.64333	0.17129	-0.00092168	-0.0063	-0.00464	-0.0013	-0.01193	-6.402e-05	0.00863
	0.64667	0.1756	0.00275	-0.00715	-0.00481	0.00234	-0.01016	-0.00246	0.00643
	0.65	0.17496	0.0026	-0.00872	-0.00443	-0.00573	-0.00587	-0.00215	0.01033
	0.65333	0.17675	0.00519	-0.00609	-0.00652	-0.00234	-0.00949	-0.00179	0.0074
	0.65667	0.17472	0.00189	-0.00667	-0.00361	-0.00415	-0.01176	-0.00317	0.00489
	0.66	0.17815	0.00269	-0.00865	-0.00452	-0.00189	-0.01121	-0.00705	0.00394
	0.66333	0.17165	0.00219	-0.00526	-0.00635	-0.00221	-0.00826	-0.00837	0.00343
	0.66667	0.18148	0.00052278	-0.0075	-0.00484	-0.00263	-0.00961	-0.00219	0.00915
	0.67	0.17689	0.00197	-0.00563	-0.00798	0.00067754	-0.00901	-0.00382	0.00567
	0.67333	0.1829	0.00463	-0.00711	0.00084263	-4.803e-05	-0.01025	-0.00089461	0.00663
	0.67667	0.1793	-0.00298	-0.00647	-0.00213	-0.00466	-0.01131	-0.00069726	0.00772
	0.68	0.18417	0.00375	-0.00891	-0.00671	-0.00293	-0.00861	-0.00257	0.00964
	0.68333	0.18099	0.00249	-0.00672	-0.00247	0.00055124	-0.01124	-0.00737	0.01099
	0.68667	0.18065	0.0041	-0.00607	-0.00428	-0.00335	-0.00973	-0.00215	0.00807
	0.69	0.18221	-0.00030578	-0.0088	-0.00605	-0.00276	-0.01212	-0.0036	0.00363
	0.69333	0.18117	-0.00063808	-0.0081	-0.00725	-0.00306	-0.00946	-0.00248	0.00747
	0.69667	0.18033	0.00156	-0.01006	-0.00761	-0.00251	-0.01193	-0.00147	0.00842
	0.7	0.18153	-0.000628	-0.00375	-0.00704	-0.00033329	-0.00998	-0.00082034	0.00437
	0.70333	0.18032	0.00023602	-0.00608	-0.00216	0.00169	-0.0107	-0.00446	0.0059
	0.70667	0.18479	0.00195	-0.00717	-0.00153	0.0006897	-0.0123	-0.00316	0.00926
	0.71	0.18721	0.00167	-0.00793	-0.00758	0.00199	-0.01234	-0.00487	0.00625
	0.71333	0.18692	0.00295	-0.0054	-0.00215	-0.00135	-0.01208	-0.00383	0.00341
	0.71667	0.18574	0.00152	-0.00594	0.00118	0.00103	-0.01091	-0.00439	0.00639
	0.72	0.18914	0.00215	-0.00505	-0.00326	-0.00066774	-0.0119	-0.00441	0.01001
	0.72333	0.1847	0.00099533	-0.00521	-0.00316	0.00079806	-0.01027	0.00046002	0.00821
	0.72667	0.18564	0.00364	-0.00787	-0.00587	0.00185	-0.00944	-0.00362	0.00289
	0.73	0.19092	0.00216	-0.00728	-0.0079	-0.00488	-0.01252	0.00144	0.01242
	0.73333	0.18648	0.00553	-0.00526	-0.00609	0.0029	-0.00624	-0.00645	0.00775
	0.73667	0.19035	-0.00119	-0.01243	-0.00383	-0.00135	-0.01139	-0.00221	0.00234
	0.74	0.18747	0.00304	-0.00791	-0.00445	-0.00309	-0.00981	-0.00119	0.00903
	0.74333	0.18959	0.00238	-0.00753	-0.0076	-0.00017379	-0.01286	0.00055342	0.00586
	0.74667	0.19179	0.00179	-0.00625	-0.0014	-0.00115	-0.01273	-0.00525	0.00664
	0.75	0.19235	0.00523	-0.00873	-0.00392	-0.00065391	-0.01014	-0.00354	0.00958
	0.75333	0.19226	0.00124	-0.0074	-0.00546	-0.00349	-0.01277	-0.00271	0.00545
	0.75667	0.19496	0.00231	-0.00926	-0.00323	-0.00677	-0.0062	-0.005	0.00169
	0.76	0.19001	0.00268	-0.00551	-0.0024	0.00040759	-0.01369	-0.00175	0.00519
	0.76333	0.19616	0.00080441	-0.00784	-0.00672	-0.0031	-0.01287	-0.0015	0.00226
	0.76667	0.19304	0.00307	-0.01067	-0.00341	4.782e-05	-0.0123	-0.00362	0.00873
	0.77	0.19337	0.0037	-0.01001	-0.0066	0.00121	-0.01177	-0.00688	0.00677
	0.77333	0.19489	0.00362	-0.00679	-0.00391	-0.00203	-0.01135	-0.00513	0.00736
	0.77667	0.19422	-0.00164	-0.00524	-0.00014096	-0.0009651	-0.01039	-0.00216	0.0044
	0.78	0.1982	0.00248	-0.00819	-0.00406	0.00448	-0.01212	-0.00482	0.01175
	0.78333	0.19608	0.00426	-0.00595	-0.00546	0.00099267	-0.0057	-0.00392	0.00948
	0.78667	0.19715	0.00402	-0.00511	-0.0074	-0.00099538	-0.01113	-0.00182	0.00533
	0.79	0.19282	0.00149	-0.00727	-0.00421	0.00069745	-0.00719	-0.00537	0.0055
	0.79333	0.19676	-0.00139	-0.00294	-0.00596	-0.00162	-0.01157	-0.00425	0.00871
	0.79667	0.19707	0.0007162	-0.00469	-0.00546	-0.00037633	-0.01007	-0.00364	0.01076
	0.8	0.20102	0.00351	-0.01013	-0.00313	-0.00129	-0.009	-0.00124	0.00723
	0.80333	0.19713	0.00264	-0.00439	-0.00181	-3.962e-05	-0.01045	-0.0047	0.00708
	0.80667	0.19894	0.00422	-0.00823	-0.00264	-0.00272	-0.01023	-0.00398	0.01126
	0.81	0.20104	0.00056796	-0.0065	-0.00544	0.00296	-0.00893	-0.00443	0.00778
	0.81333	0.20263	0.00374	-0.00538	-0.00569	0.00115	-0.01213	-0.00649	0.00424
	0.81667	0.19899	0.00286	-0.00913	-0.00578	-0.00015692	-0.00963	-0.00658	0.00566
	0.82	0.20408	3.307e-05	-0.00897	-0.00454	0.00461	-0.01229	-0.00375	0.00849
	0.82333	0.19994	0.00254	-0.0067	-0.00461	-0.00112	-0.00888	-0.00278	0.00512
	0.82667	0.19708	-0.00436	-0.01046	-0.00613	0.00106	-0.01017	-0.00255	0.00715
	0.83	0.20328	0.00189	-0.01083	-0.00688	-0.00157	-0.01037	-0.00040806	0.00552
	0.83333	0.20038	0.00204	-0.00477	-0.00712	0.00073232	-0.01275	-0.00353	0.00814
	0.83667	0.20542	0.00424	-0.00692	-0.00599	-0.00352	-0.01084	-0.0018	0.00429
	0.84	0.20582	0.00194	-0.00833	-0.00304	0.00232	-0.01028	-0.00054217	0.0021
	0.84333	0.20406	0.00126	-0.00715	-0.00507	-0.00312	-0.0135	-0.00474	0.00751
	0.84667	0.20512	-0.00061187	-0.00808	-0.00532	-0.00131	-0.00944	-0.00088418	0.00684
	0.85	0.20236	-0.00238	-0.00779	-0.00733	-5.452e-05	-0.008	-0.00037891	0.00345
	0.85333	0.20565	-0.00289	-0.007	-0.00192	0.000304	-0.0091	-0.00629	0.00564
	0.85667	0.20684	0.00147	-0.00596	-0.00606	0.00622	-0.01302	-0.0057	0.00773
	0.86	0.20066	-0.00115	-0.00578	-0.00117	1.855e-05	-0.00891	-0.00722	0.00788
	0.86333	0.20744	0.00074874	-0.00524	-0.00411	-0.00292	-0.01048	-0.00393	0.00898
	0.86667	0.20826	0.00035672	-0.00592	-0.00685	0.00325	-0.01077	0.00064963	0.00734
	0.87	0.20899	0.00324	-0.00567	-0.00749	0.00022109	-0.00574	-0.00642	0.00567
	0.87333	0.20988	0.00037478	-0.00355	-0.00073594	0.00133	-0.00928	-0.00141	0.00546
	0.87667	0.21141	0.00263	-0.00633	-0.00363	-0.0015	-0.00978	-6.754e-05	0.00787
	0.88	0.21157	0.00456	-0.01081	-0.00487	0.00163	-0.00995	0.00094848	0.00582
	0.88333	0.21065	4.088e-05	-0.00729	-0.00484	-0.00191	-0.01327	-0.00448	0.00244
	0.88667	0.20879	0.00131	-0.00718	-0.0052	0.00056244	-0.00609	-0.00236	0.00773
	0.89	0.21253	0.00195	-0.00867	-0.00706	-0.00476	-0.01195	-0.00479	0.00578
	0.89333	0.20836	-0.00366	-0.00702	-0.00652	-0.00256	-0.00739	-0.00306	0.00452
	0.89667	0.21376	0.00321	-0.00911	-0.00324	0.0027	-0.01042	-0.0024	0.00745
	0.9	0.21243	0.00311	-0.00771	-0.0052	-0.00217	-0.01257	-0.00017953	0.00376
	0.90333	0.21062	-0.00263	-0.00848	-0.00579	-0.00123	-0.0108	-0.00662	0.00313
	0.90667	0.21351	0.00072067	-0.00523	-0.00453	-0.00037263	-0.01028	-0.00453	0.00664
	0.91	0.2118	0.00241	-0.00896	-0.00607	0.00127	-0.00557	0.00146	0.00251
	0.91333	0.21379	-0.00295	-0.00841	-0.00398	0.0037	-0.00937	-0.00538	0.00487
	0.91667	0.21409	0.00223	-0.00846	-0.00927	0.00159	-0.01031	-0.0066	0.00996
	0.92	0.21814	0.00259	-0.00647	-0.00617	0.00193	-0.01322	-0.00353	0.00681
	0.92333	0.21335	0.00122	-0.0126	-0.00677	-0.00075339	-0.00923	-0.00523	0.00386
	0.92667	0.21609	0.00134	-0.00504	-0.00438	0.00279	-0.01267	-0.00448	0.01067
	0.93	0.21689	4.6e-05	-0.00762	-0.00287	0.00262	-0.01242	-0.00356	0.0068
	0.93333	0.21893	6.9e-06	-0.00663	-0.00498	-0.00266	-0.00752	-0.00614	0.00639
	0.93667	0.21281	0.00316	-0.00891	-0.00543	0.00216	-0.00848	-0.00725	0.00793
	0.94	0.21508	0.00109	-0.00671	-0.00501	0.00352	-0.01141	-0.00348	0.00608
	0.94333	0.21641	0.00414	-0.00878	-0.00441	0.00179	-0.01189	-0.00652	0.00573
	0.94667	0.21551	0.00364	-0.01215	-0.00508	-0.00336	-0.00777	-0.00216	0.00643
	0.95	0.21368	-0.00069387	-0.00656	-0.00252	0.00129	-0.00482	-0.00289	0.00949
	0.95333	0.22162	0.00336	-0.00496	-0.00719	0.00354	-0.01019	-0.00455	0.00498
	0.95667	0.21914	0.0033	-0.0083	-0.00737	0.00081195	-0.00829	-0.00012744	0.00286
	0.96	0.21925	0.00261	-0.01139	0.00026065	-0.00182	-0.00877	-0.00903	0.00583
	0.96333	0.22408	0.00103	-0.00949	-0.00433	-0.00116	-0.01025	-0.00324	0.00943
	0.96667	0.21971	0.00024657	-0.01071	-0.00796	0.00377	-0.00804	-0.00234	0.00704
	0.97	0.22062	0.00234	-0.01222	-0.00479	-0.00567	-0.00709	-0.0024	0.00739
	0.97333	0.21767	0.00335	-0.00298	-0.00251	0.00413	-0.01083	-0.0049	0.00496
	0.97667	0.22113	0.00352	-0.00595	-0.00127	-0.00019877	-0.01096	-0.00505	0.00365
	0.98	0.22176	-0.00032527	-0.01004	-0.00457	0.00305	-0.01057	-0.00588	0.00737
	0.98333	0.22279	0.0037	-0.01074	-0.00401	-0.00142	-0.01191	0.00041651	0.00266
	0.98667	0.21538	0.00146	-0.00629	-0.00715	0.00213	-0.01278	-0.00291	0.0076
	0.99	0.22078	0.00153	-0.00776	-0.00315	-0.00030361	-0.00961	-0.0019	0.00822
	0.99333	0.22265	-0.00010187	-0.00683	-0.00624	0.00136	-0.01267	-0.00375	0.00634
	0.99667	0.2235	0.0025	-0.00779	-0.003	0.0014	-0.01065	-0.00834	0.00511
	1	0.22571	0.00395	-0.00658	-0.00544	0.00343	-0.00755	-0.0043	0.00829
	1.00333	0.22192	-0.00149	-0.00907	-0.00329	0.00078298	-0.01157	-0.00455	0.00409
	1.00667	0.22578	0.00273	-0.01213	-0.00819	0.00496	-0.01161	-0.00544	0.00715
	1.01	0.22503	0.00603	-0.01069	-0.00341	-0.00063686	-0.00887	-0.00516	0.00963
	1.01333	0.22372	-0.00158	-0.00626	-0.00453	0.00145	-0.01024	-0.00437	0.00709
	1.01667	0.22088	0.00712	-0.00621	-0.00682	0.00268	-0.01185	-0.00668	0.0105
	1.02	0.22711	0.00162	-0.00939	-0.00498	0.00278	-0.01154	-0.00515	0.0066
	1.02333	0.22202	0.00241	-0.01273	-0.00611	0.00176	-0.01289	-0.00524	0.00644
	1.02667	0.2249	0.00123	-0.00737	-0.00503	-0.00154	-0.00996	-0.00235	0.00031749
	1.03	0.22535	0.000809	-0.00676	-0.00428	0.00437	-0.01321	-0.00239	0.00444
	1.03333	0.22788	0.00352	-0.00968	-0.00384	0.00231	-0.00871	-0.00296	0.00575
	1.03667	0.22854	0.00090831	-0.00785	-0.00929	0.00235	-0.00851	-0.00508	0.00631
	1.04	0.22895	0.00474	-0.01	-0.0047	0.00074978	-0.01406	-0.00559	0.00323
	1.04333	0.22874	0.00152	-0.00874	-0.00718	0.00285	-0.00731	-0.00122	0.00763
	1.04667	0.22897	0.00235	-0.00626	-0.003	-0.00118	-0.01215	-0.00377	0.0055
	1.05	0.22912	-0.00216	-0.00645	-0.00381	0.00169	-0.01127	0.00023418	0.0079
	1.05333	0.23142	0.0034	-0.00904	-0.00724	0.00366	-0.01037	-0.00556	0.00719
	1.05667	0.22842	0.00197	-0.00914	-0.00745	0.00389	-0.00881	-0.00675	0.00634
	1.06	0.23292	0.00345	-0.00594	-0.00523	0.00218	-0.00935	-0.00347	0.00579
	1.06333	0.23614	0.00014829	-0.01217	-0.00643	0.00128	-0.01218	-0.00204	0.00759
	1.06667	0.22746	0.00102	-0.00782	-0.00573	-0.00115	-0.011	-0.00154	0.00447
	1.07	0.22991	-0.00233	-0.007	-0.00529	0.00534	-0.01098	-0.00399	0.00735
	1.07333	0.23362	-0.00075562	-0.00956	-0.00647	-0.00060336	-0.01054	-0.00851	0.00625
	1.07667	0.2326	-1.932e-05	-0.00944	-0.00955	0.00688	-0.00918	-0.00296	0.00555
	1.08	0.23132	-0.00050355	-0.00669	-0.0047	-0.00338	-0.01478	-0.00524	0.00327
	1.08333	0.22696	0.00056212	-0.00763	-0.00909	0.00576	-0.01324	-0.00537	0.00458
	1.08667	0.23029	-0.00087721	-0.00531	-0.01022	0.00166	-0.01028	-0.00425	0.00815
	1.09	0.23055	-0.00028152	-0.00933	-0.00611	0.00020017	-0.00812	-0.00528	0.00962
	1.09333	0.22995	0.0052	-0.01164	-0.00746	0.00069918	-0.01137	-0.00504	0.00423
	1.09667	0.23008	0.00388	-0.0038	-0.00168	-8.093e-05	-0.00786	-0.0009687	0.00907
	1.1	0.23239	9.786e-05	-0.00903	-0.00174	0.00505	-0.01145	-0.00397	0.00721
	1.10333	0.23396	0.00345	-0.01052	-0.00382	0.00379	-0.0091	-0.00533	0.0078
	1.10667	0.23871	0.00269	-0.00699	-0.00606	-0.00104	-0.01	-0.00304	0.00582
	1.11	0.23693	-0.00071991	-0.01031	-0.00599	0.00437	-0.011	-0.00456	0.00417
	1.11333	0.23511	0.00125	-0.00763	-0.00601	0.00336	-0.0137	-0.00562	0.00738
	1.11667	0.23343	0.00421	-0.00955	-0.00682	0.00069423	-0.01358	-0.00268	0.00513
	1.12	0.23244	0.00143	-0.0138	-0.00493	0.00168	-0.01169	-0.00695	0.00428
	1.12333	0.23568	0.00096982	-0.00946	-0.00676	0.00064309	-0.0126	-0.00807	0.00884
	1.12667	0.23707	0.00354	-0.00892	-0.0049	0.00158	-0.01384	-0.00578	0.00681
	1.13	0.23447	0.00526	-0.01034	-0.00546	0.0015	-0.01093	-0.01049	0.00314
	1.13333	0.23776	0.0028	-0.00972	-0.00637	0.00195	-0.01602	-0.00775	0.0087
	1.13667	0.24111	0.00187	-0.01095	-0.005	0.0039	-0.01219	-0.00141	0.00733
	1.14	0.2386	0.0007125	-0.00803	-0.00841	-0.00090699	-0.01249	-0.00733	0.00555
	1.14333	0.23779	-0.00142	-0.00771	-0.01078	-0.00079571	-0.01409	-0.00231	0.00694
	1.14667	0.2362	-0.00074137	-0.01313	-0.00682	0.00306	-0.01277	-0.0042	0.00591
	1.15	0.23501	0.00236	-0.01093	-0.00306	0.00147	-0.01047	-0.00137	0.00638
	1.15333	0.23831	0.00762	-0.00719	-0.00574	0.00219	-0.00936	-0.00248	0.00357
	1.15667	0.24181	0.00351	-0.01154	-0.00295	6.033e-05	-0.01196	-0.00344	0.0092
	1.16	0.24121	0.00244	-0.00988	-0.00691	0.00362	-0.00825	-0.00391	0.00322
	1.16333	0.23567	-7.714e-05	-0.00393	-0.00564	0.00227	-0.0116	-0.0076	0.00892
	1.16667	0.23728	0.00139	-0.01188	-0.00219	0.00072338	-0.01149	-0.00876	0.00605
	1.17	0.23753	0.00434	-0.00963	-0.00491	0.00531	-0.01123	-0.0045	0.00772
	1.17333	0.23935	-0.00105	-0.00668	-0.01165	0.00634	-0.01131	-0.00249	0.00916
	1.17667	0.2429	0.00494	-0.00909	-0.00385	0.00217	-0.01068	-0.00209	0.01005
	1.18	0.24141	-0.00046588	-0.01074	-0.00814	0.0052	-0.01106	-0.00145	0.00692
	1.18333	0.23715	-0.00092799	-0.01082	-0.00375	0.00057043	-0.00887	-0.00548	0.00685
	1.18667	0.24065	0.00398	-0.00928	-0.00492	0.00338	-0.01442	-0.00211	0.00459
	1.19	0.24306	0.00251	-0.00961	-0.00442	0.00607	-0.01342	-0.00289	0.00729
	1.19333	0.24067	0.00204	-0.01208	-0.00843	0.00443	-0.01027	-0.00289	0.00744
	1.19667	0.24312	0.00368	-0.00523	-0.00447	0.00412	-0.00875	-0.00372	0.00391
	1.2	0.24161	0.00362	-0.00581	-0.00423	0.00038119	-0.0134	-0.00199	0.01061
	1.20333	0.24438	0.00145	-0.00704	-0.00090092	0.00181	-0.00916	-0.00526	0.00524
	1.20667	0.24474	0.00070374	-0.0085	-0.00644	0.00315	-0.0136	-0.00616	0.00489
	1.21	0.2455	-0.00109	-0.0089	-0.00457	0.00414	-0.01428	-0.00599	0.00906
	1.21333	0.24246	0.00256	-0.0084	-0.00511	0.00306	-0.01462	-0.00443	0.00318
	1.21667	0.24733	0.00455	-0.00963	-0.00505	0.0042	-0.01305	-0.00337	0.0049
	1.22	0.24204	0.00319	-0.0048	-0.00511	0.00516	-0.01472	-0.00459	0.00337
	1.22333	0.244	0.00257	-0.01174	-0.00378	-0.00025646	-0.01131	-0.00852	0.00457
	1.22667	0.24783	0.00458	-0.009	-0.00519	0.00516	-0.01456	-0.00582	0.00522
	1.23	0.24786	0.00108	-0.00941	-0.0052	0.00377	-0.016	-0.00519	0.00618
	1.23333	0.24249	0.00359	-0.00947	-0.00757	0.00365	-0.01147	-0.00399	0.00409
	1.23667	0.24497	-0.00144	-0.00568	-0.00639	0.00351	-0.01198	-0.00602	0.00767
	1.24	0.24614	0.0027	-0.00956	-0.00646	0.0034	-0.01358	-0.00668	0.00514
	1.24333	0.24635	0.00481	-0.0096	-0.00523	0.00402	-0.00942	-0.00273	0.00423
	1.24667	0.24556	0.00557	-0.01083	-0.00356	0.00296	-0.01181	-0.00392	0.00665
	1.25	0.24698	0.00264	-0.00797	-0.00607	0.00432	-0.01361	-0.00601	0.00696
	1.25333	0.24871	0.00241	-0.00968	-0.00475	-0.00091122	-0.01128	-0.00364	0.00918
	1.25667	0.24576	0.00138	-0.00847	-0.00481	0.00084312	-0.01261	-0.00792	0.00518
	1.26	0.2441	0.00037586	-0.00625	-0.00841	0.00102	-0.01127	-0.003	0.0047
	1.26333	0.24653	0.0014	-0.01118	-0.00573	0.00286	-0.01341	-0.00529	0.00461
	1.26667	0.24689	0.00277	-0.0089	-0.00606	0.00343	-0.01542	-0.00265	0.00429
	1.27	0.24437	0.0058	-0.01258	-0.00379	0.005	-0.0122	-0.00605	0.00402
	1.27333	0.24673	-0.00236	-0.00785	-0.00684	0.00018699	-0.01071	-0.00453	0.00585
	1.27667	0.24627	0.00383	-0.00814	-0.00609	0.00078709	-0.01073	-0.0042	0.00398
	1.28	0.25128	0.00183	-0.01152	-0.00761	0.00556	-0.01184	-0.00809	0.00912
	1.28333	0.24719	0.0018	-0.00933	-0.00842	0.00461	-0.00932	-0.00456	0.00132
	1.28667	0.24738	0.00322	-0.01182	-0.00688	0.00582	-0.01437	-0.00424	0.00417
	1.29	0.25232	-0.0003698	-0.00822	-0.00239	0.00481	-0.00838	-0.00375	0.0033
	1.29333	0.24823	0.00038396	-0.01034	-0.00334	0.00823	-0.01443	-0.00468	0.00837
	1.29667	0.25197	-0.00122	-0.00908	-0.00781	0.00315	-0.01031	-0.00514	0.00768
	1.3	0.25185	0.00098764	-0.00924	-0.00725	-0.00035666	-0.01204	-0.00461	0.00489
	1.30333	0.25204	0.00059574	-0.00738	-0.00929	0.00661	-0.01292	-0.00511	0.00873
	1.30667	0.2497	0.00090491	-0.01338	-0.00565	0.00298	-0.01055	-0.00552	0.00541
	1.31	0.2515	0.00369	-0.00647	-0.00752	0.00719	-0.01306	-0.0089	0.00682
	1.31333	0.24834	0.00299	-0.00847	-0.00559	0.00631	-0.01427	-0.00273	0.00466
	1.31667	0.25099	-0.00203	-0.01175	-0.00628	0.00411	-0.01547	-0.00742	0.00624
	1.32	0.24933	0.00061326	-0.00298	-0.00916	0.00187	-0.01075	-0.00595	0.00349
	1.32333	0.24873	0.00033008	-0.00854	-0.00596	0.00804	-0.0109	-0.00313	0.00043938
	1.32667	0.25184	0.00269	-0.00734	-0.00378	0.00605	-0.01135	-0.00315	0.00513
	1.33	0.25377	0.00204	-0.01029	-0.00448	0.00261	-0.01485	-0.00576	0.00379
	1.33333	0.25388	0.00214	-0.00737	-0.00331	0.00883	-0.01344	-0.00529	0.00096265
	1.33667	0.25519	-0.00041927	-0.00745	-0.00558	0.00028647	-0.00799	-0.00331	0.00707
	1.34	0.25534	0.00064414	-0.00927	-0.0055	0.00532	-0.01038	-0.0087	0.00206
	1.34333	0.25098	-0.000358	-0.00864	-0.01041	0.00571	-0.01389	-0.00294	0.00455
	1.34667	0.25417	0.00378	-0.00845	-0.00318	0.00161	-0.00805	-0.00268	0.00699
	1.35	0.25238	0.001	-0.00752	-0.00844	0.00546	-0.01469	-0.0028	0.00213
	1.35333	0.25441	0.00121	-0.01077	-0.0043	0.00384	-0.00989	-0.00377	0.00362
	1.35667	0.25277	0.00095819	-0.00971	-0.00768	0.00336	-0.01082	-0.00433	0.00802
	1.36	0.25573	0.00233	-0.01191	-0.00866	0.00574	-0.01078	-0.00532	0.00365
	1.36333	0.25587	0.00344	-0.01181	-0.00604	0.00274	-0.01134	-0.00811	0.00433
	1.36667	0.2551	-0.00050915	-0.00855	-0.00657	0.00372	-0.01514	-0.00457	0.00486
	1.37	0.25716	3.42e-05	-0.00704	-0.00633	0.00666	-0.01186	-0.00811	0.00353
	1.37333	0.2538	0.00176	-0.00716	-0.00442	0.00633	-0.01061	-0.00495	0.00523
	1.37667	0.25605	-0.00099124	-0.01328	-0.0042	0.00635	-0.01324	-0.00404	0.00585
	1.38	0.25818	0.00031053	-0.01033	-0.00678	0.0033	-0.01662	-0.00289	0.00741
	1.38333	0.25545	0.00126	-0.01016	-0.00767	0.00237	-0.01537	-0.00632	0.00397
	1.38667	0.2548	-0.00217	-0.00861	-0.00583	0.00444	-0.01303	-0.00698	0.00534
	1.39	0.25835	-0.00096465	-0.01264	-0.00588	0.00546	-0.01381	-0.00266	0.00473
	1.39333	0.25778	0.00181	-0.00987	-0.00979	0.00621	-0.01068	-0.00434	0.00313
	1.39667	0.25683	0.00136	-0.0101	-0.0052	0.00359	-0.01155	-0.00739	0.00406
	1.4	0.25935	-0.00198	-0.00658	-0.00773	0.00613	-0.00973	-0.00314	0.00229
	1.40333	0.25884	-0.00172	-0.00888	-0.00307	0.00454	-0.01019	-0.00768	0.00241
	1.40667	0.25886	0.00099116	-0.00792	-0.00462	0.00446	-0.01197	-0.0075	0.00477
	1.41	0.25945	0.00455	-0.00787	-0.00538	0.0078	-0.01409	-0.00686	0.00371
	1.41333	0.26145	0.00172	-0.00981	-0.00348	0.0059	-0.01258	-0.00684	0.00342
	1.41667	0.26177	0.00107	-0.008	-0.00503	0.00485	-0.01162	-0.00384	0.00636
	1.42	0.26058	0.00142	-0.01353	-0.00502	0.0067	-0.01367	-0.00573	0.00399
	1.42333	0.25524	0.00488	-0.01056	-0.00455	0.00655	-0.01369	-0.00941	0.00808
	1.42667	0.25839	0.00203	-0.01278	-0.00581	0.00577	-0.01231	-0.00431	0.00436
	1.43	0.26236	-0.00097472	-0.01271	-0.00918	0.00576	-0.01008	-0.00253	0.00286
	1.43333	0.25914	0.00281	-0.00775	-0.00632	0.00476	-0.01205	-0.00316	0.00216
	1.43667	0.25837	0.00069576	-0.00959	-0.00383	0.00255	-0.01256	-0.00573	0.00889
	1.44	0.25586	0.00215	-0.00929	-0.00637	0.00747	-0.01031	-0.00702	0.01102
	1.44333	0.25706	0.0054	-0.01229	-0.00421	0.00918	-0.01623	-0.00723	0.00382
	1.44667	0.26066	0.00267	-0.01372	-0.00411	0.00253	-0.01047	-0.00596	0.00598
	1.45	0.25742	0.00125	-0.0126	-0.00746	0.0064	-0.01416	-0.00574	0.01012
	1.45333	0.26187	0.00194	-0.00959	-0.00664	0.00885	-0.01343	-0.00433	0.00855
	1.45667	0.25935	0.00295	-0.00647	-0.00905	0.00685	-0.01214	-0.0053	0.00418
	1.46	0.26141	0.00054615	-0.00766	-0.0092	0.00504	-0.01488	-0.00473	0.00295
	1.46333	0.25836	0.0001257	-0.01359	-0.00468	0.00524	-0.0122	-0.00515	0.00332
	1.46667	0.26125	0.00545	-0.00928	-0.0105	0.0077	-0.01795	-0.0032	0.00441
	1.47	0.26413	0.00158	-0.00706	-0.00936	0.00519	-0.01651	-0.00547	0.00553
	1.47333	0.26283	0.00066124	-0.00862	-0.00684	0.00728	-0.01564	-0.00545	0.00255
	1.47667	0.26166	0.00279	-0.00893	-0.00703	0.00736	-0.01387	-0.00548	0.00823
	1.48	0.26397	0.00311	-0.01282	-0.00775	0.00697	-0.01165	-0.00333	0.00563
	1.48333	0.26192	0.00124	-0.01015	-0.00673	0.00416	-0.00785	-0.0039	0.00534
	1.48667	0.26292	6.621e-05	-0.00516	-0.00426	0.0066	-0.01405	-0.00259	-0.00051495
	1.49	0.2611	-0.00024642	-0.01036	-0.0065	0.0105	-0.01274	-0.00777	0.00521
	1.49333	0.26605	0.00016045	-0.01419	-0.006	0.00591	-0.01356	-0.00561	0.00447
	1.49667	0.26232	0.00288	-0.01093	-0.00645	0.00381	-0.01687	-0.0047	0.00724
	1.5	0.26193	0.00533	-0.0109	-0.00836	0.00791	-0.01317	-0.00067068	0.00203
	1.50333	0.26475	-0.00135	-0.01429	-0.00668	0.00563	-0.01267	-0.00636	0.00454
	1.50667	0.26183	-0.00083775	-0.00922	-0.00692	0.00286	-0.01642	-0.00715	0.00769
	1.51	0.26299	0.00551	-0.00946	-0.00911	0.00628	-0.01671	-0.0034	0.00368
	1.51333	0.26431	0.00079148	-0.00986	-0.00561	0.00564	-0.0132	-0.00758	0.00747
	1.51667	0.26098	0.00518	-0.01258	-0.00616	0.00599	-0.01071	-0.00633	0.00063924
	1.52	0.26391	0.00041311	-0.01016	-0.00583	0.00742	-0.01237	-0.00645	0.00478
	1.52333	0.26797	0.00075941	-0.01069	-0.00341	0.0056	-0.01065	-0.00495	0.0013
	1.52667	0.26417	0.00503	-0.00807	-0.00721	0.00736	-0.0134	-0.00621	0.00083981
	1.53	0.26478	0.0003063	-0.01209	-0.00417	0.00626	-0.00501	-0.00443	0.00444
	1.53333	0.27017	0.00017272	-0.01052	-0.00664	0.00788	-0.01017	-0.00591	0.00325
	1.53667	0.26481	0.00172	-0.01221	-0.0084	0.00584	-0.01111	-0.0044	0.00101
	1.54	0.26506	0.00205	-0.00673	-0.00579	0.00785	-0.01216	-0.00539	0.00221
	1.54333	0.26776	0.00568	-0.01065	-0.00429	0.00769	-0.01274	-0.00611	0.00474
	1.54667	0.26656	0.00084983	-0.00699	-0.0081	0.00851	-0.01383	-0.00466	0.00774
	1.55	0.26517	-0.00033177	-0.01273	-0.005	0.00362	-0.0127	-0.00338	0.00751
	1.55333	0.27051	0.00241	-0.00832	-0.00535	0.00514	-0.00919	-0.00314	0.00717
	1.55667	0.26485	0.0022	-0.00728	-0.00727	0.00546	-0.00803	-0.0065	0.00544
	1.56	0.26714	-0.0028	-0.01054	-0.0048	0.00592	-0.01059	-0.00408	0.00582
	1.56333	0.26694	0.00252	-0.00758	-0.00975	0.0063	-0.01371	-0.00673	0.00255
	1.56667	0.26972	0.00339	-0.01181	-0.00277	0.00946	-0.01249	-0.00447	0.01253
	1.57	0.26578	0.00171	-0.00776	-0.00643	0.00703	-0.0134	-0.00559	0.00524
	1.57333	0.26816	0.0034	-0.01301	-0.00343	0.0049	-0.01174	-0.00505	0.00411
	1.57667	0.26778	0.00369	-0.01094	-0.00457	0.00499	-0.01314	-0.00615	0.0032
	1.58	0.26733	0.00095515	-0.01304	-0.00811	0.00427	-0.01188	-0.00724	0.00461
	1.58333	0.26564	0.00188	-0.00978	-0.00497	0.00607	-0.01427	-0.00478	0.00584
	1.58667	0.27123	-0.00112	-0.01138	-0.0021	0.00618	-0.00991	-0.00636	0.00913
	1.59	0.26745	0.00254	-0.00832	-0.0056	0.00303	-0.01034	-0.00531	0.00359
	1.59333	0.26723	0.00599	-0.00659	-0.00898	0.00546	-0.01333	-0.00636	0.00612
	1.59667	0.27168	0.0026	-0.01082	-0.00373	0.0045	-0.01736	-0.00529	0.00776
	1.6	0.2675	0.00204	-0.00988	-0.00504	0.0071	-0.01035	-0.00433	0.0025
	1.60333	0.26748	-0.00385	-0.01068	-0.00575	0.00462	-0.01085	-0.00679	0.00204
	1.60667	0.27369	0.00172	-0.01421	-0.00683	0.00464	-0.0077	-0.00568	0.00583
	1.61	0.26937	0.00438	-0.01304	-0.00415	0.00771	-0.00884	-0.004	0.00825
	1.61333	0.27176	0.00404	-0.0125	-0.00422	0.0091	-0.00963	-0.00459	0.00368
	1.61667	0.26529	0.00423	-0.0119	-0.00791	0.00437	-0.01393	-0.00867	0.00668
	1.62	0.27029	0.0014	-0.00961	-0.007	0.00663	-0.01004	-0.00751	0.00614
	1.62333	0.27068	0.00193	-0.00993	-0.00614	0.00721	-0.01041	-0.00238	0.00303
	1.62667	0.26556	0.00663	-0.00576	-0.00362	0.01052	-0.01269	-0.00679	-0.00278
	1.63	0.27157	0.00221	-0.01111	-0.00162	0.00684	-0.01426	-0.00699	0.00822
	1.63333	0.27092	0.00367	-0.00577	-0.00387	0.00489	-0.01351	-0.00883	0.00674
	1.63667	0.27514	0.00399	-0.00837	-0.0046	0.00658	-0.01065	-0.00499	0.0039
	1.64	0.2696	0.00232	-0.00689	-0.00609	0.00942	-0.01082	-0.00689	0.00624
	1.64333	0.27129	0.00249	-0.00909	-0.00603	0.00844	-0.00964	-0.00337	0.00371
	1.64667	0.27176	0.00815	-0.00936	-0.00646	0.00937	-0.01285	-0.00476	0.00543
	1.65	0.2713	-0.00027097	-0.01275	-0.0066	0.01147	-0.0101	-0.005	0.00504
	1.65333	0.27316	0.00412	-0.00781	-0.00189	0.00925	-0.01031	-0.0061	0.00837
	1.65667	0.27188	0.00184	-0.00944	-0.00686	0.00873	-0.01187	-0.00648	0.00685
	1.66	0.27003	0.00271	-0.0118	-0.0059	0.00916	-0.0108	-0.00352	0.00528
	1.66333	0.27247	0.00291	-0.00804	-0.00728	0.00934	-0.01013	-0.00382	0.0062
	1.66667	0.26781	0.00273	-0.01087	-0.00854	0.00811	-0.01088	-0.00615	0.00313
	1.67	0.27324	0.00543	-0.01104	-0.00705	0.00842	-0.01549	-0.00494	0.00304
	1.67333	0.27596	0.00473	-0.01102	-0.01023	0.01307	-0.01033	-0.00426	0.00459
	1.67667	0.2724	0.00109	-0.01035	-0.00371	0.00737	-0.01429	-0.00514	0.00479
	1.68	0.27153	0.00329	-0.00856	-0.00203	0.01049	-0.01219	-0.00701	0.00494
	1.68333	0.27119	0.00098096	-0.01117	-0.00637	0.0067	-0.01345	-0.00623	0.00776
	1.68667	0.26904	0.00025873	-0.01205	-0.00506	0.00563	-0.01036	-0.00693	0.00363
	1.69	0.27352	0.00568	-0.01282	-0.00626	0.00965	-0.01201	-0.003	0.00576
	1.69333	0.26869	0.00296	-0.00624	-0.00332	0.01094	-0.01299	-0.0076	0.00191
	1.69667	0.27488	0.00169	-0.00919	-0.00714	0.00886	-0.01531	-0.0073	0.0054
	1.7	0.27279	-3.744e-05	-0.00758	-0.00216	0.00887	-0.00726	-0.00624	0.00286
	1.70333	0.27224	0.0041	-0.00767	-0.00706	0.01169	-0.01223	-0.00616	0.00514
	1.70667	0.27309	-5.73e-06	-0.01003	-0.00827	0.00942	-0.00894	-0.00286	0.00373
	1.71	0.27377	0.00209	-0.01127	-0.00592	0.00915	-0.01361	-0.0072	0.00864
	1.71333	0.27602	0.00317	-0.0091	-0.00407	0.0064	-0.01386	-0.00551	0.00721
	1.71667	0.27508	0.00344	-0.01023	-0.00255	0.0038	-0.01921	-0.00501	0.00128
	1.72	0.27529	0.00542	-0.00916	-0.00758	0.00809	-0.00971	-0.00579	0.00136
	1.72333	0.2794	0.00109	-0.01109	-0.00663	0.00724	-0.01123	-0.00547	0.00643
	1.72667	0.27549	0.00126	-0.00786	-0.00585	0.00677	-0.01428	-0.00464	0.00703
	1.73	0.27303	0.00384	-0.00738	-0.00377	0.00631	-0.00962	-0.00927	0.00733
	1.73333	0.27454	0.00156	-0.01064	-0.00641	0.01089	-0.00983	-0.00259	0.00259
	1.73667	0.27524	0.00361	-0.00782	-0.00428	0.00849	-0.01457	-0.00472	0.00475
	1.74	0.27694	0.00235	-0.00886	-0.00761	0.0087	-0.00923	-0.00761	0.00525
	1.74333	0.27695	0.0034	-0.0108	-0.00701	0.0068	-0.01445	-0.00394	0.00839
	1.74667	0.27873	-0.00018842	-0.00904	-0.00498	0.00981	-0.01149	-0.00538	0.00244
	1.75	0.27526	0.00251	-0.00857	-0.00836	0.01057	-0.00939	-0.00866	0.00597
	1.75333	0.2763	-0.00083304	-0.0098	-0.0065	0.00622	-0.0102	-0.01075	0.00338
	1.75667	0.27642	0.00064938	-0.00775	-0.00707	0.00753	-0.01324	-0.00499	0.00488
	1.76	0.27841	0.00226	-0.01234	-0.00875	0.00847	-0.01252	-0.00278	0.00352
	1.76333	0.27968	0.00117	-0.01317	-0.00638	0.00786	-0.01107	-0.00669	0.00708
	1.76667	0.27129	-0.00124	-0.00998	-0.00402	0.01027	-0.01552	-0.00402	0.00643
	1.77	0.27871	0.00032853	-0.01045	-0.0088	0.00744	-0.01383	-0.00455	0.00616
	1.77333	0.27359	0.00282	-0.00928	-0.00799	0.01024	-0.01266	-0.0044	0.006
	1.77667	0.27847	0.00128	-0.01344	-0.00557	0.01213	-0.01059	-0.00797	0.00314
	1.78	0.27966	-0.00154	-0.01095	-0.00553	0.00955	-0.01488	-0.00774	0.00404
	1.78333	0.27877	1.465e-05	-0.00916	-0.0073	0.00892	-0.011	-0.00302	0.00811
	1.78667	0.27741	0.00318	-0.01347	-0.00337	0.01428	-0.01493	-0.00313	0.0059
	1.79	0.27582	0.00194	-0.01054	-0.0068	0.00966	-0.01611	-0.0057	0.00034574
	1.79333	0.27468	0.00372	-0.01107	-0.00234	0.00627	-0.01831	-0.00871	0.00444
	1.79667	0.28018	0.00051551	-0.01057	-0.00299	0.01048	-0.01343	-0.00385	0.00623
	1.8	0.27896	-0.00146	-0.00765	-0.00475	0.01352	-0.01262	-0.00641	0.00383
	1.80333	0.27872	0.00175	-0.01067	-0.00642	0.00712	-0.00816	-0.00796	0.00338
	1.80667	0.27727	0.00351	-0.0136	-0.00689	0.00692	-0.01553	-0.00871	0.00413
	1.81	0.27611	0.00239	-0.01417	-0.00763	0.01132	-0.01525	-0.00657	0.00642
	1.81333	0.27788	0.0049	-0.00929	-0.00844	0.00791	-0.01091	-0.00382	0.00539
	1.81667	0.27942	0.00269	-0.01078	-0.00763	0.01061	-0.01218	-0.00486	0.00535
	1.82	0.2807	0.00415	-0.01019	-0.01019	0.00758	-0.01155	-0.00581	0.00486
	1.82333	0.27768	0.001	-0.00932	-0.00325	0.00716	-0.01388	-0.00565	0.00922
	1.82667	0.27467	-0.00011326	-0.01286	-0.00565	0.00911	-0.01426	-0.00522	0.0039
	1.83	0.28099	-0.00018663	-0.01003	-0.00488	0.00689	-0.02165	-0.00705	0.00344
	1.83333	0.28164	0.00116	-0.0069	-0.00752	0.01319	-0.01443	-0.00834	0.00501
	1.83667	0.27803	-0.00090362	-0.00961	-0.01014	0.00865	-0.01209	-0.00878	0.00391
	1.84	0.28161	0.00457	-0.00991	-0.00574	0.01134	-0.01586	-0.0057	0.00264
	1.84333	0.28067	0.00203	-0.01122	-0.00459	0.00646	-0.01273	-0.00707	0.00392
	1.84667	0.27748	-0.00119	-0.01132	-0.0089	0.0113	-0.01087	-0.00428	0.00451
	1.85	0.27856	0.00355	-0.015	-0.0085	0.00988	-0.01466	-0.00497	0.00317
	1.85333	0.2824	-0.00072743	-0.00857	-0.00717	0.01328	-0.01199	-0.00231	0.00113
	1.85667	0.27905	0.00065063	-0.01141	-0.00616	0.0083	-0.00951	-0.00421	0.00893
	1.86	0.27975	0.00397	-0.00869	-0.00875	0.01221	-0.01417	-0.00718	0.00568
	1.86333	0.28304	0.0054	-0.01102	-0.00961	0.00628	-0.01574	-0.00275	0.00067768
	1.86667	0.2813	0.00205	-0.00646	-0.0033	0.01271	-0.0143	-0.00557	0.00677
	1.87	0.27898	0.0025	-0.01106	-0.00485	0.00445	-0.01552	-0.00469	0.00384
	1.87333	0.28427	0.00163	-0.01145	-0.00993	0.01175	-0.01489	-0.00344	0.00091276
	1.87667	0.27905	0.00171	-0.01209	-0.01346	0.009	-0.01524	-0.00363	0.00183
	1.88	0.28009	0.00399	-0.01024	-0.00612	0.01463	-0.01155	-0.00352	0.0036
	1.88333	0.28003	-0.00023742	-0.00705	-0.00613	0.01181	-0.01117	-0.00879	0.00306
	1.88667	0.28175	0.00413	-0.00911	-0.00232	0.00818	-0.01414	-0.00621	0.00431
	1.89	0.27892	-0.00238	-0.0111	-0.00351	0.01063	-0.01397	-0.00576	0.00506
	1.89333	0.2785	0.00183	-0.01442	-0.00785	0.01018	-0.01305	-0.00672	0.00494
	1.89667	0.27896	0.00169	-0.00889	-0.00291	0.00916	-0.01095	-0.0041	0.00569
	1.9	0.28256	0.00681	-0.00981	-0.00539	0.00709	-0.01528	-0.01068	0.00424
	1.90333	0.27877	0.00354	-0.01113	-0.00779	0.01117	-0.01472	-0.00821	0.00433
	1.90667	0.28328	0.00133	-0.00874	-0.00617	0.00932	-0.01405	-0.00779	0.00071631
	1.91	0.28198	0.00151	-0.01187	-0.00697	0.01045	-0.015	-0.00493	0.00434
	1.91333	0.28053	0.00216	-0.01064	-0.00349	0.0107	-0.01351	-0.00403	0.00433
	1.91667	0.28351	0.00291	-0.00903	-0.00449	0.0098	-0.01433	-0.00669	0.00124
	1.92	0.28582	0.00031601	-0.01096	-0.00233	0.00854	-0.01652	-0.00223	0.00574
	1.92333	0.28172	0.00224	-0.01495	-0.00707	0.01221	-0.01133	-0.00574	0.00503
	1.92667	0.28364	0.00393	-0.00738	-0.00414	0.01227	-0.01185	-0.00521	0.00296
	1.93	0.28183	0.00388	-0.01011	-0.00238	0.01462	-0.01265	-0.00946	0.00195
	1.93333	0.27718	0.00049632	-0.01008	-0.00456	0.00606	-0.01481	-0.00181	0.00939
	1.93667	0.28373	0.00441	-0.0151	-0.00511	0.01182	-0.01291	-0.00702	0.00455
	1.94	0.28455	0.00065516	-0.0096	-0.00839	0.01359	-0.01428	-0.00589	0.00659
	1.94333	0.28191	0.00136	-0.0102	-0.00549	0.00597	-0.01456	-0.00949	0.00562
	1.94667	0.28276	0.0045	-0.01169	-0.00863	0.01225	-0.01086	-0.00514	-0.00218
	1.95	0.28103	0.00386	-0.01172	-0.00439	0.01024	-0.01118	-0.0051	0.00714
	1.95333	0.28456	0.00069087	-0.00996	-0.00711	0.00797	-0.01253	-0.00455	0.00625
	1.95667	0.28333	0.00214	-0.01235	-0.00623	0.01236	-0.01226	-0.0038	0.00366
	1.96	0.28586	0.00155	-0.01326	-0.00446	0.0108	-0.01241	-0.00356	0.0029
	1.96333	0.28098	0.00351	-0.01077	-0.00934	0.0118	-0.00999	-0.00616	0.00286
	1.96667	0.28382	0.00199	-0.00797	-0.00494	0.00931	-0.01112	-0.00491	4.79e-05
	1.97	0.28171	0.0034	-0.00803	-0.00278	0.01017	-0.01143	-0.00626	0.00344
	1.97333	0.28319	0.00572	-0.01262	-0.0072	0.0128	-0.01354	-0.00699	0.00628
	1.97667	0.28561	0.00154	-0.00893	-0.00815	0.01122	-0.01446	-0.00788	0.00598
	1.98	0.2848	0.00401	-0.01506	-0.00453	0.01418	-0.01393	-0.0091	0.00346
	1.98333	0.27808	0.00592	-0.01246	-0.00731	0.00992	-0.01268	-0.00845	0.00563
	1.98667	0.28546	0.00501	-0.00554	-0.00517	0.00637	-0.00985	-0.00466	0.0018
	1.99	0.2829	-0.00029988	-0.0067	-0.00845	0.01099	-0.01274	-0.00668	0.00197
	1.99333	0.28293	0.00265	-0.0137	-0.0103	0.00955	-0.01271	-0.00571	0.00545
	1.99667	0.28067	0.0039	-0.00873	-0.00603	0.00929	-0.01614	-0.00361	0.00085769
	2	0.28292	0.00211	-0.01103	-0.0092	0.01267	-0.01194	-0.00662	0.00355
	2.00333	0.28501	0.00127	-0.01078	-0.00612	0.01541	-0.01243	-0.00928	0.00221
	2.00667	0.28545	0.00216	-0.01064	-0.00568	0.0091	-0.0153	-0.00534	0.00577
	2.01	0.29011	0.00423	-0.01048	-0.00657	0.00974	-0.00985	-0.00594	0.0047
	2.01333	0.28696	-0.00126	-0.01473	-0.00706	0.015	-0.01323	-0.00925	0.00353
	2.01667	0.28525	0.00102	-0.01217	-0.00735	0.01207	-0.01373	-0.0053	0.00404
	2.02	0.2837	0.00602	-0.00988	-0.00754	0.01157	-0.01626	-0.01047	-0.00052365
	2.02333	0.28404	9.887e-05	-0.01009	-0.00384	0.01372	-0.01424	-0.0096	0.00556
	2.02667	0.2865	0.00477	-0.00682	-0.00542	0.00837	-0.01167	-0.00797	0.00407
	2.03	0.28402	0.00449	-0.00937	-0.01006	0.01122	-0.01119	-0.0066	0.00485
	2.03333	0.28706	0.00147	-0.00972	-0.0028	0.01434	-0.01378	-0.0033	0.00239
	2.03667	0.28532	0.00133	-0.01068	-0.00989	0.01184	-0.0106	-0.0091	0.00597
	2.04	0.28644	0.00263	-0.00912	-0.00543	0.01211	-0.01428	-0.0039	0.00119
	2.04333	0.28907	0.0015	-0.01309	-0.00483	0.00972	-0.01176	-0.0075	0.0071
	2.04667	0.28924	0.00303	-0.00968	-0.00404	0.01609	-0.01171	-0.0052	0.00456
	2.05	0.28143	0.00399	-0.01168	-0.00399	0.00861	-0.015	-0.00243	0.00070963
	2.05333	0.28927	0.00012701	-0.01256	-0.00344	0.01251	-0.01442	-0.01117	0.00112
	2.05667	0.2812	0.00173	-0.01396	-0.00535	0.00995	-0.01125	-0.00422	0.00436
	2.06	0.28481	0.00434	-0.01366	-0.00647	0.01222	-0.01585	-0.00645	-7.346e-05
	2.06333	0.2892	0.00034069	-0.01243	-0.00639	0.01585	-0.01212	-0.00591	0.00588
	2.06667	0.28701	0.00117	-0.01266	-0.00743	0.01276	-0.00945	-0.00796	0.00782
	2.07	0.28885	0.0024	-0.00866	-0.00797	0.00699	-0.01081	-0.00776	0.00256
	2.07333	0.289	0.00153	-0.01241	-0.01376	0.0145	-0.01629	-0.00474	-0.00016954
	2.07667	0.28769	0.00627	-0.00908	-0.00503	0.01351	-0.01268	-0.00764	0.00773
	2.08	0.28674	-0.00166	-0.00661	-0.00458	0.01243	-0.01542	-0.00597	0.00758
	2.08333	0.28761	0.00377	-0.01133	-0.00357	0.01265	-0.01401	-0.00806	0.00209
	2.08667	0.29056	0.00426	-0.0109	-0.00925	0.01069	-0.01483	-0.00479	0.00736
	2.09	0.28534	0.00268	-0.00968	-0.00889	0.01107	-0.01206	-0.00633	0.00427
	2.09333	0.28746	0.00291	-0.01169	-0.00498	0.01178	-0.01019	-0.0061	0.00193
	2.09667	0.28847	0.00243	-0.01342	-0.00847	0.01393	-0.01683	-0.00804	0.00562
	2.1	0.29263	0.00406	-0.01169	-0.01136	0.0123	-0.01362	-0.00464	0.00217
	2.10333	0.29121	0.00072544	-0.00731	-0.00324	0.01334	-0.01102	-0.00571	0.00404
	2.10667	0.29078	0.00261	-0.01147	-0.00402	0.01464	-0.0097	-0.00677	0.00625
	2.11	0.28777	0.00459	-0.01197	0.0005188	0.01412	-0.01024	-0.00905	0.00482
	2.11333	0.28493	0.00208	-0.01242	-0.00901	0.01232	-0.01168	-0.00443	0.0032
	2.11667	0.28835	0.00176	-0.00817	-0.01094	0.0167	-0.01609	-0.00912	0.00445
	2.12	0.28837	0.00294	-0.01374	-0.00441	0.01389	-0.01489	-0.0047	0.00639
	2.12333	0.28782	3.641e-05	-0.01146	-0.00658	0.01336	-0.00897	-0.00646	0.00228
	2.12667	0.28408	0.00312	-0.01315	-0.00348	0.00906	-0.01287	-0.00595	0.0041
	2.13	0.28834	0.00184	-0.01045	-0.00635	0.01233	-0.01244	-0.00969	0.00251
	2.13333	0.28753	0.00199	-0.01291	-0.00442	0.01039	-0.00997	-0.01035	0.00565
	2.13667	0.28725	0.00323	-0.01181	-0.00595	0.01247	-0.01331	-0.00425	0.00261
	2.14	0.28711	0.00342	-0.01344	-0.0082	0.01547	-0.01695	-0.00336	0.00152
	2.14333	0.28715	0.00184	-0.01182	-0.00602	0.01445	-0.01471	-0.00431	0.00393
	2.14667	0.28843	0.00315	-0.00882	-0.00691	0.01426	-0.01212	-0.01119	0.00228
	2.15	0.28905	0.00269	-0.00934	-0.0079	0.01538	-0.01337	-0.00621	0.00265
	2.15333	0.28951	0.00165	-0.01195	-0.00467	0.01208	-0.01326	-0.00827	0.0047
	2.15667	0.2891	0.00505	-0.01374	-0.00732	0.01678	-0.01581	-0.00657	0.0011
	2.16	0.29042	0.00607	-0.01321	-0.00756	0.01251	-0.01283	-0.00528	0.00075243
	2.16333	0.28965	-4.382e-05	-0.01426	-0.00603	0.01091	-0.01211	-0.00927	0.0044
	2.16667	0.28829	0.00239	-0.01191	-0.0074	0.01553	-0.01335	-0.0054	0.00458
	2.17	0.28786	0.0035	-0.01455	-0.00634	0.01277	-0.0125	-0.00915	0.00303
	2.17333	0.29057	0.00405	-0.01116	-0.00362	0.01462	-0.01068	-0.00807	0.00341
	2.17667	0.28779	0.00103	-0.01238	-0.00777	0.01436	-0.0123	-0.00958	0.00331
	2.18	0.2862	0.00258	-0.01266	-0.00757	0.01374	-0.01185	-0.01119	0.0051
	2.18333	0.2875	-0.00018061	-0.00556	-0.00312	0.01094	-0.01064	-0.00955	0.00496
	2.18667	0.28917	0.00287	-0.01137	-0.00958	0.01343	-0.01239	-0.00746	-5.15e-06
	2.19	0.28909	0.00045853	-0.012	-0.00591	0.01533	-0.01268	-0.00462	0.00135
	2.19333	0.28981	-0.00215	-0.01232	-0.00526	0.01542	-0.01125	-0.0072	0.00666
	2.19667	0.29114	0.00536	-0.01042	-0.00444	0.01105	-0.01617	-0.00683	0.00147
	2.2	0.29391	8.618e-05	-0.01137	-0.00959	0.01634	-0.01428	-0.01339	0.0012
	2.20333	0.29091	0.00485	-0.00684	-0.00829	0.00851	-0.00918	-0.00775	0.00311
	2.20667	0.28627	0.00221	-0.01155	-0.00956	0.01385	-0.01248	-0.00666	0.00413
	2.21	0.29143	0.00233	-0.00846	-0.00737	0.01221	-0.01111	-0.00542	0.00283
	2.21333	0.29192	0.00167	-0.01174	-0.00813	0.01292	-0.01175	-0.00786	0.00418
	2.21667	0.28922	0.00566	-0.01036	-0.00641	0.01469	-0.00991	-0.00452	0.0025
	2.22	0.29008	0.00197	-0.01367	-0.00657	0.00962	-0.01377	-0.0078	0.00226
	2.22333	0.28853	0.00042545	-0.00913	-0.01176	0.01508	-0.00979	-0.00488	0.00223
	2.22667	0.29341	0.00391	-0.01034	-0.00885	0.01341	-0.01056	-0.00697	0.00303
	2.23	0.28963	0.0003873	-0.01422	-0.00826	0.01284	-0.01094	-0.00387	0.00018213
	2.23333	0.28974	0.00193	-0.00959	-0.00796	0.01543	-0.00693	-0.00677	0.00571
	2.23667	0.2887	0.00296	-0.01284	-0.00535	0.01412	-0.01411	-0.01055	0.00381
	2.24	0.29171	0.00314	-0.01174	-0.00357	0.01334	-0.00954	-0.00585	0.00166
	2.24333	0.29214	0.00268	-0.01177	-0.00978	0.013	-0.0115	-0.00417	0.00483
	2.24667	0.29653	-0.00021417	-0.01258	-0.00796	0.01046	-0.01289	-0.00638	0.00387
	2.25	0.29335	0.00174	-0.0112	-0.00942	0.01361	-0.0113	-0.00411	0.00194
	2.25333	0.29528	-0.00020493	-0.01156	-0.00494	0.01204	-0.01263	-0.00944	0.00461
	2.25667	0.29568	0.00214	-0.01107	-0.0062	0.01489	-0.01432	-0.00771	0.00693
	2.26	0.29396	0.00428	-0.00893	-0.00661	0.01446	-0.01198	-0.00574	0.00434
	2.26333	0.29066	0.00641	-0.01063	-0.00553	0.01445	-0.01315	-0.00328	0.00407
	2.26667	0.29447	0.00168	-0.00832	-0.00697	0.01606	-0.01321	-0.00695	0.00377
	2.27	0.2918	-0.00117	-0.013	-0.01066	0.01434	-0.01258	-0.00529	0.00104
	2.27333	0.28834	0.0064	-0.01133	-0.00807	0.01379	-0.01354	-0.00677	0.00332
	2.27667	0.28961	0.00156	-0.01357	-0.00901	0.01318	-0.00944	-0.00721	0.00499
	2.28	0.29022	0.00234	-0.01145	-0.00892	0.01387	-0.01692	-0.01101	0.00029204
	2.28333	0.29729	0.00233	-0.01339	-0.00398	0.01688	-0.01552	-0.00832	0.00386
	2.28667	0.29347	0.00319	-0.01352	-0.00625	0.01407	-0.0137	-0.00342	0.00526
	2.29	0.29379	0.00204	-0.0133	-0.00714	0.01601	-0.0154	-0.00871	0.00603
	2.29333	0.29016	0.00261	-0.01675	-0.00455	0.01277	-0.01358	-0.00451	0.00473
	2.29667	0.29158	8.22e-06	-0.01321	-0.00791	0.01209	-0.01421	-0.00804	0.00274
	2.3	0.2955	0.00246	-0.01589	-0.00593	0.01441	-0.01301	-0.00432	0.00316
	2.30333	0.29505	0.00235	-0.00874	-0.00683	0.01599	-0.00796	-0.00684	0.00269
	2.30667	0.29641	0.00212	-0.01197	-0.0088	0.01632	-0.01279	-0.00773	0.00332
	2.31	0.2915	0.00187	-0.0096	-0.00727	0.01855	-0.01051	-0.00259	0.0025
	2.31333	0.29244	0.00312	-0.01304	-0.00881	0.01571	-0.0122	-0.00968	-0.00355
	2.31667	0.28771	0.00158	-0.01217	-0.00424	0.01048	-0.01548	-0.00634	0.00206
	2.32	0.29563	0.00109	-0.01428	-0.01213	0.01474	-0.01356	-0.00662	0.00267
	2.32333	0.29158	0.00132	-0.01279	-0.00877	0.0161	-0.01539	-0.00548	-0.00175
	2.32667	0.29197	0.00171	-0.01435	-0.00811	0.01458	-0.01291	-0.01038	0.00071303
	2.33	0.29615	0.0034	-0.01309	-0.00782	0.01415	-0.01537	-0.00415	0.00023959
	2.33333	0.29412	9.22e-05	-0.0117	-0.00667	0.00774	-0.01077	-0.00874	0.0033
	2.33667	0.29502	0.00472	-0.01683	-0.00939	0.01547	-0.00971	-0.0068	0.00386
	2.34	0.29298	-0.00066591	-0.01317	-0.00903	0.01639	-0.00874	-0.00708	0.00191
	2.34333	0.29595	0.00339	-0.00758	-0.00626	0.01363	-0.01152	-0.00549	0.00307
	2.34667	0.29425	0.00243	-0.01014	-0.00537	0.01895	-0.01179	-0.00996	-0.00050887
	2.35	0.29482	0.00392	-0.00802	-0.00682	0.01597	-0.0148	-0.00796	0.00281
	2.35333	0.29095	0.00209	-0.01288	-0.00755	0.01267	-0.01156	-0.00909	0.0044
	2.35667	0.2947	0.00021999	-0.01311	-0.00576	0.01531	-0.01066	-0.0069	0.00388
	2.36	0.29887	0.00063877	-0.01315	-0.00452	0.01716	-0.0161	-0.00531	0.00259
	2.36333	0.29423	0.00268	-0.01339	-0.01064	0.01727	-0.01076	-0.00567	0.003
	2.36667	0.2915	0.00238	-0.01384	-0.00474	0.01538	-0.01122	-0.00565	-0.00015279
	2.37	0.29187	0.00193	-0.01192	-0.0024	0.01348	-0.01394	-0.00572	0.00309
	2.37333	0.29669	0.00475	-0.00981	-0.00567	0.02185	-0.00774	-0.00398	0.00411
	2.37667	0.29274	0.00455	-0.01284	-0.00787	0.01653	-0.01334	-0.00293	0.00512
	2.38	0.29667	0.00333	-0.01126	-0.00724	0.01721	-0.01765	-0.0092	0.0045
	2.38333	0.29743	0.00207	-0.01231	-0.00892	0.01442	-0.00936	-0.00614	0.00583
	2.38667	0.29795	0.00411	-0.01235	-0.0082	0.01214	-0.01226	-0.00997	0.00289
	2.39	0.29525	0.00658	-0.01295	-0.00736	0.01263	-0.01043	-0.00467	0.00398
	2.39333	0.29243	0.00132	-0.01191	-0.00467	0.0173	-0.00938	-0.00843	0.00301
	2.39667	0.29254	0.00343	-0.01234	-0.00393	0.01595	-0.01023	-0.00795	0.00372
	2.4	0.29496	0.00386	-0.01281	-0.00933	0.01252	-0.01472	-0.00923	-0.00023582
	2.40333	0.29767	0.00296	-0.01442	-0.00426	0.01424	-0.01321	-0.00659	0.00014804
	2.40667	0.29454	0.00203	-0.01594	-0.00597	0.01742	-0.00832	-0.00558	0.00638
	2.41	0.29275	0.00185	-0.01356	-0.00698	0.0137	-0.01395	-0.00458	0.0034
	2.41333	0.29157	0.0023	-0.00862	-0.00609	0.01594	-0.0103	-0.00494	0.00417
	2.41667	0.29647	0.00479	-0.01656	-0.00705	0.01438	-0.01133	-0.0089	0.00259
	2.42	0.29421	-0.00029446	-0.01373	-0.00629	0.01649	-0.01124	-0.00799	0.00273
	2.42333	0.29591	0.0004087	-0.01431	-0.00686	0.01661	-0.00915	-0.01345	0.00218
	2.42667	0.29609	0.00202	-0.01237	-0.01156	0.01824	-0.01107	-0.00418	0.00403
	2.43	0.2916	0.00528	-0.01152	-0.00361	0.01778	-0.01193	-0.01144	0.00273
	2.43333	0.29355	0.00327	-0.00854	-0.00658	0.01573	-0.01611	-0.00849	0.00276
	2.43667	0.29335	0.00283	-0.01579	-0.00504	0.01665	-0.01488	-0.00554	0.00174
	2.44	0.29442	0.00525	-0.009	-0.00717	0.01783	-0.01189	-0.0066	0.00313
	2.44333	0.29496	0.0027	-0.0105	-0.00532	0.0173	-0.01507	-0.01029	-0.00066682
	2.44667	0.29429	0.00391	-0.01207	-0.00742	0.01443	-0.01581	-0.0077	0.00050268
	2.45	0.29521	0.00288	-0.01145	-0.00747	0.01987	-0.01254	-0.00692	0.0035
	2.45333	0.29425	0.00122	-0.01063	-0.00529	0.01597	-0.01127	-0.00458	0.00379
	2.45667	0.2999	-0.00124	-0.01383	-0.00466	0.01714	-0.01292	-0.00654	0.00391
	2.46	0.2973	0.00115	-0.01191	-0.00421	0.01691	-0.01302	-0.00857	0.00389
	2.46333	0.29492	0.00297	-0.00853	-0.00373	0.01655	-0.00794	-0.00956	0.00221
	2.46667	0.29412	0.00351	-0.01575	-0.00598	0.01722	-0.01138	-0.00521	0.00394
	2.47	0.29529	0.00354	-0.0116	-0.00657	0.01422	-0.01137	-0.00742	0.00085822
	2.47333	0.29971	-1.002e-05	-0.01049	-0.00331	0.01711	-0.01442	-0.0048	1.81e-05
	2.47667	0.29982	0.00073301	-0.0119	-0.00655	0.01468	-0.01245	-0.0088	0.00278
	2.48	0.29917	0.00251	-0.01336	-0.00845	0.01697	-0.01043	-0.00428	0.00345
	2.48333	0.2939	0.00286	-0.0114	-0.00377	0.0156	-0.01013	-0.00909	0.00507
	2.48667	0.29711	0.00317	-0.01039	-0.00040352	0.01913	-0.01763	-0.00579	0.00143
	2.49	0.29782	-0.00125	-0.01248	-0.00881	0.01353	-0.01295	-0.00149	0.00529
	2.49333	0.29572	0.00211	-0.01339	-0.00656	0.0184	-0.01052	-0.00398	0.00167
	2.49667	0.29634	0.00391	-0.01114	-0.0047	0.01916	-0.01457	-0.00644	0.00794
	2.5	0.29616	-0.00203	-0.01437	-0.00496	0.01563	-0.01368	-0.0079	0.00225
	2.50333	0.29361	0.00154	-0.01128	-0.00547	0.01574	-0.00922	-0.00557	-0.00018062
	2.50667	0.29523	0.0032	-0.01078	-0.00755	0.01458	-0.01132	-0.01198	0.00872
	2.51	0.29225	0.00228	-0.00847	-0.00643	0.01618	-0.01183	-0.00858	0.00541
	2.51333	0.29945	0.00235	-0.00846	-0.00893	0.01561	-0.01681	-0.00688	0.00283
	2.51667	0.29897	-0.00096847	-0.01251	-0.00604	0.01932	-0.01195	-0.00285	0.00448
	2.52	0.30003	-0.00037844	-0.01554	-0.00815	0.01599	-0.01293	-0.0067	0.00501
	2.52333	0.29591	0.00505	-0.01082	-0.00802	0.02373	-0.01131	-0.00826	0.0057
	2.52667	0.29642	0.00621	-0.01111	-0.00436	0.0187	-0.00921	-0.00344	0.00752
	2.53	0.29402	1.7e-07	-0.01186	-0.00277	0.01404	-0.011	-0.00486	0.00092278
	2.53333	0.29598	0.00261	-0.01282	-0.00425	0.01589	-0.00943	-0.00898	0.0028
	2.53667	0.29794	0.00030493	-0.01292	-0.0038	0.01734	-0.0155	-0.01052	0.00426
	2.54	0.29503	-0.00017954	-0.01135	-0.00601	0.02118	-0.00991	-0.00738	0.00587
	2.54333	0.29563	0.00526	-0.01416	-0.00339	0.01739	-0.01077	-0.00613	0.0029
	2.54667	0.2941	0.00398	-0.00947	-0.00842	0.01575	-0.011	-0.00844	0.00378
	2.55	0.29381	0.00354	-0.01419	-0.00478	0.01972	-0.01264	-0.00717	0.00265
	2.55333	0.29781	0.00233	-0.01702	-0.00723	0.018	-0.01077	-0.00507	0.00412
	2.55667	0.29927	0.00339	-0.01135	-0.00551	0.01806	-0.01097	-0.00731	0.00243
	2.56	0.29191	0.00223	-0.0114	-0.00737	0.02139	-0.01619	-0.00966	0.00192
	2.56333	0.29719	0.00936	-0.01048	-0.00636	0.01748	-0.01055	-0.0093	0.00037841
	2.56667	0.29417	0.00142	-0.01366	-0.00921	0.01587	-0.01299	-0.00937	0.00658
	2.57	0.29689	0.00454	-0.01506	-0.00655	0.02241	-0.01078	-0.00703	0.00139
	2.57333	0.29766	0.00444	-0.00649	-0.00795	0.01546	-0.01119	-0.00704	3.526e-05
	2.57667	0.30214	0.00482	-0.0066	-0.00459	0.01638	-0.01432	-0.00679	0.00211
	2.58	0.29974	0.0012	-0.01518	-0.00712	0.02027	-0.01381	-0.00495	0.00341
	2.58333	0.29736	0.00713	-0.01615	-0.003	0.01938	-0.0112	-0.00911	0.00443
	2.58667	0.29886	0.00385	-0.01495	-0.00603	0.01852	-0.01166	-0.00712	0.00093196
	2.59	0.29661	0.00086652	-0.01197	-0.00306	0.0222	-0.00846	-0.00249	0.00356
	2.59333	0.29857	0.00452	-0.01187	-0.00134	0.01954	-0.01148	-0.00688	0.00184
	2.59667	0.29793	0.00161	-0.01152	-0.00589	0.02146	-0.01317	-0.0066	0.00149
	2.6	0.29806	0.00644	-0.01569	-0.00834	0.01872	-0.01018	-0.0043	0.00324
	2.60333	0.29841	0.00659	-0.01061	-0.00741	0.01885	-0.01359	-0.00835	0.00418
	2.60667	0.29464	-0.00061102	-0.01187	-0.00395	0.02096	-0.01139	-0.0091	0.00447
	2.61	0.29788	0.0003879	-0.01115	-0.00927	0.02064	-0.01172	-0.0066	0.00286
	2.61333	0.29963	-8.536e-05	-0.01494	-0.00569	0.01921	-0.0129	-0.00647	0.00196
	2.61667	0.29742	0.00347	-0.01336	-0.00768	0.01565	-0.01196	-0.00514	0.00367
	2.62	0.30219	0.00659	-0.00928	-0.00872	0.01809	-0.01204	-0.0066	0.00273
	2.62333	0.30098	0.00214	-0.01463	-0.01094	0.01953	-0.0146	-0.00488	0.00279
	2.62667	0.30137	0.00643	-0.01174	-0.00349	0.01421	-0.01287	-0.00851	0.00106
	2.63	0.30103	0.00207	-0.01394	-0.00942	0.01507	-0.01516	-0.00712	0.00409
	2.63333	0.29905	0.00359	-0.01474	-0.00704	0.01821	-0.01048	-0.00733	0.00597
	2.63667	0.29802	0.00451	-0.01667	-0.00883	0.01874	-0.01473	-0.00822	0.00251
	2.64	0.29807	0.00611	-0.01265	-0.00701	0.02082	-0.00953	-0.00694	0.00243
	2.64333	0.29419	0.00224	-0.00898	-0.00412	0.0121	-0.01304	-0.0031	0.00471
	2.64667	0.29872	0.00041961	-0.0146	-0.00939	0.02014	-0.01189	-0.00781	0.00174
	2.65	0.29878	0.0021	-0.00933	-0.00424	0.01954	-0.01294	-0.00554	0.00080923
	2.65333	0.3001	0.00238	-0.0109	-0.00191	0.01486	-0.01268	-0.00557	0.00192
	2.65667	0.29399	0.00512	-0.01232	-0.00726	0.01672	-0.01182	-0.00663	0.00238
	2.66	0.29983	0.00144	-0.01243	-0.01013	0.01816	-0.01552	-0.00592	0.00043783
	2.66333	0.30022	0.0029	-0.0134	-0.00939	0.02024	-0.00896	-0.00757	0.0023
	2.66667	0.29955	0.00468	-0.00861	-0.00398	0.01949	-0.01277	-0.00549	0.00238
	2.67	0.29823	0.00339	-0.01324	-0.00474	0.02325	-0.01132	-0.00541	0.00357
	2.67333	0.29799	0.002	-0.01278	-0.00897	0.01757	-0.01198	-0.00809	0.0012
	2.67667	0.30256	0.00161	-0.00989	-0.00679	0.01988	-0.00886	-0.00433	0.00365
	2.68	0.29904	0.00775	-0.0148	-0.00586	0.01816	-0.00975	-0.00524	0.00429
	2.68333	0.30055	0.00826	-0.01089	-0.00722	0.01708	-0.01438	-0.00869	0.00252
	2.68667	0.30021	0.00069981	-0.0117	-0.00469	0.01813	-0.00835	-0.00461	0.00043521
	2.69	0.29641	0.00166	-0.01393	-0.00854	0.01961	-0.01177	-0.00873	-0.00122
	2.69333	0.29872	0.00447	-0.01104	-0.00623	0.01967	-0.01081	-0.00703	0.00435
	2.69667	0.30045	0.0012	-0.01337	-0.00728	0.02171	-0.01134	-0.00729	0.00146
	2.7	0.30025	0.00187	-0.01342	-0.01048	0.01755	-0.01179	-0.00566	-0.00137
	2.70333	0.29926	0.00133	-0.0122	-0.00551	0.02305	-0.01053	-0.00132	-0.00055148
	2.70667	0.29971	0.00445	-0.01282	-0.00867	0.01825	-0.01022	-0.00741	0.00399
	2.71	0.29818	0.00085979	-0.01233	-0.00653	0.01731	-0.01094	-0.00753	0.0025
	2.71333	0.30132	0.005	-0.01409	-0.0093	0.02396	-0.00802	-0.00774	0.00196
	2.71667	0.29771	0.00312	-0.01377	-0.00629	0.02047	-0.01177	-0.00917	0.00609
	2.72	0.29802	0.00366	-0.00932	-0.004	0.0163	-0.01131	-0.00679	0.00505
	2.72333	0.29872	0.0003395	-0.00958	-0.00605	0.02142	-0.01188	-0.00892	-0.001
	2.72667	0.30342	-0.00449	-0.01172	-0.00687	0.02139	-0.01449	-0.0096	0.00237
	2.73	0.29926	0.00323	-0.01191	-0.00877	0.02057	-0.01275	-0.00653	0.00521
	2.73333	0.29481	0.00618	-0.00642	-0.00722	0.02349	-0.01232	-0.00831	0.00629
	2.73667	0.29907	0.00323	-0.01225	-0.00379	0.02249	-0.01433	-0.00853	0.00469
	2.74	0.30049	0.00153	-0.01111	-0.00528	0.0198	-0.00898	-0.00785	0.00146
	2.74333	0.29688	0.00418	-0.01381	-0.00577	0.01888	-0.01031	-0.00847	0.00138
	2.74667	0.29909	-0.00138	-0.01182	-0.01032	0.01974	-0.00837	-0.0048	0.00555
	2.75	0.30081	0.00369	-0.01184	0.00098467	0.01841	-0.01017	-0.00554	0.00234
	2.75333	0.29795	0.00455	-0.01244	-0.00675	0.01765	-0.01244	-0.00915	0.00547
	2.75667	0.30144	0.00145	-0.013	-0.00797	0.02242	-0.01324	-0.00738	0.003
	2.76	0.30204	0.00147	-0.01165	-0.00745	0.02114	-0.01249	-0.01143	0.00156
	2.76333	0.30137	0.00369	-0.01259	-0.00699	0.02139	-0.01423	-0.00587	0.00358
	2.76667	0.30261	0.0028	-0.00803	-0.00962	0.01763	-0.01375	-0.00617	0.00212
	2.77	0.30448	0.00426	-0.01147	-0.00301	0.02058	-0.00996	-0.00843	0.00503
	2.77333	0.30266	0.00222	-0.0135	-0.0077	0.02352	-0.01056	-0.0056	0.0002282
	2.77667	0.29812	-0.00044478	-0.00964	-0.00359	0.0193	-0.01271	-0.00556	0.00506
	2.78	0.30104	-0.00209	-0.01239	-0.00114	0.02269	-0.00754	-0.00458	0.00416
	2.78333	0.30386	0.0047	-0.00841	-0.00743	0.01804	-0.01483	-0.00801	0.00358
	2.78667	0.30265	0.00351	-0.00908	-0.00177	0.026	-0.01179	-0.00505	8.807e-05
	2.79	0.29768	0.00087856	-0.00975	-0.00536	0.02289	-0.01342	-0.00646	0.00511
	2.79333	0.29981	-0.00016923	-0.01256	-0.00744	0.02212	-0.01105	-0.005	0.0062
	2.79667	0.30123	0.00466	-0.0114	-0.00719	0.02427	-0.01178	-0.00776	0.00339
	2.8	0.30076	0.00183	-0.01393	-0.00617	0.01921	-0.01303	-0.00992	0.00396
	2.80333	0.30363	0.00401	-0.01529	-0.00241	0.02198	-0.01323	-0.00767	0.00827
	2.80667	0.30009	0.0016	-0.00878	-0.00724	0.02156	-0.01098	-0.00383	0.00339
	2.81	0.30441	0.00090538	-0.01049	-0.00385	0.01621	-0.0095	-0.00508	0.00424
	2.81333	0.29602	0.00829	-0.01233	-0.00492	0.02366	-0.01265	-0.00631	0.00218
	2.81667	0.29916	0.00177	-0.01598	-0.00632	0.02047	-0.00962	-0.00822	0.00537
	2.82	0.30331	0.00259	-0.01379	-0.00398	0.02101	-0.00777	-0.00689	0.00399
	2.82333	0.30404	0.00304	-0.01447	-0.00728	0.02182	-0.01223	-0.00644	0.0044
	2.82667	0.30221	0.00323	-0.01076	-0.00764	0.0208	-0.01093	-0.00736	0.00133
	2.83	0.3022	0.00621	-0.01508	-0.00537	0.02131	-0.00986	-0.00814	0.00441
	2.83333	0.3037	0.00342	-0.01277	-0.00988	0.02471	-0.01147	-0.00706	0.00053743
	2.83667	0.29909	0.00279	-0.01199	-0.00513	0.01817	-0.01105	-0.00923	0.00526
	2.84	0.30086	0.00036668	-0.01219	-0.00885	0.02591	-0.00888	-0.00738	0.00167
	2.84333	0.30117	0.00223	-0.01081	-0.00782	0.02186	-0.0079	-0.00946	0.00074951
	2.84667	0.30091	0.00328	-0.01253	-0.00699	0.02408	-0.01093	-0.00942	0.00204
	2.85	0.30102	0.00146	-0.01206	-0.00852	0.021	-0.01247	-0.0068	0.00544
	2.85333	0.30128	0.00181	-0.01231	-0.00728	0.01862	-0.00913	-0.00688	0.00488
	2.85667	0.30282	0.00233	-0.01253	-0.01023	0.02292	-0.01091	-0.00612	0.00186
	2.86	0.30351	0.00256	-0.01503	-0.00927	0.02605	-0.01359	-0.00662	0.00836
	2.86333	0.30217	0.00337	-0.00914	-0.00752	0.0201	-0.01051	-0.00988	0.00642
	2.86667	0.30162	0.00521	-0.00975	-0.00322	0.02467	-0.01281	-0.00794	0.00227
	2.87	0.3024	0.0057	-0.015	-0.00806	0.02241	-0.00981	-0.00463	0.00494
	2.87333	0.2989	-2.177e-05	-0.0124	-0.00468	0.02578	-0.01037	-0.00398	0.00534
	2.87667	0.29997	0.00735	-0.01278	-0.01023	0.0242	-0.0094	-0.00826	0.00588
	2.88	0.30146	0.00395	-0.01589	-0.00497	0.02134	-0.01311	-0.0093	0.00318
	2.88333	0.30096	0.00289	-0.01429	-0.00411	0.02554	-0.00827	-0.00801	0.00273
	2.88667	0.29729	0.00073015	-0.01255	-0.00457	0.0207	-0.00942	-0.00719	-0.0009894
	2.89	0.30502	0.00309	-0.01213	-0.00655	0.02174	-0.0105	-0.00566	0.00217
	2.89333	0.30333	0.00427	-0.01396	-0.00595	0.02389	-0.01074	-0.00722	0.0005779
	2.89667	0.30215	0.0045	-0.01244	-0.00711	0.02179	-0.0095	-0.00948	0.0039
	2.9	0.30169	0.00279	-0.01307	-0.00676	0.01792	-0.01227	-0.00289	0.00355
	2.90333	0.30395	0.00599	-0.0144	-0.00413	0.02167	-0.01113	-0.00324	0.00246
	2.90667	0.30019	-0.00070388	-0.01465	-0.00397	0.02353	-0.00865	-0.00654	0.00542
	2.91	0.30257	0.00441	-0.01349	-0.0063	0.01872	-0.00964	-0.00605	0.00338
	2.91333	0.29882	0.00304	-0.01227	-0.0088	0.02387	-0.00974	-0.00423	-0.00333
	2.91667	0.30103	0.00022136	-0.01436	-0.00867	0.02169	-0.01337	-0.00295	0.00171
	2.92	0.30083	0.00438	-0.00917	-0.00408	0.02442	-0.01062	-0.00965	-0.00303
	2.92333	0.30316	0.00333	-0.01095	-0.0056	0.01982	-0.00776	-0.00981	0.00262
	2.92667	0.30278	0.0037	-0.01147	-0.00399	0.0215	-0.01148	-0.00637	0.0082
	2.93	0.30516	-0.00082756	-0.01298	-0.00421	0.0205	-0.01068	-0.01519	-0.00010928
	2.93333	0.3045	0.00044011	-0.01187	-0.00583	0.02267	-0.01045	-0.00689	0.00478
	2.93667	0.30407	0.00423	-0.01421	-0.00347	0.02159	-0.01526	-0.00506	0.00297
	2.94	0.30135	0.00111	-0.01031	-0.00505	0.02135	-0.00752	-0.00777	8.909e-05
	2.94333	0.30112	0.00483	-0.01239	-0.01113	0.02002	-0.01177	-0.00675	0.00285
	2.94667	0.30243	-3.416e-05	-0.00982	-0.00375	0.02343	-0.01197	-0.00424	0.00135
	2.95	0.29987	0.00579	-0.01372	-0.00431	0.02346	-0.00952	-0.00649	0.00359
	2.95333	0.30106	0.00411	-0.01375	-0.00741	0.02028	-0.0106	-0.00484	0.00213
	2.95667	0.2991	0.00136	-0.01377	-0.00464	0.02434	-0.01057	-0.01063	-0.00066014
	2.96	0.30253	0.00082385	-0.01528	-0.00285	0.02437	-0.01015	-0.00489	0.00107
	2.96333	0.30565	0.0045	-0.0168	-0.00472	0.02067	-0.01246	-0.00877	0.00365
	2.96667	0.30064	0.00461	-0.01746	-0.00732	0.02187	-0.00947	-0.00886	0.00229
	2.97	0.30327	0.00275	-0.01094	-0.00387	0.01862	-0.00748	-0.00943	-0.00237
	2.97333	0.30449	0.00446	-0.00907	-0.00562	0.02241	-0.01226	-0.00821	0.00172
	2.97667	0.30142	0.00543	-0.00993	-0.00738	0.026	-0.01075	-0.00625	0.00869
	2.98	0.30086	0.00274	-0.01005	-0.00593	0.02316	-0.01353	-0.0081	-0.000631
	2.98333	0.30486	0.00208	-0.01093	-0.00651	0.02362	-0.00809	-0.01028	0.00451
	2.98667	0.29775	0.00756	-0.01262	-0.00704	0.02577	-0.01015	-0.00528	0.0021
	2.99	0.29954	0.0032	-0.01305	-0.00523	0.02079	-0.0109	-0.00787	0.00038949
	2.99333	0.30068	0.00494	-0.00879	-0.00706	0.02282	-0.00868	-0.00395	0.00236
	2.99667	0.303	0.00618	-0.01353	-0.00569	0.02375	-0.00979	-0.01076	0.00297
	3	0.30356	0.00248	-0.00854	-0.00563	0.02438	-0.01028	-0.00566	0.00482
	3.00333	0.303	0.00664	-0.01364	-0.00622	0.02291	-0.00603	-0.00499	0.00155
	3.00667	0.3034	0.00347	-0.01476	-0.00652	0.02276	-0.01131	-0.01026	0.00283
	3.01	0.30139	0.00606	-0.01094	-0.00517	0.02237	-0.01353	-0.00994	0.0046
	3.01333	0.30166	0.00342	-0.01199	-0.00397	0.0216	-0.01036	-0.00828	0.00055919
	3.01667	0.30811	0.00225	-0.01285	-0.00652	0.0261	-0.01391	-0.0067	0.00222
	3.02	0.30521	0.00609	-0.01001	-0.00425	0.02484	-0.01298	-0.00583	0.00585
	3.02333	0.30156	0.00285	-0.00876	-0.00664	0.02541	-0.01133	-0.00883	0.00388
	3.02667	0.30659	0.00349	-0.01572	-0.00411	0.02712	-0.01132	-0.00705	0.00249
	3.03	0.30099	0.00511	-0.0127	-0.00214	0.02446	-0.00908	-0.00386	0.00343
	3.03333	0.30279	0.00277	-0.00919	-0.00844	0.02436	-0.01115	-0.00505	0.00191
	3.03667	0.3	0.00635	-0.00839	-0.00403	0.02694	-0.0129	-0.00915	0.005
	3.04	0.30515	0.00238	-0.01096	-0.0058	0.02494	-0.01488	-0.00354	0.0049
	3.04333	0.30483	0.00403	-0.01241	-0.00782	0.02561	-0.00917	-0.008	0.00564
	3.04667	0.2999	0.0004894	-0.0086	-0.00487	0.02438	-0.01402	-0.00994	0.00158
	3.05	0.30275	0.00443	-0.01496	-0.00617	0.02803	-0.00967	-0.00628	0.00051723
	3.05333	0.30226	0.00163	-0.01385	-0.00702	0.02303	-0.01335	-0.00744	0.00183
	3.05667	0.30237	0.00246	-0.01343	-0.00383	0.02807	-0.00849	-0.00882	0.00133
	3.06	0.3033	0.00186	-0.01142	-0.00434	0.02136	-0.01169	-0.00379	0.0026
	3.06333	0.30516	-0.00075359	-0.01685	-0.00623	0.02635	-0.00977	-0.00539	0.00379
	3.06667	0.30548	0.00246	-0.00982	-0.00752	0.02296	-0.01043	-0.00593	0.00223
	3.07	0.30187	0.00147	-0.01422	-0.00746	0.02497	-0.01107	-0.00649	0.00288
	3.07333	0.30046	0.00725	-0.0129	-0.00598	0.02211	-0.01258	-0.0074	0.00161
	3.07667	0.30517	0.00594	-0.00861	-0.00468	0.02528	-0.00789	-0.00415	-0.0018
	3.08	0.3044	0.00587	-0.01387	-0.00341	0.02287	-0.00847	-0.00797	0.0046
	3.08333	0.30418	0.00199	-0.01042	-0.00552	0.02313	-0.00913	-0.00545	-0.00042643
	3.08667	0.30868	0.00154	-0.01117	-0.00959	0.0297	-0.01229	-0.00359	0.0008348
	3.09	0.30357	0.0068	-0.00953	-0.00568	0.02454	-0.01197	-0.00765	0.00372
	3.09333	0.29844	0.00467	-0.01414	-0.00741	0.02402	-0.01168	-0.00463	0.00614
	3.09667	0.30633	0.00529	-0.01127	-0.00579	0.02421	-0.01109	-0.00601	0.0038
	3.1	0.30473	-0.00016464	-0.01372	-0.0118	0.02396	-0.00936	-0.0073	-0.00099238
	3.10333	0.30169	0.00458	-0.01139	-0.00543	0.02417	-0.00872	-0.00892	0.00302
	3.10667	0.3018	0.00201	-0.00985	-0.00369	0.02297	-0.01263	-0.0069	0.00474
	3.11	0.30283	0.00514	-0.01344	-0.00593	0.02527	-0.00922	-0.00791	0.00291
	3.11333	0.30245	0.00293	-0.01629	-0.00572	0.02386	-0.01467	-0.00974	0.00555
	3.11667	0.30475	0.00162	-0.01206	-0.00513	0.02831	-0.00896	-0.0084	-0.00241
	3.12	0.30069	0.0049	-0.0091	-0.0064	0.02381	-0.00976	-0.00418	0.0048
	3.12333	0.30603	0.00367	-0.01096	-0.00783	0.02528	-0.00795	-0.00978	0.00781
	3.12667	0.30474	0.00496	-0.0151	-0.00831	0.02923	-0.00783	-0.01006	0.00353
	3.13	0.30557	0.0015	-0.01285	-0.00673	0.02348	-0.01119	-0.00398	0.00346
	3.13333	0.30399	0.00311	-0.01061	-0.00481	0.02631	-0.01544	-0.0074	0.00257
	3.13667	0.30325	0.00023316	-0.01416	-0.00374	0.02683	-0.00929	-0.00529	0.00469
	3.14	0.30337	0.00391	-0.01382	-0.00365	0.02684	-0.00784	-0.00922	0.00095318
	3.14333	0.30711	0.00505	-0.01128	-0.00724	0.02232	-0.00871	-0.00974	0.00697
	3.14667	0.29746	0.00501	-0.00883	-0.00619	0.02517	-0.01286	-0.00814	0.00751
	3.15	0.30566	0.00192	-0.00949	-0.00811	0.0265	-0.01345	-0.00613	0.00162
	3.15333	0.30147	0.00137	-0.01251	-0.00565	0.02688	-0.00886	-0.00238	0.00597
	3.15667	0.30129	0.00235	-0.01584	-0.00085658	0.02329	-0.01514	-0.0068	0.00602
	3.16	0.30645	0.00253	-0.0136	-0.00673	0.02751	-0.01222	-0.00774	0.00511
	3.16333	0.3012	0.00045281	-0.01257	-0.0044	0.02579	-0.00787	-0.00546	0.0055
	3.16667	0.30381	0.00528	-0.01144	-0.00861	0.02892	-0.00822	-0.00585	0.00127
	3.17	0.30716	0.00261	-0.01015	-0.00696	0.0252	-0.00872	-0.00483	0.00257
	3.17333	0.3053	0.00040256	-0.01012	-0.00689	0.02538	-0.0105	-0.00357	0.00163
	3.17667	0.30693	0.00797	-0.01481	-0.00562	0.02236	-0.00809	-0.00501	0.00279
	3.18	0.30679	0.00541	-0.0064	-0.00413	0.02552	-0.01005	-0.00441	0.0029
	3.18333	0.30719	0.00352	-0.00872	-0.00152	0.02772	-0.01233	-0.01063	0.00436
	3.18667	0.30698	0.00843	-0.01154	-0.00419	0.02562	-0.01167	-0.00795	0.00034253
	3.19	0.3065	0.00538	-0.0119	-0.00475	0.02438	-0.01101	-0.00644	0.00502
	3.19333	0.30654	0.00077306	-0.01046	-0.00674	0.02691	-0.01133	-0.00701	0.00304
	3.19667	0.30612	-4.698e-05	-0.01497	-0.00184	0.02908	-0.00586	-0.0091	-0.00223
	3.2	0.29836	0.00314	-0.01153	-0.00592	0.02597	-0.00943	-0.00623	0.00186
	3.20333	0.30785	0.00352	-0.01806	-0.00493	0.02064	-0.01488	-0.00838	0.00375
	3.20667	0.30311	0.00578	-0.01139	-0.00855	0.02371	-0.01181	-0.00564	0.00157
	3.21	0.30256	0.00407	-0.01384	-0.00107	0.02494	-0.00831	-0.01049	0.00124
	3.21333	0.30404	0.00534	-0.0148	-0.00303	0.02236	-0.0105	-0.00733	0.00295
	3.21667	0.30148	0.00462	-0.01385	-0.00137	0.02764	-0.00841	-0.00266	0.00552
	3.22	0.30508	0.0023	-0.01282	-0.00431	0.0268	-0.00915	-0.00793	0.00555
	3.22333	0.30619	0.00289	-0.01728	-0.00552	0.02811	-0.00905	-0.00746	0.00143
	3.22667	0.30478	0.00526	-0.00916	-0.01071	0.02583	-0.00574	-0.00933	8.295e-05
	3.23	0.30621	-0.00012637	-0.01307	-0.00473	0.02636	-0.0097	-0.00851	0.00437
	3.23333	0.30834	-0.00126	-0.00927	-0.00524	0.0309	-0.00762	-0.00544	0.00405
	3.23667	0.30615	0.00304	-0.01356	-0.00427	0.02786	-0.01085	-0.00915	0.00947
	3.24	0.3048	0.00233	-0.00967	-0.00452	0.02599	-0.00878	-0.01036	-2.124e-05
	3.24333	0.30706	0.00602	-0.01489	-0.00603	0.02683	-0.01092	-0.0074	0.00039903
	3.24667	0.30654	0.00281	-0.01168	-0.00333	0.02816	-0.00711	-0.00914	0.00459
	3.25	0.30578	0.00631	-0.00985	-0.00909	0.02392	-0.00829	-0.00553	0.00059799
	3.25333	0.30351	0.00734	-0.0131	-0.00612	0.02993	-0.01069	-0.00614	0.00499
	3.25667	0.30412	0.00724	-0.01286	-0.0057	0.02306	-0.00903	-0.0075	0.00129
	3.26	0.30538	0.00286	-0.01359	-0.00914	0.02745	-0.01366	-0.01009	0.00366
	3.26333	0.30317	0.00039159	-0.01243	-0.00305	0.02666	-0.01098	-0.00519	0.00309
	3.26667	0.30647	0.00544	-0.01355	-0.00387	0.02638	-0.00914	-0.00471	0.00073025
	3.27	0.30479	0.00649	-0.01112	-0.00555	0.02473	-0.01079	-0.00517	0.00273
	3.27333	0.30687	0.00354	-0.01173	-0.01068	0.02377	-0.00997	-0.01044	0.00482
	3.27667	0.30072	0.00398	-0.01139	-0.00624	0.02855	-0.00892	-0.01118	0.00825
	3.28	0.30556	0.00425	-0.0117	-0.00838	0.02544	-0.00847	-0.00891	0.0023
	3.28333	0.30175	0.00385	-0.01613	-0.00502	0.02877	-0.00992	-0.00725	-0.00076845
	3.28667	0.30743	0.00381	-0.01476	-0.00575	0.03032	-0.00788	-0.00598	0.002
	3.29	0.30502	0.00103	-0.01355	-0.00722	0.0278	-0.01156	-0.00535	0.00445
	3.29333	0.30861	0.00445	-0.00952	-0.00636	0.02601	-0.00748	-0.01102	0.00264
	3.29667	0.30517	0.00159	-0.01342	-0.00741	0.03193	-0.00637	-0.01008	0.00459
	3.3	0.30601	0.00227	-0.01376	-0.01011	0.02892	-0.00683	-0.0103	0.00566
	3.30333	0.30587	0.00376	-0.01268	-0.00672	0.02913	-0.01388	-0.00756	0.00415
	3.30667	0.308	0.00215	-0.01503	-0.00673	0.03138	-0.0086	-0.00868	0.00328
	3.31	0.30493	-0.00010783	-0.01513	-0.00665	0.02736	-0.00936	-0.00708	0.00192
	3.31333	0.30526	0.00238	-0.01316	-0.00505	0.02632	-0.0116	-0.00586	0.0021
	3.31667	0.30865	0.00323	-0.0141	-0.00231	0.02788	-0.01192	-0.00472	0.00305
	3.32	0.3063	0.00712	-0.01289	-0.00675	0.02767	-0.00904	-0.00762	0.0039
	3.32333	0.30541	0.00297	-0.01386	-0.01007	0.028	-0.00844	-0.00889	0.00292
	3.32667	0.30566	0.00589	-0.00959	-0.00653	0.02931	-0.01124	-0.00545	-0.00136
	3.33	0.30627	0.00451	-0.00965	-0.00592	0.02778	-0.01008	-0.00544	0.00373
	3.33333	0.30714	0.00292	-0.02028	-0.00859	0.02459	-0.00983	-0.00351	0.00146
	3.33667	0.30583	0.00769	-0.00917	-0.00499	0.02635	-0.00743	-0.00936	0.00257
	3.34	0.30832	0.00549	-0.0135	-0.00428	0.03116	-0.00829	-0.00719	0.00251
	3.34333	0.30628	0.0028	-0.01046	-0.00481	0.0256	-0.00937	-0.00759	-0.00032129
	3.34667	0.30776	-0.00044234	-0.01027	-0.00633	0.03155	-0.00839	-0.00627	0.00209
	3.35	0.30632	0.00671	-0.01528	-0.00505	0.02922	-0.00688	-0.00587	0.00167
	3.35333	0.30631	0.003	-0.01331	-0.00388	0.02707	-0.01191	-0.00782	0.00329
	3.35667	0.30944	0.0062	-0.01289	-0.00673	0.03002	-0.0091	-0.00913	-0.00075968
	3.36	0.30868	0.00676	-0.0103	-0.0069	0.02529	-0.00852	-0.00694	0.00328
	3.36333	0.30737	0.00544	-0.01354	-0.00358	0.02654	-0.01203	-0.00479	0.00275
	3.36667	0.30552	0.00766	-0.01327	-0.00482	0.02192	-0.00851	-0.00296	0.00072763
	3.37	0.31026	0.00581	-0.01533	-0.00807	0.02867	-0.0087	-0.00747	-0.00031199
	3.37333	0.30581	0.00554	-0.01503	-0.00449	0.02677	-0.00924	-0.01311	0.00534
	3.37667	0.3048	0.00495	-0.01496	-0.00418	0.02733	-0.00898	-0.00901	0.00078736
	3.38	0.30919	0.00398	-0.00985	-0.00728	0.02385	-0.01125	-0.00829	0.00481
	3.38333	0.30128	0.00303	-0.01391	-0.00679	0.02863	-0.00854	-0.0083	-0.00039186
	3.38667	0.30375	0.00452	-0.01178	-0.00599	0.02889	-0.01418	-0.0058	0.00346
	3.39	0.30442	0.00451	-0.01188	-0.00112	0.03015	-0.00877	-0.00702	0.00536
	3.39333	0.3029	0.00179	-0.01175	-0.00709	0.02842	-0.00592	-0.00527	0.00058553
	3.39667	0.30739	0.00256	-0.01191	-0.00637	0.02636	-0.00887	-0.00679	-0.00066265
	3.4	0.30564	0.00612	-0.01123	-0.00713	0.02347	-0.0113	-0.00857	0.00072465
	3.40333	0.30481	0.00654	-0.01484	-0.00902	0.02971	-0.00791	-0.00476	0.00262
	3.40667	0.30049	0.00661	-0.00803	-0.00634	0.02684	-0.01162	-0.0027	0.00479
	3.41	0.30203	0.00063126	-0.01301	-0.00554	0.02921	-0.00664	-0.00766	0.0013
	3.41333	0.30441	0.00074904	-0.01324	-0.00253	0.02915	-0.01387	-0.00743	0.00084171
	3.41667	0.30612	0.00642	-0.01229	-0.00621	0.03057	-0.00717	-0.00975	0.00512
	3.42	0.30664	0.003	-0.01336	-0.00253	0.03282	-0.00938	-0.01087	-3.596e-05
	3.42333	0.30436	0.00628	-0.01147	-0.00575	0.02749	-0.01084	-0.00909	0.00354
	3.42667	0.30923	0.00674	-0.01012	-0.00615	0.02544	-0.00731	-0.0052	0.00176
	3.43	0.30729	0.00319	-0.01385	-0.00427	0.02745	-0.00882	-0.00841	0.00068251
	3.43333	0.30689	0.00525	-0.01599	-0.00754	0.03053	-0.0058	-0.00686	-0.00192
	3.43667	0.30487	0.00196	-0.01326	-0.005	0.03026	-0.00424	-0.00635	0.00032792
	3.44	0.30691	-0.00021357	-0.01189	-0.00611	0.03083	-0.00769	-0.00787	0.00528
	3.44333	0.30625	0.00602	-0.01322	-0.00814	0.02947	-0.00833	-0.00571	0.00351
	3.44667	0.30774	0.00325	-0.01617	-0.00612	0.02631	-0.01171	-0.00542	0.0084
	3.45	0.30732	0.00703	-0.01353	-0.00633	0.03155	-0.00941	-0.00279	0.00152
	3.45333	0.30561	0.00598	-0.0165	-0.00309	0.03051	-0.00989	-0.0077	0.00084839
	3.45667	0.30279	0.00313	-0.01296	-0.00971	0.02811	-0.00927	-0.00603	-0.00175
	3.46	0.30068	0.00149	-0.01236	-0.00553	0.03097	-0.01189	-0.00777	0.00692
	3.46333	0.30921	0.00349	-0.01599	0.00168	0.02997	-0.01273	-0.00622	0.00323
	3.46667	0.30499	0.00591	-0.01492	-0.00529	0.03139	-0.00975	-0.00634	0.00523
	3.47	0.30717	0.00616	-0.01307	-0.00788	0.03286	-0.00804	-0.00433	-0.00025704
	3.47333	0.30539	0.00769	-0.01325	-0.00728	0.02801	-0.00607	-0.00613	0.00040076
	3.47667	0.30815	0.00505	-0.0118	-0.00501	0.02922	-0.01078	-0.00293	0.00269
	3.48	0.30462	0.00581	-0.01339	-0.00737	0.02872	-0.01495	-0.00307	0.0057
	3.48333	0.30684	0.00284	-0.01042	-0.008	0.03102	-0.0098	-0.00719	0.00176
	3.48667	0.30987	0.00659	-0.01873	-0.00455	0.02988	-0.00739	-0.01204	0.00243
	3.49	0.30635	0.00339	-0.01568	-0.00659	0.02864	-0.00962	-0.00582	0.00478
	3.49333	0.30919	0.00671	-0.01065	-0.00892	0.02823	-0.00918	-0.00654	0.00112
	3.49667	0.30253	0.00528	-0.01112	-0.00439	0.02902	-0.01071	-0.00686	0.00072954
	3.5	0.30954	0.00669	-0.01385	-0.00686	0.02853	-0.01158	-0.00939	0.00085477
	3.50333	0.30948	0.00573	-0.01416	-0.00792	0.03288	-0.00828	-0.00421	0.00157
	3.50667	0.30618	0.00226	-0.01216	-0.0092	0.03212	-0.00987	-0.00536	0.00149
	3.51	0.30929	0.0035	-0.01677	-0.00744	0.03127	-0.00842	-0.00599	0.00301
	3.51333	0.30651	0.00497	-0.01203	-0.00863	0.02758	-0.00848	-0.00358	0.00415
	3.51667	0.3048	0.00291	-0.01027	-0.00579	0.0314	-0.0099	-0.00614	0.00499
	3.52	0.3066	0.00549	-0.01465	-0.0051	0.02528	-0.0064	-0.00592	0.00257
	3.52333	0.30582	0.00407	-0.01422	-0.00459	0.02955	-0.006	-0.00539	0.00297
	3.52667	0.30398	0.00532	-0.01137	-0.00593	0.0298	-0.00845	-0.01072	0.00244
	3.53	0.30404	0.0063	-0.01375	-0.00255	0.02689	-0.01118	-0.01029	0.00371
	3.53333	0.30813	0.00302	-0.01593	-0.00371	0.03271	-0.00576	-0.00494	-0.00173
	3.53667	0.30632	0.00312	-0.01118	-0.00512	0.03182	-0.00985	-0.00743	-0.00053456
	3.54	0.30637	0.00245	-0.01123	-0.00355	0.02685	-0.00895	-0.00709	0.00225
	3.54333	0.30966	0.00512	-0.01443	-0.00242	0.03149	-0.00933	-0.00568	0.00658
	3.54667	0.30281	0.00523	-0.01055	-0.00373	0.03662	-0.00986	-0.00759	0.00365
	3.55	0.30832	0.00454	-0.01567	-0.00446	0.03161	-0.00898	-0.00828	0.00076715
	3.55333	0.30492	0.00325	-0.01339	-0.00862	0.03278	-0.0133	-0.0075	0.00375
	3.55667	0.31107	0.00718	-0.0103	-0.00392	0.03105	-0.00748	-0.00693	0.00127
	3.56	0.30857	0.00177	-0.01236	-0.00499	0.03205	-0.0076	-0.0057	-0.00043526
	3.56333	0.30861	0.00512	-0.0115	-0.00481	0.03065	-0.00881	-0.00833	0.00383
	3.56667	0.30513	0.00491	-0.01092	-0.0095	0.02482	-0.01023	-0.00665	0.00396
	3.57	0.30859	0.00584	-0.01818	-0.00298	0.02861	-0.01353	-0.00694	0.00023887
	3.57333	0.31168	0.00797	-0.00838	-0.00641	0.02796	-0.01044	-0.00606	0.0028
	3.57667	0.30969	0.00906	-0.01147	-0.00279	0.03136	-0.00636	-0.00439	0.00223
	3.58	0.3061	0.00421	-0.00667	-0.00306	0.03379	-0.00676	-0.00605	0.00143
	3.58333	0.30274	0.00347	-0.01151	-0.00724	0.03436	-0.00877	-0.00471	0.00342
	3.58667	0.30523	0.0016	-0.00996	-0.0046	0.03296	-0.00472	-0.00617	0.00363
	3.59	0.30676	0.00609	-0.01277	-0.00575	0.03108	-0.01105	-0.01051	0.00493
	3.59333	0.30807	0.00462	-0.01495	-0.00509	0.03012	-0.00843	-0.00814	0.00393
	3.59667	0.30781	0.00819	-0.01107	-0.00762	0.03101	-0.00863	-0.00639	0.00591
	3.6	0.30572	0.00364	-0.01399	-0.00464	0.02833	-0.01088	-0.00926	0.00128
	3.60333	0.30361	0.0022	-0.00891	-0.00579	0.03139	-0.01368	-0.01045	0.00353
	3.60667	0.31049	0.00671	-0.01262	-0.00857	0.03206	-0.00782	-0.00711	0.00424
	3.61	0.30971	0.00266	-0.01454	-0.00551	0.02653	-0.01283	-0.00746	0.00472
	3.61333	0.30861	0.0038	-0.01234	-0.00928	0.03154	-0.01028	-0.00603	0.00389
	3.61667	0.3039	0.00715	-0.01131	-0.00786	0.0301	-0.00816	-0.01004	0.00268
	3.62	0.30438	0.00418	-0.0165	-0.00132	0.02679	-0.0093	-0.00773	0.00554
	3.62333	0.30442	0.00405	-0.00931	-0.00458	0.02829	-0.00921	-0.00781	0.00699
	3.62667	0.30924	0.00535	-0.01506	-0.00402	0.03082	-0.00648	-0.00887	-9.271e-05
	3.63	0.30854	-0.00014169	-0.00892	-0.00264	0.02823	-0.01098	-0.0041	0.00046227
	3.63333	0.31159	-0.0015	-0.01412	-0.00472	0.03055	-0.0086	-0.00699	0.00143
	3.63667	0.30997	0.00507	-0.01261	-0.00652	0.03247	-0.00653	-0.00441	0.00156
	3.64	0.30945	0.00642	-0.01252	-0.0061	0.03094	-0.00773	-0.0099	0.00563
	3.64333	0.30859	0.00676	-0.01176	-0.00298	0.03177	-0.00993	-0.00764	0.00534
	3.64667	0.3047	0.00547	-0.01475	-0.00774	0.03283	-0.00581	-0.00701	0.00233
	3.65	0.30633	0.00339	-0.01089	-0.00299	0.03036	-0.00479	-0.00692	0.00020359
	3.65333	0.30893	0.0045	-0.0137	-0.00284	0.02791	-0.01113	-0.01163	-0.00018176
	3.65667	0.30713	0.00543	-0.00954	-0.01028	0.03179	-0.01041	-0.00601	0.00329
	3.66	0.3067	0.00775	-0.01193	-0.00435	0.03078	-0.00805	-0.00857	0.00352
	3.66333	0.30735	0.00459	-0.01605	-0.00507	0.02774	-0.00666	-0.00851	0.00237
	3.66667	0.30896	0.00741	-0.01186	-0.0072	0.03022	-0.0099	-0.00932	0.00542
	3.67	0.3014	0.0064	-0.01275	-0.00389	0.03051	-0.00968	-0.00603	0.00257
	3.67333	0.3047	0.0019	-0.01162	-0.00353	0.03145	-0.01232	-0.00645	0.00228
	3.67667	0.31096	0.00733	-0.01391	-0.00192	0.0306	-0.0107	-0.00238	0.00275
	3.68	0.30558	0.00579	-0.01162	-0.0078	0.03221	-0.01029	-0.00924	-0.00179
	3.68333	0.31041	0.00388	-0.01072	-0.00498	0.02901	-0.00775	-0.00915	0.00089667
	3.68667	0.3058	0.00448	-0.01167	-0.00757	0.03673	-0.01037	-0.00864	0.00201
	3.69	0.30437	0.00713	-0.01546	-0.0009535	0.03198	-0.00652	-0.01017	-0.00271
	3.69333	0.30578	0.004	-0.01417	-0.00543	0.03457	-0.00339	-0.0087	0.00113
	3.69667	0.30617	0.00018411	-0.0147	-0.00572	0.0308	-0.00496	-0.00758	0.00231
	3.7	0.30554	0.00422	-0.01117	-0.0077	0.03321	-0.01166	-0.01117	0.00583
	3.70333	0.30255	0.0045	-0.01238	-0.00584	0.03027	-0.00965	-0.00493	0.00359
	3.70667	0.30817	0.00182	-0.01158	-9.06e-05	0.03448	-0.00865	-0.01167	0.004
	3.71	0.30761	0.00533	-0.01555	-0.00644	0.03178	-0.0033	-0.00479	-0.00154
	3.71333	0.30878	0.00544	-0.00722	-0.00491	0.03237	-0.00672	-0.00763	0.00328
	3.71667	0.30716	0.00288	-0.01694	-0.00374	0.03156	-0.00896	-0.00579	0.00227
	3.72	0.3074	0.0069	-0.01808	-0.00724	0.02874	-0.01166	-0.0033	-0.00062396
	3.72333	0.30426	0.00707	-0.01585	-0.00656	0.03391	-0.00937	-0.00624	-0.00080349
	3.72667	0.30872	0.00384	-0.01339	-0.00896	0.02981	-0.00496	-0.00887	0.00055764
	3.73	0.30729	0.00722	-0.00888	-0.00616	0.03297	-0.01182	-0.0034	0.00128
	3.73333	0.30629	0.00855	-0.01485	-0.00651	0.03107	-0.00476	-0.00719	-0.00057735
	3.73667	0.3079	0.00202	-0.01018	-0.00348	0.03389	-0.00971	-0.00317	0.00211
	3.74	0.30901	0.01318	-0.01446	-0.00754	0.03247	-0.00772	-0.01138	0.00337
	3.74333	0.30668	0.00565	-0.0135	-0.00551	0.03437	-0.00594	-0.00567	-0.00039109
	3.74667	0.30799	0.00796	-0.0109	-0.00675	0.03259	-0.012	-0.0061	0.0006235
	3.75	0.30631	0.00706	-0.01266	-0.00567	0.03293	-0.00821	-0.00966	0.00072334
	3.75333	0.30812	0.00934	-0.00947	-0.00841	0.0358	-0.01056	-0.01004	-0.0011
	3.75667	0.3101	0.00563	-0.01255	-0.00636	0.031	-0.00829	-0.00681	0.00299
	3.76	0.30576	0.00324	-0.01335	-0.00695	0.03626	-0.00841	-0.00675	0.00376
	3.76333	0.30744	0.00063567	-0.01504	-0.00575	0.03101	-0.0117	-0.01125	0.00449
	3.76667	0.30687	0.00451	-0.01397	-0.00588	0.02641	-0.00632	-0.00799	-0.0011
	3.77	0.30684	0.00765	-0.0129	-0.00307	0.03134	-0.00909	-0.00698	0.00536
	3.77333	0.30852	0.0055	-0.01185	-0.00386	0.03361	-0.0099	-0.00626	0.00156
	3.77667	0.30922	0.00572	-0.01171	-0.00431	0.03171	-0.01075	-0.0081	0.00428
	3.78	0.30955	0.00411	-0.01249	-0.00421	0.03661	-0.00638	-0.01061	0.00481
	3.78333	0.30612	0.00807	-0.01427	-0.00785	0.03227	-0.00694	-0.00684	0.00203
	3.78667	0.30737	0.00287	-0.01043	-0.00654	0.03172	-0.01258	-0.00582	-0.00010588
	3.79	0.30763	0.00414	-0.01111	-0.0094	0.03618	-0.00637	-0.00638	0.00478
	3.79333	0.30522	0.00218	-0.01082	-0.00646	0.03178	-0.00891	-0.00717	0.0025
	3.79667	0.30814	0.00721	-0.01026	-0.00512	0.03215	-0.01002	-0.00738	0.00052331
	3.8	0.30887	0.00756	-0.01491	-0.00343	0.03162	-0.01094	-0.00657	0.001
	3.80333	0.30734	0.00704	-0.01313	-0.00551	0.03214	-0.01046	-0.00913	0.00477
	3.80667	0.30735	0.00372	-0.01561	-0.00513	0.03714	-0.01137	-0.00959	0.00158
	3.81	0.30503	0.00566	-0.01226	-0.00316	0.0359	-0.00875	-0.00776	0.00325
	3.81333	0.31131	0.00819	-0.01313	-0.00512	0.0344	-0.00904	-0.00582	0.00541
	3.81667	0.30788	0.0041	-0.01386	-0.00536	0.03067	-0.00676	-0.00692	-0.00063302
	3.82	0.3079	0.00434	-0.0091	-0.00514	0.03278	-0.00825	-0.0048	0.00051389
	3.82333	0.30645	0.00727	-0.01068	-0.00817	0.02784	-0.00482	-0.00905	-0.0001209
	3.82667	0.30571	0.00148	-0.01264	-0.00627	0.036	-0.0066	-0.00865	0.00060455
	3.83	0.31069	0.00581	-0.01265	-0.00674	0.03272	-0.00608	-0.00663	0.00019751
	3.83333	0.30831	0.00532	-0.01443	-0.00313	0.03415	-0.01307	-0.00566	0.0012
	3.83667	0.30508	0.00198	-0.0119	-0.00523	0.03325	-0.00793	-0.00871	0.00542
	3.84	0.31011	0.00619	-0.01455	-0.00324	0.03645	-0.00968	-0.00518	0.00197
	3.84333	0.30813	0.0017	-0.01544	-0.00655	0.03359	-0.00626	-0.0066	-0.00232
	3.84667	0.30759	0.00514	-0.01047	-0.00085908	0.03139	-0.00956	-0.00727	0.00305
	3.85	0.30816	0.00565	-0.01535	-0.0077	0.03277	-0.00562	-0.00795	-0.00373
	3.85333	0.30661	0.00498	-0.01463	-0.00456	0.03555	-0.00867	-0.00755	0.00082282
	3.85667	0.31133	0.00483	-0.01084	-0.00651	0.03435	-0.00793	-0.00674	0.00128
	3.86	0.30767	0.00633	-0.01358	-0.0012	0.03321	-0.00983	-0.01075	0.00161
	3.86333	0.31139	0.00665	-0.01541	-0.00372	0.03173	-0.00686	-0.00792	0.00083236
	3.86667	0.30623	0.00561	-0.01399	-0.00246	0.03821	-0.00977	-0.00544	0.00048278
	3.87	0.30793	0.00403	-0.01235	-0.00681	0.03148	-0.00862	-0.00371	2.412e-05
	3.87333	0.30661	0.00741	-0.01298	-0.00594	0.03281	-0.00719	-0.00872	0.00031421
	3.87667	0.30741	0.0037	-0.01483	-0.00607	0.0321	-0.01057	-0.01	0.00042877
	3.88	0.30568	0.00266	-0.01778	-0.00577	0.03008	-0.00809	-0.00761	-0.00077691
	3.88333	0.30609	0.00661	-0.01238	-0.00299	0.03523	-0.00644	-0.01045	0.00032703
	3.88667	0.3098	0.00677	-0.01548	-0.0054	0.03375	-0.00802	-0.00581	0.00058541
	3.89	0.30873	0.00908	-0.01415	-0.00912	0.03506	-0.01032	-0.00702	0.00044046
	3.89333	0.30957	0.00685	-0.01126	-0.00213	0.03495	-0.0097	-0.00884	0.0013
	3.89667	0.30741	0.00718	-0.0133	-0.00612	0.03129	-0.00833	-0.00592	-0.00049164
	3.9	0.30258	0.00774	-0.01195	-0.00504	0.03591	-0.00881	-0.00762	0.00155
	3.90333	0.3081	0.00425	-0.01282	-0.00736	0.03211	-0.00707	-0.00868	0.00061629
	3.90667	0.3083	0.00421	-0.0134	-0.00489	0.03708	-0.00814	-0.0086	0.00495
	3.91	0.3096	0.00769	-0.01295	-0.00622	0.03406	-0.00565	-0.00665	0.00439
	3.91333	0.30692	0.00426	-0.01011	-0.00587	0.03489	-0.00775	-0.00485	0.0027
	3.91667	0.30753	0.00878	-0.0095	-0.00394	0.03435	-0.01147	-0.00733	2.078e-05
	3.92	0.30864	0.0086	-0.01538	-0.00114	0.03357	-0.01047	-0.00678	0.00106
	3.92333	0.30703	0.00841	-0.01559	-0.00367	0.03278	-0.00911	-0.00719	-0.00114
	3.92667	0.30874	0.00419	-0.01316	-0.00267	0.03253	-0.00022249	-0.00972	0.0038
	3.93	0.3076	0.00213	-0.01299	-0.00628	0.03459	-0.00604	-0.0059	0.00348
	3.93333	0.30722	0.00437	-0.01564	-0.00676	0.03188	-0.00343	-0.00737	-0.0003977
	3.93667	0.30536	0.00442	-0.01279	-0.00612	0.03419	-0.00738	-0.00959	0.0007377
	3.94	0.30831	0.00242	-0.01845	-0.0074	0.03709	-0.01067	-0.00806	-0.00101
	3.94333	0.30524	0.00427	-0.01304	-0.00279	0.03345	-0.00999	-0.00891	0.00607
	3.94667	0.30796	-0.00038166	-0.0156	-0.00736	0.03553	-0.00862	-0.0102	0.00332
	3.95	0.30466	0.00759	-0.01379	-0.00256	0.03239	-0.00713	-0.00629	0.00077198
	3.95333	0.30814	0.00665	-0.01373	-0.00666	0.03394	-0.00809	-0.00602	-0.00372
	3.95667	0.30829	0.00616	-0.01387	-0.0032	0.03657	-0.00487	-0.0056	0.00415
	3.96	0.31063	0.00677	-0.01531	-0.0062	0.03936	-0.01034	-0.00612	0.00453
	3.96333	0.31017	0.00482	-0.01309	-0.0011	0.03377	-0.00939	-0.00473	0.00203
	3.96667	0.30778	0.00294	-0.01499	-0.00701	0.03346	-0.00924	-0.00957	0.00435
	3.97	0.30738	0.00506	-0.01313	-0.00533	0.03398	-0.01142	-0.00978	0.00537
	3.97333	0.31029	0.00593	-0.01341	-0.00274	0.03537	-0.0108	-0.00992	0.00375
	3.97667	0.3065	0.0033	-0.01546	-0.00319	0.03238	-0.00374	-0.00762	-0.00054237
	3.98	0.31101	0.00703	-0.01058	-0.00292	0.03469	-0.00745	-0.00686	0.00321
	3.98333	0.30938	0.0091	-0.01528	-0.00483	0.03576	-0.0098	-0.00787	-0.00020029
	3.98667	0.31027	0.00651	-0.01125	-0.00243	0.03587	-0.0125	-0.00673	-0.00245
	3.99	0.30912	0.00316	-0.01296	-0.00233	0.03194	-0.01107	-0.00951	0.00497
	3.99333	0.30901	0.00911	-0.01494	-0.00175	0.03483	-0.0073	-0.00722	0.00231
	3.99667	0.30861	0.00536	-0.01521	-0.00363	0.03097	-0.00743	-0.00667	0.00257
	4	0.31252	0.00442	-0.01353	-0.0077	0.03136	-0.01044	-0.00788	0.00433
	4.00333	0.30824	0.00264	-0.01416	-0.00238	0.03382	-0.00829	-0.00679	0.00329
	4.00667	0.31307	0.00603	-0.01211	-0.00687	0.03209	-0.00891	-0.00828	0.00119
	4.01	0.30976	0.00503	-0.01249	-0.00337	0.03692	-0.00705	-0.00522	0.00311
	4.01333	0.30869	0.00649	-0.01408	-0.00615	0.03394	-0.00548	-0.00292	0.00355
	4.01667	0.30809	0.00824	-0.01288	-0.00486	0.0359	-0.00806	-0.00703	-0.00135
	4.02	0.30671	0.00869	-0.0164	-0.00519	0.03338	-0.01172	-0.01032	0.00294
	4.02333	0.30758	0.00451	-0.01012	-0.00399	0.03892	-0.01189	-0.0109	0.00092105
	4.02667	0.31121	0.00562	-0.00871	-0.00236	0.03698	-0.00601	-0.00897	-0.00023945
	4.03	0.30912	0.00455	-0.01244	-0.00338	0.03716	-0.00205	-0.00741	0.00236
	4.03333	0.30848	0.00531	-0.01393	-0.00571	0.03723	-0.00892	-0.00591	0.00302
	4.03667	0.31336	0.00638	-0.01343	-0.00529	0.03629	-0.00552	-0.0094	0.00077657
	4.04	0.31235	0.01011	-0.01549	-0.00344	0.03594	-0.00761	-0.00442	0.00179
	4.04333	0.30664	0.01027	-0.014	-0.00597	0.03165	-0.00713	-0.00364	0.00398
	4.04667	0.30702	0.00524	-0.01519	-0.00605	0.03723	-0.00862	-0.00818	-0.0004976
	4.05	0.30586	0.00826	-0.00979	-0.00469	0.03714	-0.0094	-0.00532	0.00039647
	4.05333	0.31049	0.00653	-0.01596	-0.00241	0.03574	-0.0074	-0.00376	0.00445
	4.05667	0.31139	0.00799	-0.01194	-0.00787	0.0388	-0.00765	-0.00843	-0.00245
	4.06	0.30827	0.00634	-0.01268	-0.0034	0.03433	-0.01045	-0.00834	0.00249
	4.06333	0.30786	0.00717	-0.01662	-0.0031	0.03109	-0.00684	-0.00879	0.00279
	4.06667	0.30496	0.00252	-0.0128	-0.00461	0.03693	-0.00427	-0.00644	-0.0007387
	4.07	0.30918	0.00617	-0.01371	-0.00266	0.03491	-0.00435	-0.00764	-0.00169
	4.07333	0.31063	0.0091	-0.00887	-0.01056	0.03292	-0.00989	-0.0093	0.00396
	4.07667	0.30828	0.00717	-0.01053	-0.00534	0.03597	-0.0067	-0.00922	-1.665e-05
	4.08	0.30824	0.00432	-0.00838	-0.00923	0.03296	-0.01043	-0.00711	0.00279
	4.08333	0.3051	0.0069	-0.01556	-0.00274	0.03888	-0.01104	-0.00857	0.00255
	4.08667	0.30627	0.00885	-0.0132	-0.00574	0.03467	-0.00716	-0.00575	0.00718
	4.09	0.30736	0.00727	-0.01468	-0.00848	0.03754	-0.00694	-0.00579	0.00271
	4.09333	0.30804	0.00973	-0.01417	-0.00682	0.03762	-0.00588	-0.00638	0.00161
	4.09667	0.31215	0.00719	-0.01397	-0.00477	0.0354	-0.00905	-0.00669	0.00322
	4.1	0.30579	0.00638	-0.01034	-0.0044	0.03537	-0.00857	-0.00566	-1.39e-06
	4.10333	0.30745	0.00714	-0.0148	-0.00627	0.03883	-0.00621	-0.0058	0.00025342
	4.10667	0.30837	0.0062	-0.01797	-0.0049	0.03159	-0.01105	-0.00661	0.00298
	4.11	0.31174	0.00606	-0.01534	-0.00685	0.04109	-0.00973	-0.01117	0.00039671
	4.11333	0.3113	0.00723	-0.01185	-0.00801	0.03533	-0.00853	-0.00571	0.00178
	4.11667	0.30953	0.00853	-0.01533	-0.00514	0.0378	-0.01053	-0.00871	0.00192
	4.12	0.30443	0.00581	-0.0149	-0.00377	0.03553	-0.00792	-0.00574	0.00126
	4.12333	0.31383	0.00743	-0.01843	-0.00808	0.03666	-0.00781	-0.00566	0.00212
	4.12667	0.31235	0.00638	-0.01233	-0.00522	0.03661	-0.0067	-0.00644	0.00224
	4.13	0.30634	0.00383	-0.01714	-0.00527	0.03496	-0.0112	-0.00995	0.0009822
	4.13333	0.30853	0.00712	-0.01209	-0.00538	0.0391	-0.00851	-0.01019	-0.00103
	4.13667	0.31307	0.00549	-0.01151	-0.00768	0.0374	-0.00951	-0.00661	0.00092057
	4.14	0.3089	0.00633	-0.017	-0.00139	0.03721	-0.0099	-0.007	-0.00029805
	4.14333	0.31074	0.00216	-0.01308	-0.00506	0.03361	-0.00705	-0.01165	4.665e-05
	4.14667	0.30554	0.00782	-0.01561	-0.00288	0.03441	-0.01066	-0.00551	0.00247
	4.15	0.30734	0.00452	-0.01442	-0.0022	0.03737	-0.00812	-0.00232	0.00345
	4.15333	0.30562	0.00496	-0.01195	-0.00667	0.03706	-0.011	-0.00827	-0.00102
	4.15667	0.30864	0.009	-0.01584	-0.00339	0.03533	-0.00406	-0.00591	-0.00055661
	4.16	0.30816	0.01057	-0.01268	-0.00712	0.042	-0.00616	-0.00689	0.00197
	4.16333	0.30855	0.00741	-0.01333	-0.00747	0.03852	-0.00671	-0.00449	0.00127
	4.16667	0.31264	0.00652	-0.00809	-0.00621	0.03423	-0.00991	-0.00608	0.00155
	4.17	0.30832	0.00655	-0.01378	-0.00659	0.03952	-0.00525	-0.00588	-0.00108
	4.17333	0.30995	0.00446	-0.01224	-0.00413	0.04294	-0.00819	-0.00542	0.00231
	4.17667	0.30934	0.00621	-0.01205	-0.00434	0.03526	-0.00744	-0.00732	0.00102
	4.18	0.30677	0.00422	-0.01125	-0.00342	0.03572	-0.00903	-0.00693	0.0031
	4.18333	0.31214	0.00393	-0.01036	-0.00467	0.03681	-0.01085	-0.00749	-0.00037404
	4.18667	0.30879	0.0028	-0.01341	-0.00157	0.03561	-0.00907	-0.00522	0.00045864
	4.19	0.30663	0.00396	-0.01204	-0.00632	0.03534	-0.01399	-0.00609	0.0011
	4.19333	0.30911	0.00482	-0.01603	-0.00513	0.03331	-0.0093	-0.00894	-0.00161
	4.19667	0.30786	0.00406	-0.01272	-0.00792	0.04054	-0.00815	-0.00616	0.00443
	4.2	0.30829	0.00632	-0.01233	-0.00529	0.03819	-0.00879	-0.00953	0.00253
	4.20333	0.30982	0.00469	-0.01521	-0.0067	0.037	-0.00444	-0.00808	0.00035618
	4.20667	0.30996	0.00337	-0.01277	-0.00868	0.03687	-0.00975	-0.01084	0.00355
	4.21	0.30997	0.00726	-0.00973	-0.00129	0.03849	-0.01179	-0.00585	-0.00135
	4.21333	0.30806	0.00698	-0.01181	-0.00429	0.03289	-0.00823	-0.00807	0.00207
	4.21667	0.30938	0.00744	-0.01285	-0.0049	0.03901	-0.00512	-0.0084	0.00117
	4.22	0.31027	0.00928	-0.01703	-0.00352	0.03989	-0.00738	-0.00756	0.00109
	4.22333	0.30859	0.00789	-0.00882	-0.00468	0.04316	-0.00442	-0.00499	-0.00222
	4.22667	0.31278	0.00701	-0.01434	-0.00244	0.03577	-0.00778	-0.0043	0.00214
	4.23	0.31048	0.00396	-0.01663	-0.0051	0.03838	-0.00727	-0.00568	0.00519
	4.23333	0.30734	0.0061	-0.01296	-0.00422	0.03678	-0.00838	-0.00395	0.00063292
	4.23667	0.31275	0.00188	-0.01408	-0.00779	0.03858	-0.01046	-0.00859	0.00117
	4.24	0.31069	0.01026	-0.01513	-0.00051272	0.03889	-0.00488	-0.004	0.00333
	4.24333	0.31198	0.00585	-0.01419	-0.00323	0.03628	-0.00667	-0.00773	0.00477
	4.24667	0.30897	0.00822	-0.01257	-0.00365	0.03587	-0.01027	-0.00784	-0.00095292
	4.25	0.31156	0.0084	-0.01347	-0.00672	0.03579	-0.00554	-0.00903	-0.00272
	4.25333	0.3092	0.00536	-0.01228	-0.00392	0.03321	-0.00765	-0.00617	0.00316
	4.25667	0.3075	0.00505	-0.01071	-0.00144	0.03632	-0.00965	-0.00629	0.00492
	4.26	0.31017	0.00805	-0.00847	-0.00246	0.03432	-0.00828	-0.00594	0.00073985
	4.26333	0.30594	0.00572	-0.01108	-0.00569	0.03685	-0.00974	-0.01073	0.00353
	4.26667	0.30851	0.00647	-0.01298	-0.00329	0.03931	-0.00671	-0.00705	0.00145
	4.27	0.31025	0.00691	-0.01328	-0.00646	0.03997	-0.00666	-0.00367	0.00671
	4.27333	0.3076	0.00572	-0.01271	-0.00706	0.03969	-0.01008	-0.00974	-0.00116
	4.27667	0.30819	0.00602	-0.01471	-0.00635	0.03654	-0.00874	-0.00508	0.0035
	4.28	0.30881	0.01019	-0.01459	-0.00522	0.03936	-0.00696	-0.00519	0.00471
	4.28333	0.30956	0.00358	-0.01013	-0.0053	0.04137	-0.00556	-0.00803	0.00031874
	4.28667	0.30939	-0.00054402	-0.01076	-0.00542	0.03672	-0.00627	-0.00626	0.00174
	4.29	0.30779	0.00423	-0.01266	-0.00483	0.03558	-0.00396	-0.00971	0.00297
	4.29333	0.30953	0.00645	-0.01419	-0.00182	0.04157	-0.0046	-0.00502	-0.00287
	4.29667	0.3083	0.00892	-0.01306	-0.00159	0.04304	-0.00726	-0.00536	0.00232
	4.3	0.31026	0.00808	-0.01409	-0.00575	0.04101	-0.00708	-0.00531	0.00097875
	4.30333	0.30917	0.00482	-0.01533	-0.00355	0.03982	-0.00846	-0.00985	0.00162
	4.30667	0.31164	0.00857	-0.01521	-0.00546	0.03629	-0.00414	-0.00449	0.00044195
	4.31	0.30975	0.00379	-0.01167	-0.00685	0.03522	-0.00487	-0.01056	-0.00024243
	4.31333	0.30797	0.00759	-0.01328	-0.00359	0.0402	-0.00899	-0.00477	0.0024
	4.31667	0.30974	0.00731	-0.01186	-0.00565	0.03855	-0.00937	-0.00773	0.00129
	4.32	0.30981	0.01076	-0.01013	-0.00307	0.03985	-0.00787	-0.00947	-0.00188
	4.32333	0.31069	0.00908	-0.01482	-0.00422	0.03814	-0.00925	-0.00867	0.00233
	4.32667	0.31338	0.00366	-0.0104	-0.00616	0.03851	-0.0097	-0.00708	0.00254
	4.33	0.30885	0.00718	-0.01082	-0.00265	0.04111	-0.00567	-0.00946	0.00221
	4.33333	0.30923	0.00785	-0.01799	-0.00315	0.03874	-0.00511	-0.00662	0.00221
	4.33667	0.31326	0.00679	-0.01413	-0.00381	0.03864	-0.00966	-0.00692	0.00205
	4.34	0.30934	0.00658	-0.01238	-0.00229	0.03939	-0.00749	-0.00596	8.515e-05
	4.34333	0.30809	0.00904	-0.01387	-0.00186	0.04141	-0.00942	-0.00855	0.00543
	4.34667	0.31111	0.00499	-0.00977	-0.001	0.04079	-0.00603	-0.00592	0.00539
	4.35	0.30822	0.0094	-0.01339	-0.00311	0.03874	-0.00765	-0.00884	-0.00028785
	4.35333	0.31267	0.0053	-0.00981	-0.00656	0.03481	-0.00251	-0.00826	0.00129
	4.35667	0.30712	0.00988	-0.01238	-0.00571	0.03733	-0.00686	-0.00814	0.00076512
	4.36	0.31022	0.00844	-0.01303	-0.00222	0.0413	-0.01042	-0.00954	-0.00025924
	4.36333	0.30896	0.01012	-0.01541	-0.01025	0.03479	-0.00654	-0.0074	0.00294
	4.36667	0.30886	0.00852	-0.01334	-0.00585	0.04311	-0.00691	-0.00893	0.00238
	4.37	0.31173	0.00028448	-0.01266	-0.003	0.04043	-0.00675	-0.00676	0.00232
	4.37333	0.30804	0.00695	-0.01373	-0.00322	0.03925	-0.00638	-0.00571	0.00080869
	4.37667	0.31301	0.00054531	-0.01298	-0.00286	0.03995	-0.0051	-0.00778	-1.635e-05
	4.38	0.31172	0.00438	-0.01103	-0.00757	0.04097	-0.00503	-0.00848	0.00271
	4.38333	0.31145	0.00607	-0.01156	-0.00313	0.04412	-0.00641	-0.00789	0.00513
	4.38667	0.30985	0.00445	-0.01602	-0.00231	0.04132	-0.00893	-0.0093	0.00234
	4.39	0.30725	0.00523	-0.01363	-0.00355	0.03986	-0.00599	-0.00683	-0.00064965
	4.39333	0.30899	0.00744	-0.01102	-0.00428	0.03586	-0.00655	-0.00313	0.00047044
	4.39667	0.30877	0.01018	-0.01404	-0.00475	0.03955	-0.00606	-0.00892	0.00060795
	4.4	0.30664	0.00742	-0.01421	-0.00497	0.0393	-0.00502	-0.00562	0.00511
	4.40333	0.31309	0.00573	-0.01542	-0.00185	0.04335	-0.01195	-0.00407	0.00244
	4.40667	0.31092	0.00626	-0.01409	-0.00481	0.03698	-0.00791	-0.00408	0.00149
	4.41	0.30963	0.0037	-0.0166	0.00155	0.03982	-0.00795	-0.00539	0.00386
	4.41333	0.30679	0.01027	-0.01305	-0.00613	0.04643	-0.00867	-0.00739	0.00445
	4.41667	0.31133	0.00777	-0.01287	-0.00449	0.03703	-0.00868	-0.00541	0.00351
	4.42	0.30891	0.00771	-0.01141	-0.00241	0.04142	-0.0073	-0.00704	-7.387e-05
	4.42333	0.31413	0.0097	-0.01027	-0.00383	0.03949	-0.00788	-0.00742	-0.00206
	4.42667	0.30968	0.00669	-0.0136	-0.0082	0.04276	-0.00845	-0.00997	0.00212
	4.43	0.30643	0.00337	-0.01161	-0.00838	0.04361	-0.00598	-0.00687	0.00131
	4.43333	0.31171	0.00776	-0.01241	-0.00492	0.03905	-0.00693	-0.0084	0.00193
	4.43667	0.30936	0.00247	-0.01425	-0.00119	0.04065	-0.00598	-0.00776	0.00251
	4.44	0.30982	0.00812	-0.00753	-0.00285	0.04195	-0.00792	-0.00896	0.00281
	4.44333	0.31095	0.00868	-0.01338	-0.0069	0.03592	-0.00794	-0.00747	-0.00114
	4.44667	0.31216	0.007	-0.01495	-0.00632	0.04004	-0.00528	-0.00584	-0.00248
	4.45	0.31094	0.00587	-0.01216	-0.00876	0.04353	-0.00739	-0.01085	0.00145
	4.45333	0.30612	0.00518	-0.01654	-0.00357	0.03422	-0.00875	-0.01014	-0.00132
	4.45667	0.31012	0.00635	-0.01363	-0.00296	0.03914	-0.00297	-0.00871	0.00372
	4.46	0.3092	0.00637	-0.0128	-0.00556	0.04213	-0.00989	-0.00877	-0.0017
	4.46333	0.30943	0.00239	-0.01202	-0.0027	0.03961	-0.00676	-0.00924	-0.00195
	4.46667	0.3101	0.00893	-0.01243	-0.00492	0.04083	-0.01048	-0.00722	0.00127
	4.47	0.30459	0.007	-0.01848	-0.00784	0.04041	-0.00744	-0.00861	0.00185
	4.47333	0.31284	0.00794	-0.01279	-0.00354	0.03836	-0.00518	-0.01245	-0.00137
	4.47667	0.3079	0.00646	-0.01404	-0.00285	0.04058	-0.00455	-0.00924	0.00029276
	4.48	0.31046	0.00558	-0.01305	-0.00389	0.04337	-0.00814	-0.00836	0.00502
	4.48333	0.30858	0.00652	-0.01001	-0.00381	0.03669	-0.00802	-0.00973	0.00252
	4.48667	0.31207	0.00712	-0.01655	-0.00529	0.04087	-0.00671	-0.00981	-0.00417
	4.49	0.31099	0.00839	-0.01107	-0.00366	0.04145	-0.01429	-0.00815	-0.00262
	4.49333	0.313	0.0081	-0.01345	-0.00737	0.04163	-0.00888	-0.00771	-0.00070073
	4.49667	0.31044	0.00946	-0.0161	-0.00242	0.04125	-0.00739	-0.00146	0.00098369
	4.5	0.30617	0.00796	-0.0115	-0.00529	0.04095	-0.01145	-0.00732	-0.00061061
	4.50333	0.31162	0.00838	-0.01669	-0.00528	0.03903	-0.00797	-0.00681	0.00442
	4.50667	0.30923	0.00595	-0.01108	-0.00261	0.04017	-0.00358	-0.00737	-0.00017013
	4.51	0.31088	0.0065	-0.01569	-0.00447	0.04112	-0.00666	-0.00747	0.00060407
	4.51333	0.31095	0.00573	-0.01384	-0.00581	0.04163	-0.00952	-0.00565	0.00181
	4.51667	0.30617	0.00195	-0.01314	-0.00268	0.03939	-0.00841	-0.01054	0.00334
	4.52	0.31377	0.01057	-0.01236	-0.00774	0.04128	-0.00502	-0.00835	0.00258
	4.52333	0.31201	0.00764	-0.01483	-0.00558	0.04059	-0.00802	-0.00623	0.00016419
	4.52667	0.30769	0.00838	-0.0137	-0.00328	0.0364	-0.0113	-0.00132	0.0003585
	4.53	0.30963	0.00698	-0.01259	-0.00181	0.04207	-0.00593	-0.00938	-0.00090434
	4.53333	0.31001	0.00671	-0.01333	-0.00641	0.04385	-0.00634	-0.00887	0.0034
	4.53667	0.30769	0.00508	-0.01435	-0.0005784	0.04153	-0.00628	-0.00608	0.00045738
	4.54	0.30804	0.00581	-0.013	-0.00481	0.04239	-0.00477	-0.00878	0.0012
	4.54333	0.31029	0.00616	-0.01274	-0.00493	0.04047	-0.00637	-0.00556	0.00273
	4.54667	0.3072	0.00676	-0.01803	-0.00398	0.04271	-0.00904	-0.01012	-0.00083651
	4.55	0.30846	0.00341	-0.0137	-0.00794	0.03949	-0.00662	-0.00765	-0.00204
	4.55333	0.31181	0.00294	-0.01552	-0.00414	0.03815	-0.00272	-0.00893	0.00597
	4.55667	0.31005	0.00432	-0.01461	-0.00487	0.04465	-0.00685	-0.00851	0.00289
	4.56	0.31328	0.00756	-0.0142	-0.0067	0.04411	-0.0079	-0.00921	0.00319
	4.56333	0.31111	0.01167	-0.01275	-0.00587	0.0408	-0.00288	-0.00636	0.00272
	4.56667	0.31303	0.00871	-0.01585	-0.00253	0.04103	-0.00915	-0.00688	0.00098119
	4.57	0.30983	0.0076	-0.01345	-0.00225	0.04118	-0.00531	-0.00852	-0.00175
	4.57333	0.31063	0.00995	-0.01398	-0.00288	0.04341	-0.00978	-0.00531	0.00312
	4.57667	0.30775	0.00363	-0.01287	-0.00359	0.04457	-0.00829	-0.0082	0.00397
	4.58	0.30985	0.01145	-0.015	-0.00487	0.04289	-0.01048	-0.00686	0.00024519
	4.58333	0.31026	0.00548	-0.00823	-0.00282	0.03952	-0.00805	-0.00647	0.00224
	4.58667	0.30634	0.00999	-0.01234	-0.00689	0.04159	-0.00729	-0.00936	0.00155
	4.59	0.30876	0.00675	-0.01089	-0.00695	0.0402	-0.00929	-0.00828	-0.00050148
	4.59333	0.30754	0.0055	-0.01275	-0.00557	0.04336	-0.00472	-0.00843	0.00198
	4.59667	0.31362	0.01036	-0.01336	-0.00123	0.04527	-0.006	-0.00873	0.00505
	4.6	0.31039	0.00821	-0.01439	-0.00379	0.04328	-0.00604	-0.01028	-0.00245
	4.60333	0.30893	0.00595	-0.01537	-0.00406	0.04569	-0.00755	-0.00623	0.00107
	4.60667	0.30963	0.00658	-0.01101	-0.00468	0.04393	-0.00776	-0.00588	-0.00020894
	4.61	0.31053	0.01068	-0.01192	-0.00717	0.04017	-0.00942	-0.00897	0.00107
	4.61333	0.31211	0.0093	-0.01826	-0.00492	0.04401	-0.00731	-0.00941	0.00192
	4.61667	0.31093	0.00471	-0.01534	-0.00059301	0.04049	-0.00978	-0.00998	0.00485
	4.62	0.30807	0.0072	-0.01588	-0.00274	0.03984	-0.00507	-0.00911	-0.00144
	4.62333	0.31095	0.00628	-0.01533	-0.00778	0.04119	-0.01049	-0.00836	-0.00035193
	4.62667	0.31361	0.00399	-0.00842	-0.00563	0.04167	-0.0064	-0.00913	0.00295
	4.63	0.31226	0.00769	-0.01566	-0.00277	0.04389	-0.00633	-0.00667	-0.00063022
	4.63333	0.30881	0.00733	-0.01266	-0.00509	0.04087	-0.00962	-0.00535	0.00329
	4.63667	0.30765	0.00939	-0.01596	-0.00483	0.04142	-0.00494	-0.00874	0.00021795
	4.64	0.30566	0.00651	-0.0145	0.00019723	0.04072	-0.00731	-0.00034655	0.00199
	4.64333	0.30771	0.00684	-0.01468	-0.00308	0.04397	-0.00647	-0.00657	0.00207
	4.64667	0.3132	0.00659	-0.01038	-0.00368	0.04354	-0.00444	-0.0091	0.0039
	4.65	0.31102	0.00652	-0.0108	-0.0038	0.04666	-0.00635	-0.00559	0.00027738
	4.65333	0.30685	0.00819	-0.01475	-0.00581	0.04167	-0.00604	-0.00602	0.00029919
	4.65667	0.31135	0.00719	-0.0127	-0.00588	0.04345	-0.00528	-0.00859	0.00415
	4.66	0.30629	0.00582	-0.01282	-0.00414	0.04244	-0.00715	-0.0057	0.00474
	4.66333	0.31214	0.00642	-0.01284	-0.00344	0.04487	-0.00476	-0.00811	-0.00206
	4.66667	0.3093	0.00697	-0.00993	0.00052589	0.03702	-0.01043	-0.00599	0.00315
	4.67	0.30925	0.00671	-0.01254	-0.00446	0.04304	-0.01098	-0.00741	0.00462
	4.67333	0.3119	0.00686	-0.0176	-0.00592	0.04204	-0.00745	-0.00577	0.00057677
	4.67667	0.30747	0.00669	-0.01235	-0.00293	0.04473	-0.00835	-0.00566	-0.00095376
	4.68	0.30829	0.00903	-0.0118	-0.00243	0.04445	-0.00726	-0.00971	0.00119
	4.68333	0.30922	0.00978	-0.01343	-0.00202	0.0419	-0.00924	-0.00627	-0.00038411
	4.68667	0.31067	0.00516	-0.01349	-0.00281	0.041	-0.00457	-0.0069	-0.00072625
	4.69	0.30939	0.00939	-0.01093	-0.00438	0.04001	-0.00744	-0.00709	-0.00079998
	4.69333	0.30836	0.00846	-0.01675	-0.00254	0.04372	-0.00398	-0.00763	0.00041924
	4.69667	0.30974	0.00463	-0.01198	-0.00526	0.04268	-0.00904	-0.00437	-0.00137
	4.7	0.30954	0.00747	-0.01429	-0.00224	0.04126	-0.00299	-0.00719	0.00217
	4.70333	0.31348	0.01011	-0.01413	-0.00916	0.04058	-0.00921	-0.00851	0.00193
	4.70667	0.3077	0.00785	-0.01366	-0.00241	0.0438	-0.00907	-0.00638	0.00234
	4.71	0.31034	0.00374	-0.01469	-0.00346	0.04273	-0.00499	-0.00687	0.00149
	4.71333	0.31106	0.00728	-0.01523	-0.00103	0.04313	-0.0095	-0.00475	-0.00111
	4.71667	0.31001	0.00743	-0.014	-0.00685	0.04416	-0.00349	-0.00615	0.00223
	4.72	0.3092	0.00915	-0.01031	-0.00571	0.04771	-0.00816	-0.00986	0.003
	4.72333	0.30776	0.01009	-0.01	-0.00276	0.04108	-0.00526	-0.00602	0.00266
	4.72667	0.30447	0.00981	-0.01867	-0.00329	0.04486	-0.00786	-0.00676	0.00127
	4.73	0.30698	0.00794	-0.01348	-0.00254	0.04382	-0.00787	-0.00852	-0.00379
	4.73333	0.31165	0.01057	-0.01207	-0.00612	0.04451	-0.00696	-0.00446	-0.00058969
	4.73667	0.30794	0.00751	-0.01254	-0.00374	0.04547	-0.00982	-0.00398	0.00050894
	4.74	0.30758	0.00733	-0.01424	-0.00142	0.04556	-0.0043	-0.00866	0.00204
	4.74333	0.31043	0.00732	-0.01794	-0.00417	0.03689	-0.00753	-0.00909	0.00191
	4.74667	0.31021	0.00598	-0.01403	-0.00199	0.04226	-0.00747	-0.00593	0.00203
	4.75	0.31052	0.00278	-0.01112	-0.00264	0.04057	-0.00913	-0.00735	0.00373
	4.75333	0.30974	0.00782	-0.01122	-0.00155	0.04603	-0.00643	-0.009	-0.00026127
	4.75667	0.30775	0.00549	-0.01498	-0.00357	0.0448	-0.01013	-0.00429	0.00035343
	4.76	0.31042	0.0071	-0.01752	-0.00349	0.04252	-0.00552	-0.00608	0.00415
	4.76333	0.30974	0.00617	-0.01329	-0.00302	0.0404	-0.00323	-0.00895	-0.00112
	4.76667	0.31129	0.0087	-0.01114	-0.00375	0.04627	-0.00788	-0.00546	0.00187
	4.77	0.31008	0.00566	-0.01468	-0.00335	0.0428	-0.00737	-0.00512	0.00027303
	4.77333	0.30751	0.00675	-0.01143	-0.00654	0.04556	-0.0096	-0.00807	-0.00275
	4.77667	0.31169	0.00434	-0.01291	0.00023794	0.04442	-0.0099	-0.00732	0.0004044
	4.78	0.30868	0.00549	-0.01079	-0.00379	0.04576	-0.00691	-0.00861	-0.00258
	4.78333	0.31058	0.01074	-0.01546	-0.00549	0.0434	-0.00741	-0.00437	0.00686
	4.78667	0.31063	0.00624	-0.01443	-0.00413	0.04286	-0.00695	-0.00683	0.00034801
	4.79	0.3149	0.0086	-0.01161	-0.0049	0.0469	-0.00527	-0.00632	0.001
	4.79333	0.3082	0.00957	-0.01362	-0.00158	0.04676	-0.00988	-0.00655	0.00204
	4.79667	0.30634	0.00933	-0.01413	-0.00346	0.04637	-0.00644	-0.0045	0.00109
	4.8	0.30381	0.00369	-0.01501	-0.0035	0.04347	-0.00778	-0.00562	-0.00224
	4.80333	0.3136	0.00979	-0.00992	-0.0027	0.04342	-0.00967	-0.00873	-0.00015833
	4.80667	0.30853	0.0095	-0.0182	-0.0027	0.04622	-0.0073	-0.0089	0.00103
	4.81	0.31108	0.00862	-0.01359	-0.00652	0.04503	-0.00881	-0.00505	-0.00132
	4.81333	0.30897	0.00767	-0.01065	-0.002	0.04269	-0.00503	-0.00664	0.00112
	4.81667	0.31158	0.00843	-0.01613	-0.00191	0.04381	-0.00444	-0.00697	-0.00038781
	4.82	0.30962	0.0053	-0.01646	-0.00219	0.04065	-0.00642	-0.00323	0.00088254
	4.82333	0.30736	0.0091	-0.01173	-0.00408	0.04487	-0.00637	-0.00714	-0.00186
	4.82667	0.30981	0.00668	-0.01046	-0.00418	0.0501	-0.00506	-0.00657	0.00498
	4.83	0.31181	0.00861	-0.01486	-0.00349	0.04556	-0.00751	-0.00628	-0.00030186
	4.83333	0.30864	0.00533	-0.01352	-0.00096041	0.04344	-0.00745	-0.00605	-0.00121
	4.83667	0.31039	0.00837	-0.01251	-0.00705	0.03997	-0.01038	-0.00586	-0.00049289
	4.84	0.31036	0.00383	-0.01277	-0.00091034	0.03953	-0.00809	-0.00653	-0.00163
	4.84333	0.30922	0.00662	-0.01366	-0.00095266	0.04548	-0.00678	-0.00813	-0.00375
	4.84667	0.31067	0.00969	-0.01028	-0.00242	0.04071	-0.00311	-0.00753	0.00243
	4.85	0.30816	0.01174	-0.01192	-0.00383	0.04677	-0.01059	-0.00753	0.0011
	4.85333	0.3094	0.00704	-0.01544	-0.00188	0.04589	-0.00536	-0.0069	-0.00198
	4.85667	0.31105	0.00779	-0.01651	-0.00636	0.04531	-0.00849	-0.00891	0.00356
	4.86	0.30885	0.00688	-0.01207	-0.00412	0.04625	-0.00877	-0.00685	-0.00172
	4.86333	0.31202	0.00977	-0.01707	-0.00477	0.04094	-0.00401	-0.00157	0.00033895
	4.86667	0.31185	0.00871	-0.01395	0.00030226	0.04168	-0.00544	-0.00725	0.0004044
	4.87	0.30982	0.01063	-0.01519	0.0001139	0.04426	-0.00253	-0.0039	0.0006204
	4.87333	0.31172	0.00875	-0.01044	-0.00664	0.04422	-0.00688	-0.00708	0.00233
	4.87667	0.30998	0.00959	-0.01314	-0.00465	0.05275	-0.00773	-0.01129	0.00271
	4.88	0.31095	0.00513	-0.01573	-0.00403	0.04889	-0.00698	-0.00645	-0.00259
	4.88333	0.3094	0.00665	-0.01461	-0.00058365	0.04424	-0.00514	-0.00603	-0.00090327
	4.88667	0.31031	0.0112	-0.01439	-0.00165	0.04473	-0.00739	-0.01038	0.00297
	4.89	0.30998	0.00624	-0.01001	-0.00085491	0.0446	-0.0081	-0.00499	0.00064865
	4.89333	0.30797	0.00951	-0.01241	-0.00167	0.04103	-0.00623	-0.0055	0.00694
	4.89667	0.30834	0.00663	-0.01548	-0.00357	0.04762	-0.00547	-0.00702	0.00073478
	4.9	0.31259	0.00932	-0.01436	-0.0025	0.0455	-0.00569	-0.00413	0.00565
	4.90333	0.30739	0.00808	-0.01635	-0.0082	0.0465	-0.00583	-0.00728	0.00108
	4.90667	0.3072	0.00348	-0.01638	-0.00341	0.04599	-0.00784	-0.00723	0.00062326
	4.91	0.3117	0.00828	-0.01386	-0.00491	0.04639	-0.00601	-0.00796	0.00099615
	4.91333	0.31051	0.008	-0.01036	-0.00677	0.04123	-0.00545	-0.00587	0.0015
	4.91667	0.31422	0.00743	-0.00945	-0.0053	0.0468	-0.00563	-0.00471	0.00533
	4.92	0.30923	0.00816	-0.01471	-0.00461	0.043	-0.00717	-0.00932	0.00010196
	4.92333	0.31071	0.00603	-0.01282	-0.00746	0.04495	-0.00442	-0.00696	-0.00093289
	4.92667	0.31082	0.00695	-0.01516	-0.00551	0.04814	-0.00615	-0.00743	-0.00226
	4.93	0.31228	0.00896	-0.0191	-0.00603	0.04644	-0.00941	-0.00992	0.00027112
	4.93333	0.31065	0.00487	-0.01283	-0.00437	0.04599	-0.00621	-0.0086	-1.886e-05
	4.93667	0.30708	0.00727	-0.01232	-0.00157	0.04383	-0.00625	-0.00627	-0.00292
	4.94	0.30893	0.01328	-0.01304	-0.00263	0.04303	-0.00971	-0.00356	0.00053225
	4.94333	0.31331	0.0086	-0.01271	-0.00142	0.0493	-0.00917	-0.00743	-0.00070342
	4.94667	0.3109	0.00624	-0.01223	-0.00473	0.04599	-0.00501	-0.01088	0.00073586
	4.95	0.30967	0.00881	-0.02061	-0.00373	0.04717	-0.00832	-0.00837	0.00253
	4.95333	0.3069	0.01038	-0.01636	-0.00407	0.04743	-0.00622	-0.00878	0.00181
	4.95667	0.31215	0.00769	-0.01332	-0.00272	0.04303	-0.00701	-0.00515	-0.00112
	4.96	0.30975	0.0084	-0.01344	-0.00089747	0.04943	-0.00763	-0.00619	0.00019685
	4.96333	0.30986	0.00464	-0.01428	-0.00773	0.04393	-0.00929	-0.00685	0.00121
	4.96667	0.31137	0.01166	-0.01309	-0.00291	0.04819	-0.0039	-0.00682	-0.00034321
	4.97	0.30736	0.00805	-0.01488	-0.0027	0.04497	-0.00626	-0.00905	0.00167
	4.97333	0.30799	0.00383	-0.01524	-0.00535	0.04568	-0.00756	-0.00658	0.00178
	4.97667	0.31129	0.00777	-0.01498	-0.00342	0.04785	-0.00663	-0.00379	0.0021
	4.98	0.31175	0.0107	-0.0095	-0.00919	0.04385	-0.00966	-0.00821	0.00188
	4.98333	0.31191	0.00653	-0.01321	-0.00448	0.04842	-0.00758	-0.00869	0.00243
	4.98667	0.30904	0.00484	-0.01494	-0.00429	0.04257	-0.00573	-0.00604	0.00027005
	4.99	0.30789	0.00534	-0.01271	-0.00717	0.04373	-0.00502	-0.00838	0.00157
	4.99333	0.31006	0.00826	-0.01536	-0.00574	0.0419	-0.00552	-0.00652	0.00279
	4.99667	0.31244	0.00749	-0.01658	-0.0042	0.04765	-0.00457	-0.00639	0.0021
	5	0.30375	0.00824	-0.01737	-0.00857	0.04219	-0.01517	-0.0197	-0.01967
	5.00333	0.30893	0.01068	-0.01737	-0.00617	0.0462	-0.01461	-0.02001	-0.01644
	5.00667	0.30897	0.00767	-0.01839	-0.00409	0.04685	-0.00923	-0.01786	-0.01479
	5.01	0.30714	0.01468	-0.01397	-0.00889	0.04878	-0.00801	-0.015	-0.01436
	5.01333	0.30775	0.00603	-0.01614	-0.01025	0.04661	-0.00568	-0.01183	-0.01427
	5.01667	0.31056	0.0106	-0.01425	-0.00335	0.04987	-0.00581	-0.01334	-0.01631
	5.02	0.30687	0.00885	-0.01424	-0.00629	0.04693	-0.00768	-0.01289	-0.01478
	5.02333	0.30731	0.00356	-0.01799	-0.0031	0.05225	-0.00509	-0.01374	-0.01236
	5.02667	0.31211	0.00681	-0.01567	-0.00492	0.0478	-0.00865	-0.01494	-0.01399
	5.03	0.31048	0.00565	-0.01557	-0.00638	0.04742	-0.00489	-0.01208	-0.01364
	5.03333	0.31009	0.00551	-0.01514	-0.00426	0.0438	-0.00815	-0.01323	-0.01078
	5.03667	0.30923	0.00852	-0.01135	-0.00149	0.04889	-0.00892	-0.01227	-0.0173
	5.04	0.30949	0.00185	-0.01451	-0.00801	0.05031	-0.00573	-0.01059	-0.01292
	5.04333	0.30995	0.00503	-0.01411	-0.00771	0.04919	-0.00834	-0.01607	-0.01419
	5.04667	0.30457	0.01009	-0.01999	-0.00614	0.04755	-0.00816	-0.01178	-0.00773
	5.05	0.30995	0.00638	-0.01517	-0.00558	0.04887	-0.00969	-0.01341	-0.01408
	5.05333	0.30847	0.00687	-0.01581	-0.00307	0.04899	-0.00535	-0.01503	-0.0133
	5.05667	0.3098	0.00756	-0.01765	-0.0051	0.04769	-0.00941	-0.01827	-0.01448
	5.06	0.31789	0.0099	-0.01576	-0.00791	0.05089	-0.01098	-0.01587	-0.01521
	5.06333	0.30925	0.00375	-0.01203	-0.01075	0.05069	-0.00431	-0.01573	-0.01418
	5.06667	0.31131	0.00661	-0.01685	-0.00487	0.04822	-0.0098	-0.01352	-0.01473
	5.07	0.31026	0.00404	-0.01353	-0.00717	0.04903	-0.00913	-0.01761	-0.01481
	5.07333	0.30621	0.00491	-0.01105	-0.00978	0.04833	-0.00761	-0.01296	-0.01121
	5.07667	0.31277	0.00287	-0.01921	-0.00657	0.04943	-0.00607	-0.01397	-0.01508
	5.08	0.30849	0.00849	-0.0169	-0.00637	0.04784	-0.00869	-0.01168	-0.01364
	5.08333	0.30721	0.00524	-0.01689	-0.00914	0.05001	-0.00616	-0.01419	-0.01586
	5.08667	0.31124	0.00654	-0.0145	-0.00563	0.04785	-0.00402	-0.01579	-0.01086
	5.09	0.30829	0.00427	-0.015	-0.00674	0.04665	-0.00495	-0.01494	-0.01423
	5.09333	0.30963	0.00721	-0.01724	-0.00974	0.04919	-0.00792	-0.01165	-0.01333
	5.09667	0.30696	0.00337	-0.02178	-0.0061	0.04745	-0.00346	-0.01603	-0.01187
	5.1	0.30651	0.0083	-0.01494	-0.0069	0.04728	-0.00628	-0.01634	-0.01275
	5.10333	0.31065	0.00957	-0.01178	-0.00584	0.0479	-0.00973	-0.01381	-0.01531
	5.10667	0.30925	0.00267	-0.01263	-0.00763	0.05115	-0.00703	-0.01018	-0.01811
	5.11	0.30366	0.00296	-0.01644	-0.00717	0.04899	-0.00707	-0.01431	-0.01553
	5.11333	0.30672	0.00622	-0.0205	-0.00448	0.04844	-0.00792	-0.00996	-0.01285
	5.11667	0.31517	0.00022154	-0.01516	-0.0032	0.04912	-0.00346	-0.01482	-0.01169
	5.12	0.31073	0.00337	-0.01276	-0.00544	0.0509	-0.0082	-0.01076	-0.01315
	5.12333	0.30495	0.00555	-0.01986	-0.00556	0.04688	-0.00796	-0.01293	-0.01356
	5.12667	0.31012	0.00701	-0.01662	-0.01002	0.04765	-0.0093	-0.01355	-0.01595
	5.13	0.31223	0.00238	-0.01323	-0.00624	0.05091	-0.004	-0.01762	-0.01213
	5.13333	0.30982	0.00551	-0.01652	-0.00753	0.05122	-0.00503	-0.01441	-0.01243
	5.13667	0.30707	0.00201	-0.01889	-0.00233	0.04975	-0.00475	-0.01459	-0.0138
	5.14	0.30715	0.00632	-0.01056	-0.01045	0.04577	-0.00366	-0.01326	-0.01426
	5.14333	0.3133	0.00486	-0.01457	-0.00492	0.04691	-0.00633	-0.01432	-0.0148
	5.14667	0.30534	0.0047	-0.0185	-0.0082	0.05321	-0.00062566	-0.01196	-0.01439
	5.15	0.30571	0.00675	-0.01371	-0.00517	0.04981	-0.00645	-0.01152	-0.01655
	5.15333	0.31098	0.00377	-0.01718	-0.00745	0.04613	-0.0036	-0.01428	-0.01082
	5.15667	0.31252	0.00168	-0.01613	-0.00734	0.04995	-0.00741	-0.01318	-0.01315
	5.16	0.30983	0.00053351	-0.01283	-0.0056	0.04985	-0.00715	-0.0158	-0.01165
	5.16333	0.31165	0.00348	-0.02369	-0.0032	0.04706	-0.00629	-0.01182	-0.01337
	5.16667	0.3108	0.00662	-0.01823	-0.00817	0.04759	-0.00867	-0.01503	-0.01421
	5.17	0.30986	-0.00028683	-0.01307	-0.00435	0.04917	-0.00783	-0.01596	-0.01461
	5.17333	0.30691	0.00221	-0.01417	-0.00778	0.04493	-0.00942	-0.01443	-0.01602
	5.17667	0.30939	0.00116	-0.01753	-0.00299	0.04871	-0.00545	-0.01432	-0.01331
	5.18	0.30929	0.00305	-0.01323	-0.00218	0.04611	-0.00754	-0.01435	-0.01101
	5.18333	0.30807	0.00461	-0.01583	-0.00482	0.04741	-0.00534	-0.0133	-0.01329
	5.18667	0.3114	0.00301	-0.01757	-0.00436	0.04712	-0.00217	-0.01244	-0.01102
	5.19	0.30678	0.00322	-0.01886	-0.00879	0.04801	-0.00937	-0.01318	-0.01333
	5.19333	0.30722	0.00335	-0.01499	-0.0053	0.04672	-0.00594	-0.01381	-0.01547
	5.19667	0.31056	0.00252	-0.01606	-0.00847	0.0482	-0.00694	-0.0146	-0.01198
	5.2	0.31203	0.00131	-0.0167	-0.00711	0.04811	-0.00801	-0.01448	-0.01554
	5.20333	0.31171	0.00337	-0.01785	-0.00406	0.04581	-0.00902	-0.01486	-0.01423
	5.20667	0.30596	0.00122	-0.01891	-0.00587	0.0471	-0.00496	-0.01175	-0.01495
	5.21	0.31432	0.00517	-0.01862	-0.00784	0.05171	-0.00318	-0.01322	-0.01558
	5.21333	0.30494	0.00056552	-0.01592	-0.00471	0.05254	-0.00658	-0.0129	-0.01588
	5.21667	0.30931	-0.00121	-0.01733	-0.00554	0.04751	-0.00802	-0.01355	-0.0097
	5.22	0.31172	0.0012	-0.01686	-0.00604	0.04973	-0.00234	-0.0114	-0.01509
	5.22333	0.31232	0.00043093	-0.01692	-0.00373	0.04497	-0.00468	-0.01919	-0.01546
	5.22667	0.31321	0.00244	-0.01625	-0.00538	0.04961	-0.00761	-0.01162	-0.01131
	5.23	0.30826	0.00394	-0.01387	-0.01002	0.0471	-0.00453	-0.01565	-0.01305
	5.23333	0.31017	0.00287	-0.01572	-0.00341	0.0511	-0.00095253	-0.01378	-0.01472
	5.23667	0.30856	0.00113	-0.01799	-0.00776	0.04768	-0.00732	-0.01184	-0.01297
	5.24	0.30894	0.00313	-0.01444	-0.00458	0.0517	-0.00863	-0.01439	-0.01581
	5.24333	0.30749	0.00378	-0.01549	-0.0052	0.0456	-0.00018708	-0.01381	-0.01159
	5.24667	0.30789	0.00123	-0.01593	-0.0057	0.04761	-0.00391	-0.01403	-0.01009
	5.25	0.3095	0.00365	-0.0165	-0.00752	0.05016	-0.00498	-0.01335	-0.01594
	5.25333	0.304	0.00292	-0.01578	-0.00638	0.04846	-0.00545	-0.01011	-0.01241
	5.25667	0.30922	0.00229	-0.01179	-0.00564	0.05129	-0.00642	-0.01515	-0.01163
	5.26	0.31064	0.00046753	-0.0147	-0.00385	0.04794	-0.00799	-0.01345	-0.01814
	5.26333	0.3076	0.00447	-0.01409	-0.00959	0.0477	-0.0044	-0.01185	-0.01369
	5.26667	0.30427	-0.00208	-0.01563	-0.00661	0.05087	-0.00407	-0.01526	-0.01224
	5.27	0.31256	0.00149	-0.0178	-0.00836	0.05104	-0.00469	-0.00975	-0.01272
	5.27333	0.31065	0.0045	-0.01269	-0.0045	0.04959	-0.00307	-0.01393	-0.01729
	5.27667	0.30625	0.00103	-0.01146	-0.00773	0.04941	-0.00683	-0.01499	-0.01215
	5.28	0.3143	0.0057	-0.01344	-0.00654	0.0486	-0.0056	-0.01116	-0.0131
	5.28333	0.30909	0.00216	-0.01753	-0.00537	0.05153	0.00058497	-0.00839	-0.01418
	5.28667	0.30961	0.00486	-0.01718	-0.00645	0.04657	-0.00352	-0.01233	-0.01621
	5.29	0.30948	0.00059604	-0.01741	-0.00202	0.04802	-0.00552	-0.0138	-0.01292
	5.29333	0.30768	-0.00062991	-0.01183	-0.00685	0.04772	-0.00703	-0.01227	-0.01662
	5.29667	0.30817	0.00422	-0.01339	-0.00398	0.0476	-0.00547	-0.0125	-0.0161
	5.3	0.31063	-0.00026799	-0.01709	-0.00214	0.05039	-0.00549	-0.01326	-0.01302
	5.30333	0.31477	-0.00286	-0.01605	-0.00535	0.05629	-0.00618	-0.01179	-0.01107
	5.30667	0.31235	0.00165	-0.01748	-0.00468	0.04744	-0.00572	-0.01469	-0.01434
	5.31	0.30739	0.00489	-0.01256	-0.00208	0.05155	-0.0067	-0.01249	-0.01261
	5.31333	0.30751	0.00349	-0.01035	-0.00384	0.05233	-0.00316	-0.01267	-0.01626
	5.31667	0.3109	0.005	-0.01166	-0.00648	0.05	-0.00178	-0.01048	-0.01617
	5.32	0.30939	0.00457	-0.01571	-0.00579	0.04924	-0.00371	-0.01331	-0.01538
	5.32333	0.31305	0.00043916	-0.00974	-0.00682	0.04725	-0.00608	-0.00855	-0.01115
	5.32667	0.30881	0.00058143	-0.016	-0.00417	0.04887	-0.00463	-0.00848	-0.01337
	5.33	0.31073	0.00217	-0.01458	0.0008406	0.04985	-0.00282	-0.01542	-0.01435
	5.33333	0.31448	0.00837	-0.01414	-0.00438	0.04991	-0.00266	-0.0157	-0.0145
	5.33667	0.30824	0.00337	-0.01216	-0.00724	0.04886	-0.00367	-0.01265	-0.01082
	5.34	0.30826	0.00046205	-0.01419	-0.00417	0.04567	-0.00633	-0.01247	-0.01447
	5.34333	0.30949	-0.0004542	-0.01526	-0.00423	0.05183	-0.00241	-0.01428	-0.01354
	5.34667	0.31169	0.00428	-0.01401	-0.00327	0.04903	-0.00547	-0.01905	-0.00964
	5.35	0.31105	0.00454	-0.01425	-0.00399	0.04694	-0.00731	-0.01526	-0.01129
	5.35333	0.30797	0.00173	-0.00962	-0.00335	0.05572	-0.00906	-0.01263	-0.01163
	5.35667	0.30704	0.00233	-0.01685	-0.00764	0.04997	-0.00609	-0.01065	-0.0111
	5.36	0.30755	0.0036	-0.01568	-0.00304	0.04635	-0.00656	-0.01353	-0.01363
	5.36333	0.31329	0.00272	-0.0169	-0.00703	0.04864	-0.00109	-0.01182	-0.01472
	5.36667	0.30663	0.00212	-0.01772	-0.00533	0.05531	-0.00469	-0.01482	-0.01003
	5.37	0.3102	0.00082134	-0.01478	-0.00726	0.04889	-0.00362	-0.01136	-0.0106
	5.37333	0.31218	0.00238	-0.01255	-0.00397	0.04832	-0.00484	-0.00963	-0.01253
	5.37667	0.30695	-0.00049753	-0.01352	-0.00538	0.0487	-0.00729	-0.01282	-0.0158
	5.38	0.31042	-0.00119	-0.01291	-0.00549	0.04906	-0.00412	-0.00974	-0.01526
	5.38333	0.31533	0.0032	-0.01244	-0.00507	0.05034	-0.00487	-0.01367	-0.01008
	5.38667	0.31147	0.00651	-0.01702	-0.00596	0.05005	-0.00545	-0.01193	-0.01401
	5.39	0.30911	0.00162	-0.01546	-0.00457	0.04781	-0.00566	-0.01154	-0.01261
	5.39333	0.31179	0.00029545	-0.01644	-0.00666	0.05265	-0.00223	-0.01251	-0.01275
	5.39667	0.30461	-0.00262	-0.01067	-0.00279	0.0483	-0.00424	-0.01291	-0.01267
	5.4	0.3124	0.00314	-0.01097	-0.0082	0.04858	-0.00338	-0.01322	-0.01426
	5.40333	0.31106	0.00398	-0.01807	-0.00807	0.05028	-0.00324	-0.01454	-0.01375
	5.40667	0.30758	0.00458	-0.0118	-0.00586	0.04832	-0.00172	-0.01099	-0.01302
	5.41	0.30461	0.00157	-0.0145	-0.00743	0.05331	-0.00325	-0.01315	-0.01017
	5.41333	0.3099	0.00133	-0.01406	-0.00050539	0.05156	-0.00079696	-0.01317	-0.0119
	5.41667	0.30903	0.004	-0.01453	-0.00355	0.04849	-0.00164	-0.01132	-0.01136
	5.42	0.30886	0.00352	-0.01113	-0.00371	0.0498	-0.00421	-0.01146	-0.01318
	5.42333	0.31081	0.00153	-0.01279	-0.0034	0.05131	-0.00666	-0.01105	-0.01265
	5.42667	0.312	0.00085806	-0.01557	-0.00496	0.05156	-0.00102	-0.01492	-0.01152
	5.43	0.31104	0.00366	-0.01611	-0.00433	0.05055	0.00495	-0.01004	-0.00761
	5.43333	0.30764	0.00364	-0.01177	-0.00642	0.05006	-0.00162	-0.01046	-0.01321
	5.43667	0.30597	0.00305	-0.01493	-0.00814	0.05228	-0.00087725	-0.01065	-0.01881
	5.44	0.304	0.00044917	-0.01446	-0.00339	0.04838	-0.00892	-0.01009	-0.01384
	5.44333	0.30754	0.00455	-0.02354	-0.0045	0.0483	-0.00296	-0.01329	-0.01575
	5.44667	0.31214	0.00312	-0.01932	-0.00722	0.04705	-0.00415	-0.01513	-0.0118
	5.45	0.30762	0.00278	-0.01377	-0.00216	0.05068	-0.00494	-0.01243	-0.01312
	5.45333	0.30806	0.00308	-0.01219	-0.00225	0.04796	-0.00431	-0.01272	-0.01371
	5.45667	0.31095	0.00603	-0.01109	0.00213	0.04913	-0.00296	-0.01317	-0.0144
	5.46	0.3094	0.00238	-0.01496	-0.00239	0.05324	-0.00288	-0.01243	-0.01279
	5.46333	0.30802	0.00358	-0.01344	-0.00382	0.04853	0.0015	-0.01436	-0.01255
	5.46667	0.31033	0.0005682	-0.01322	-0.00511	0.05283	-0.00631	-0.01286	-0.01085
	5.47	0.31499	0.00143	-0.01646	-0.00335	0.05418	-0.003	-0.01192	-0.01231
	5.47333	0.30681	0.00063037	-0.01185	-0.00482	0.05038	-0.00080757	-0.01443	-0.01223
	5.47667	0.3102	-0.00089009	-0.01356	-0.00536	0.05133	-0.00101	-0.01374	-0.01404
	5.48	0.31276	-0.00184	-0.01359	-0.00634	0.04806	-0.00233	-0.00912	-0.01483
	5.48333	0.3079	0.00364	-0.01423	-0.00323	0.05118	-0.00314	-0.01728	-0.01195
	5.48667	0.30896	0.00080388	-0.01649	0.00058466	0.04934	-0.00568	-0.01233	-0.01473
	5.49	0.31077	0.00121	-0.0103	-0.00459	0.05036	-0.00241	-0.0108	-0.01384
	5.49333	0.30733	0.00392	-0.0161	-0.00395	0.05398	-0.00301	-0.01341	-0.01199
	5.49667	0.30893	0.00139	-0.00794	-0.00431	0.05051	-0.00084458	-0.01454	-0.01199
	5.5	0.30761	0.00292	-0.01199	-0.00236	0.05319	-0.00165	-0.01031	-0.01251
	5.50333	0.30706	0.00429	-0.01454	-0.00441	0.05384	-0.00054733	-0.01576	-0.01269
	5.50667	0.30618	0.00271	-0.01294	-0.00366	0.05018	-0.00394	-0.01087	-0.01169
	5.51	0.31259	0.00351	-0.01541	-0.00334	0.05255	-0.0034	-0.01155	-0.00926
	5.51333	0.31218	0.00428	-0.01521	-0.00225	0.05326	-0.0015	-0.01183	-0.01237
	5.51667	0.30824	0.00677	-0.01282	-0.00483	0.04665	-0.00059949	-0.00848	-0.01339
	5.52	0.31314	0.00736	-0.01235	-0.00096804	0.05669	-0.00375	-0.00938	-0.01107
	5.52333	0.31213	0.00261	-0.01548	-0.00352	0.05082	-0.00187	-0.00937	-0.01229
	5.52667	0.31267	0.00116	-0.01301	0.00052154	0.04967	-0.00241	-0.01054	-0.01125
	5.53	0.31263	5.83e-06	-0.01277	-0.00305	0.05378	-0.0027	-0.01073	-0.01139
	5.53333	0.31191	0.00322	-0.01103	-0.00335	0.05124	-0.00452	-0.01196	-0.01484
	5.53667	0.30894	0.00292	-0.01031	-0.00112	0.04997	-0.00134	-0.01281	-0.01433
	5.54	0.30988	-0.000991	-0.01323	-0.00177	0.05383	-0.00347	-0.01101	-0.01307
	5.54333	0.30736	0.00348	-0.01416	-0.00669	0.05322	0.00134	-0.01274	-0.01313
	5.54667	0.31154	0.0055	-0.0148	-0.00391	0.05173	-0.00589	-0.01036	-0.0154
	5.55	0.31073	0.00094407	-0.01316	-0.00109	0.05618	-0.00559	-0.01495	-0.01331
	5.55333	0.31012	0.00071727	-0.01272	-0.00245	0.055	-0.00181	-0.01064	-0.01005
	5.55667	0.30884	-0.00064958	-0.01209	-0.00655	0.05145	-0.00405	-0.01092	-0.01693
	5.56	0.30994	-0.00067891	-0.00973	-0.00598	0.05181	-0.00088792	-0.01069	-0.01498
	5.56333	0.31481	0.00407	-0.01484	-0.00217	0.05187	-0.00311	-0.01098	-0.01328
	5.56667	0.31029	0.00040488	-0.01428	-0.00083691	0.05023	-0.0082	-0.0132	-0.01287
	5.57	0.31325	0.00372	-0.01387	-0.0013	0.05176	-0.00155	-0.014	-0.01476
	5.57333	0.31093	-0.00087489	-0.01436	-0.00296	0.05864	-0.00359	-0.01168	-0.01195
	5.57667	0.31163	0.00019484	-0.017	-0.00351	0.05324	-0.00336	-0.01337	-0.01016
	5.58	0.32768	0.00516	-0.01597	-0.00336	0.04802	-0.00263	-0.01204	-0.0155
	5.58333	0.32131	0.00416	-0.01531	-0.00357	0.05082	-0.00411	-0.01361	-0.01347
	5.58667	0.31201	0.00333	-0.01168	-0.00514	0.04921	-0.00339	-0.01024	-0.01522
	5.59	0.31039	0.00584	-0.01565	-0.00124	0.05056	-0.00452	-0.01248	-0.01072
	5.59333	0.31418	0.0012	-0.00911	-0.00212	0.04921	-0.00161	-0.01085	-0.01183
	5.59667	0.31277	0.00353	-0.01443	-0.00354	0.05459	-0.00289	-0.01033	-0.01307
	5.6	0.31367	0.00315	-0.01477	-0.00605	0.05156	-0.00352	-0.01286	-0.00933
	5.60333	0.31167	0.00020628	-0.01243	-0.00028038	0.05017	-0.00472	-0.01244	-0.01279
	5.60667	0.31162	0.00296	-0.01308	-0.00372	0.05328	-0.00321	-0.01121	-0.01038
	5.61	0.30967	0.00218	-0.01325	-9.18e-06	0.04992	0.00118	-0.01059	-0.01397
	5.61333	0.31115	0.00273	-0.00687	-0.00133	0.05249	0.00211	-0.01093	-0.01441
	5.61667	0.30934	0.00255	-0.0095	-0.00207	0.05551	-0.00316	-0.00874	-0.01594
	5.62	0.31047	0.0019	-0.01077	-0.00045598	0.05014	-0.00133	-0.00939	-0.01364
	5.62333	0.30843	0.00168	-0.01316	9.978e-05	0.0529	-0.00062351	-0.00962	-0.01088
	5.62667	0.30629	0.00408	-0.01203	-0.00126	0.04989	-0.0011	-0.00959	-0.01063
	5.63	0.31187	0.00375	-0.01703	-0.00197	0.05342	-0.00218	-0.01256	-0.00671
	5.63333	0.30939	0.00463	-0.01112	-0.00228	0.04907	-9.935e-05	-0.01077	-0.01449
	5.63667	0.31098	0.00392	-0.00922	-0.00414	0.05483	0.00053884	-0.01037	-0.01703
	5.64	0.31231	0.00574	-0.01359	-0.00116	0.05386	-7.819e-05	-0.01073	-0.01312
	5.64333	0.3103	0.00361	-0.01083	-0.00702	0.0488	-0.00099556	-0.00969	-0.01367
	5.64667	0.31075	0.0051	-0.01312	-0.00826	0.05616	0.00275	-0.01266	-0.01398
	5.65	0.30995	0.00495	-0.01285	-0.00119	0.05106	0.00103	-0.01051	-0.01108
	5.65333	0.31043	0.00133	-0.00923	9.137e-05	0.05282	0.00022395	-0.01001	-0.00903
	5.65667	0.31329	0.00084441	-0.01488	0.0027	0.0535	0.00067498	-0.01676	-0.01056
	5.66	0.31171	0.00203	-0.01029	-0.00807	0.05279	4.603e-05	-0.01132	-0.0092
	5.66333	0.30998	0.00146	-0.01565	-0.00103	0.05482	0.00083353	-0.00983	-0.01209
	5.66667	0.31236	0.00742	-0.01552	-0.00069326	0.05339	0.00090046	-0.00868	-0.00938
	5.67	0.31211	0.00047885	-0.01309	-0.00251	0.05524	0.00574	-0.0105	-0.01519
	5.67333	0.30937	0.00043409	-0.01205	-0.00402	0.05185	0.00071813	-0.00672	-0.01323
	5.67667	0.30923	0.00102	-0.01514	-0.00504	0.05506	-0.0022	-0.01324	-0.01756
	5.68	0.31212	0.00233	-0.01433	-0.00273	0.05013	-0.00038676	-0.01486	-0.01338
	5.68333	0.30638	0.00507	-0.00845	-0.00723	0.05062	-0.00386	-0.01237	-0.01249
	5.68667	0.30955	0.002	-0.01392	-0.00545	0.05202	-0.00131	-0.01029	-0.01599
	5.69	0.31028	-1.139e-05	-0.01048	-0.00477	0.05273	-0.00166	-0.01197	-0.0117
	5.69333	0.30649	0.00285	-0.01078	0.00048584	0.05407	0.00095375	-0.00673	-0.01209
	5.69667	0.3088	0.00268	-0.0148	-0.00398	0.0552	-0.0013	-0.00792	-0.01321
	5.7	0.30938	0.00579	-0.01553	-0.00351	0.0562	-0.00035428	-0.01271	-0.01145
	5.70333	0.30862	0.0054	-0.0163	-0.004	0.05346	0.00013842	-0.00956	-0.01337
	5.70667	0.31261	0.00184	-0.012	-0.00602	0.055	-0.00368	-0.01052	-0.01225
	5.71	0.31259	0.0004484	-0.01378	-0.00165	0.05014	-0.00158	-0.011	-0.01163
	5.71333	0.31993	-0.00023002	-0.00655	-0.00186	0.05205	-0.00359	-0.00788	-0.01295
	5.71667	0.33527	0.00507	-0.01191	2.229e-05	0.05566	0.00095613	-0.01408	-0.01562
	5.72	0.30934	0.00302	-0.01183	-0.0041	0.0558	0.00414	-0.01038	-0.01234
	5.72333	0.30708	0.00371	-0.01318	0.00055879	0.05636	0.00047918	-0.01475	-0.01232
	5.72667	0.31368	0.00183	-0.01253	-0.00233	0.05295	-0.00038831	-0.00803	-0.01079
	5.73	0.3088	0.00486	-0.01193	-0.00158	0.05222	0.00144	-0.01579	-0.01377
	5.73333	0.31226	0.00105	-0.01258	-0.00357	0.05261	0.00083824	-0.01	-0.01425
	5.73667	0.31231	0.00106	-0.01174	-0.00453	0.05557	-0.00297	-0.01062	-0.01228
	5.74	0.30912	0.00461	-0.00963	-0.00236	0.053	0.00101	-0.01199	-0.01208
	5.74333	0.31031	0.00155	-0.01125	-0.00308	0.05493	0.00067569	-0.00848	-0.01898
	5.74667	0.308	0.0025	-0.01165	-0.00367	0.0507	-0.00275	-0.01225	-0.01255
	5.75	0.30931	0.00322	-0.0146	-0.00495	0.05024	-0.00102	-0.0094	-0.00931
	5.75333	0.31205	0.00532	-0.0104	-0.00325	0.05382	0.00051703	-0.0118	-0.01388
	5.75667	0.31264	0.00426	-0.01585	-0.00533	0.05177	-5.983e-05	-0.01347	-0.01302
	5.76	0.31244	-0.00249	-0.01334	-0.0019	0.05521	-0.00225	-0.00994	-0.01074
	5.76333	0.31257	0.0068	-0.01028	-0.00161	0.0512	-0.00314	-0.0095	-0.01319
	5.76667	0.30869	0.00472	-0.01397	-0.00411	0.05185	0.00026651	-0.00959	-0.01147
	5.77	0.30929	0.00344	-0.01283	-0.0038	0.05403	0.00045563	-0.01565	-0.01434
	5.77333	0.31131	0.00109	-0.01718	0.00102	0.05557	-0.00573	-0.00894	-0.01705
	5.77667	0.3071	0.00204	-0.01478	0.00081658	0.05233	-0.0051	-0.01049	-0.01205
	5.78	0.30863	0.00208	-0.01208	-0.00327	0.05515	-0.00043689	-0.01139	-0.00972
	5.78333	0.31197	0.00232	-0.01243	-0.00721	0.0519	-0.00102	-0.01056	-0.01463
	5.78667	0.31357	0.00465	-0.00963	-0.00372	0.05134	-0.00076209	-0.01376	-0.01361
	5.79	0.3102	0.00336	-0.01311	-0.00195	0.0538	0.00024314	-0.01179	-0.01249
	5.79333	0.30873	0.00197	-0.01169	-0.00064623	0.05446	-0.00080059	-0.01052	-0.01271
	5.79667	0.30732	0.00392	-0.01273	-0.00369	0.05293	0.00225	-0.01037	-0.01095
	5.8	0.30959	0.00413	-0.01445	-0.00026023	0.05449	6.7e-07	-0.01025	-0.01053
	5.80333	0.30935	0.00416	-0.01264	-0.00043654	0.05576	-0.001	-0.00734	-0.01514
	5.80667	0.30909	0.00228	-0.01212	-0.00136	0.05371	0.00021012	-0.01119	-0.01314
	5.81	0.31343	0.00276	-0.00989	-0.00233	0.05548	-0.0056	-0.01307	-0.01367
	5.81333	0.31222	0.00242	-0.00796	0.00054896	0.05024	0.00326	-0.01423	-0.01384
	5.81667	0.31366	0.00496	-0.01408	-0.00397	0.04912	-0.00224	-0.00858	-0.00845
	5.82	0.31286	0.00616	-0.00958	-0.00156	0.05378	-0.0003085	-0.01259	-0.01205
	5.82333	0.30778	0.00174	-0.01327	-0.00012481	0.04781	0.00254	-0.01314	-0.00808
	5.82667	0.30709	0.0004956	-0.01226	-0.00101	0.05111	0.00041784	-0.01242	-0.01377
	5.83	0.30903	0.00234	-0.01339	-0.00055474	0.05633	0.00093319	-0.01426	-0.01239
	5.83333	0.31177	0.00488	-0.01363	0.00151	0.05286	-0.00052367	-0.01003	-0.01313
	5.83667	0.31232	0.00016313	-0.01537	-0.00138	0.05511	-0.0013	-0.00729	-0.00865
	5.84	0.31456	0.00418	-0.01108	-0.00338	0.05655	-0.00165	-0.01372	-0.01116
	5.84333	0.31041	0.00374	-0.01135	-0.00208	0.05955	-0.00095306	-0.01537	-0.01117
	5.84667	0.30827	0.00316	-0.01147	-0.00525	0.05668	-0.00035535	-0.00993	-0.01243
	5.85	0.31059	0.00249	-0.01139	-0.00258	0.05072	0.00324	-0.00997	-0.01254
	5.85333	0.31367	0.00203	-0.01442	-0.00184	0.0547	0.00125	-0.00896	-0.01255
	5.85667	0.31347	0.00501	-0.00826	-0.00155	0.05422	-9.124e-05	-0.01204	-0.01318
	5.86	0.31277	0.00266	-0.00819	-0.00141	0.05195	0.0035	-0.00914	-0.0079
	5.86333	0.31397	0.00535	-0.01294	-0.00153	0.0531	-0.00031371	-0.01404	-0.01271
	5.86667	0.3085	0.00303	-0.00693	-0.00221	0.05267	0.00123	-0.01245	-0.01525
	5.87	0.31297	0.00111	-0.00962	-0.00321	0.04908	0.00268	-0.00757	-0.01236
	5.87333	0.31272	0.00055515	-0.01398	-0.00418	0.05403	-0.00333	-0.0116	-0.00851
	5.87667	0.30951	0.00192	-0.01093	0.00203	0.05546	0.00035675	-0.00911	-0.01282
	5.88	0.30866	0.00452	-0.0124	-0.00154	0.05392	0.00204	-0.01253	-0.01053
	5.88333	0.30824	0.00167	-0.01154	-0.00093436	0.05387	0.00186	-0.01347	-0.01129
	5.88667	0.31154	0.00306	-0.0143	0.00132	0.05146	-0.00462	-0.01108	-0.01092
	5.89	0.30901	0.00141	-0.00856	-0.00317	0.05629	0.0019	-0.00881	-0.01354
	5.89333	0.31399	0.00756	-0.01094	-0.00043231	0.05272	0.00179	-0.01191	-0.00731
	5.89667	0.31057	0.0035	-0.01149	-0.00171	0.05357	3.995e-05	-0.01107	-0.01433
	5.9	0.31251	0.00547	-0.01615	-0.00578	0.05638	0.00103	-0.00977	-0.01116
	5.90333	0.3091	0.00231	-0.0096	-0.00409	0.05518	-0.00036184	-0.01172	-0.01336
	5.90667	0.31207	0.004	-0.01229	-0.0017	0.05834	0.000856	-0.00881	-0.01252
	5.91	0.30758	0.00596	-0.0128	-0.00403	0.05454	-0.00173	-0.01148	-0.01103
	5.91333	0.31462	0.0025	-0.01407	-0.00185	0.05327	0.00059243	-0.00821	-0.01084
	5.91667	0.31207	0.00506	-0.00892	0.00078368	0.05281	4.15e-05	-0.01184	-0.01155
	5.92	0.30877	0.00319	-0.01173	-0.00268	0.05776	0.00078358	-0.01052	-0.01095
	5.92333	0.30804	0.00312	-0.01209	-0.00288	0.05764	0.00363	-0.01194	-0.00962
	5.92667	0.30745	-7.821e-05	-0.0075	-0.00156	0.05578	-5.452e-05	-0.00927	-0.01342
	5.93	0.30991	0.00703	-0.01289	-0.002	0.05468	-0.00059782	-0.00956	-0.00961
	5.93333	0.31157	0.00521	-0.01125	-0.00367	0.05217	0.00125	-0.00866	-0.0109
	5.93667	0.31341	0.0031	-0.00936	-0.00296	0.05515	-0.00265	-0.01212	-0.00898
	5.94	0.31524	0.00372	-0.01043	-0.00381	0.0576	-0.00020199	-0.00787	-0.00848
	5.94333	0.32021	-0.00266	-0.01178	-0.00178	0.05744	0.00103	-0.00915	-0.0104
	5.94667	0.30697	-0.00033624	-0.0102	-0.00556	0.05291	-0.00075088	-0.00988	-0.01217
	5.95	0.30914	0.00348	-0.01136	0.00061458	0.05341	0.00309	-0.00712	-0.01164
	5.95333	0.30962	0.00624	-0.01213	-0.00542	0.05682	0.00185	-0.00889	-0.01211
	5.95667	0.31271	0.00226	-0.01062	-0.00164	0.05621	0.00281	-0.00828	-0.00942
	5.96	0.31265	0.00482	-0.01077	0.00082457	0.05306	-0.00251	-0.00591	-0.01468
	5.96333	0.31611	0.00488	-0.01516	-0.00449	0.05139	0.00102	-0.01165	-0.01051
	5.96667	0.31031	0.0094	-0.0155	-0.001	0.05452	0.0014	-0.01137	-0.01091
	5.97	0.31038	0.0039	-0.01014	-0.00479	0.05492	0.00133	-0.01127	-0.01557
	5.97333	0.31488	0.00454	-0.01164	0.00018674	0.05373	0.00397	-0.01112	-0.01076
	5.97667	0.3099	0.00191	-0.01061	0.00274	0.05622	0.00346	-0.0098	-0.01079
	5.98	0.31642	0.00325	-0.00899	0.00223	0.05727	0.00049366	-0.00971	-0.01284
	5.98333	0.31321	0.00392	-0.01188	0.00155	0.05475	0.00209	-0.01235	-0.01457
	5.98667	0.3118	0.00249	-0.01181	-0.00402	0.05491	0.00191	-0.01017	-0.01064
	5.99	0.31189	0.00234	-0.00875	-0.00053054	0.05766	-0.0025	-0.01109	-0.01246
	5.99333	0.30989	0.00385	-0.00854	0.00041491	0.0543	0.00453	-0.00988	-0.00733
	5.99667	0.31244	0.00401	-0.0144	-0.00485	0.05465	0.00248	-0.00847	-0.01373
	6	0.31153	0.00281	-0.01263	-0.00101	0.05245	0.00197	-0.01341	-0.01187
	6.00333	0.31108	0.00133	-0.01056	-0.00144	0.05597	-0.00078391	-0.01358	-0.01195
	6.00667	0.30413	0.00294	-0.01077	0.00338	0.05465	0.00271	-0.00956	-0.01052
	6.01	0.31845	0.00168	-0.01419	3.16e-06	0.05578	-0.00167	-0.00813	-0.01253
	6.01333	0.33806	0.00515	-0.00964	-0.00168	0.04857	0.00276	-0.01164	-0.01131
	6.01667	0.3087	0.00446	-0.00971	-0.00332	0.05437	-0.00065796	-0.00837	-0.0132
	6.02	0.30737	0.00383	-0.01148	-0.00179	0.05319	-0.00169	-0.01088	-0.01354
	6.02333	0.31044	0.00897	-0.01268	-0.00229	0.05288	0.00644	-0.0066	-0.01218
	6.02667	0.31392	0.00098019	-0.00843	0.00158	0.05048	0.00485	-0.0126	-0.01086
	6.03	0.31875	0.00488	-0.00838	0.00033307	0.05594	-0.00193	-0.00803	-0.01266
	6.03333	0.30741	0.00489	-0.01212	-0.00026846	0.05265	0.00267	-0.0065	-0.01329
	6.03667	0.3143	0.00377	-0.01035	-0.00014055	0.05264	-0.00282	-0.01214	-0.01235
	6.04	0.31032	0.00463	-0.00995	0.00223	0.05626	0.00076367	-0.00924	-0.01239
	6.04333	0.31	0.00899	-0.00919	0.00165	0.05169	-0.00273	-0.01494	-0.01432
	6.04667	0.31148	0.00821	-0.01007	0.00054604	0.05959	0.00221	-0.00997	-0.00997
	6.05	0.31202	0.00049095	-0.00945	-0.00043607	0.05744	0.00485	-0.00588	-0.0146
	6.05333	0.31386	0.00902	-0.0115	-0.00483	0.05372	0.00349	-0.00773	-0.01187
	6.05667	0.31259	0.00169	-0.01438	-0.00169	0.04982	0.00167	-0.00984	-0.01405
	6.06	0.30991	0.00759	-0.01022	-0.00394	0.05442	0.0039	-0.01277	-0.01155
	6.06333	0.30854	0.0001679	-0.01171	-0.00194	0.05046	0.0001839	-0.00821	-0.01057
	6.06667	0.30771	0.00392	-0.00717	-0.00196	0.0564	0.00253	-0.0082	-0.01348
	6.07	0.31093	0.00213	-0.01224	-0.00036794	0.05468	0.00267	-0.01026	-0.01393
	6.07333	0.30912	0.00435	-0.0077	-0.00080854	0.05623	0.00513	-0.00754	-0.01281
	6.07667	0.313	0.00382	-0.00819	-0.00237	0.05843	-2.508e-05	-0.01028	-0.01488
	6.08	0.31177	0.00267	-0.01206	0.00123	0.05724	-0.00049482	-0.01204	-0.00954
	6.08333	0.31276	0.00195	-0.01215	0.00058246	0.05482	-0.00042884	-0.01091	-0.00967
	6.08667	0.30863	0.00053286	-0.01497	-0.0055	0.05577	0.0041	-0.00865	-0.01267
	6.09	0.31027	0.00245	-0.00738	-8.053e-05	0.056	0.00295	-0.0126	-0.01678
	6.09333	0.31171	0.00213	-0.0107	0.0013	0.06104	0.00243	-0.00715	-0.01163
	6.09667	0.31079	0.00167	-0.01109	0.00133	0.0548	0.00418	-0.0084	-0.01337
	6.1	0.30887	0.00245	-0.00878	-0.0022	0.05752	0.00496	-0.0072	-0.01062
	6.10333	0.30997	0.0047	-0.01056	-0.00094271	0.05429	0.00080819	-0.00989	-0.01333
	6.10667	0.31266	0.00289	-0.01013	-0.00172	0.0554	0.00254	-0.01108	-0.0107
	6.11	0.31023	0.0028	-0.01214	0.00078613	0.05598	0.00308	-0.01246	-0.0058
	6.11333	0.3088	0.00137	-0.01053	-0.00326	0.05736	0.00249	-0.01359	-0.01176
	6.11667	0.31082	0.00165	-0.01321	0	0.05534	0.0006106	-0.01378	-0.01058
	6.12	0.31131	0.00579	-0.00755	0.00012338	0.05223	0.00096084	-0.01229	-0.00834
	6.12333	0.31438	0.00553	-0.00926	0.00296	0.06149	-0.00189	-0.00862	-0.0127
	6.12667	0.31503	-0.0014	-0.01164	0.00082862	0.05384	0.00012179	-0.0124	-0.01599
	6.13	0.31092	0.00226	-0.01085	-0.00017762	0.05619	0.00293	-0.00588	-0.01245
	6.13333	0.31521	0.00648	-0.00999	-0.0004487	0.05395	0.002	-0.00855	-0.00905
	6.13667	0.31328	0.00713	-0.0125	-0.00055349	0.0568	0.00488	-0.0113	-0.01151
	6.14	0.31064	0.00441	-0.00921	0.0059	0.0536	0.00652	-0.014	-0.01212
	6.14333	0.31217	0.00474	-0.00827	-0.00018334	0.05675	0.00298	-0.00822	-0.01467
	6.14667	0.31048	0.00602	-0.0077	0.00057507	0.05377	0.00448	-0.00817	-0.00994
	6.15	0.31334	0.00397	-0.01206	-0.00237	0.05651	0.00532	-0.00905	-0.00962
	6.15333	0.31275	0.0033	-0.01043	-0.00149	0.05723	-0.00057302	-0.01168	-0.01287
	6.15667	0.31452	0.00607	-0.00721	-0.00239	0.0618	0.00139	-0.00881	-0.00943
	6.16	0.31429	0.00124	-0.01041	-0.002	0.05596	0.00645	-0.00864	-0.01084
	6.16333	0.30996	0.00033688	-0.01022	-0.00070286	0.05315	0.00235	-0.01075	-0.01521
	6.16667	0.30862	0.00179	-0.01294	-0.00080103	0.05125	0.00121	-0.00843	-0.0149
	6.17	0.31192	-0.00026334	-0.00994	0.00232	0.05555	0.0021	-0.01143	-0.01198
	6.17333	0.32716	0.00587	-0.00981	-0.00126	0.05714	0.00461	-0.01214	-0.01448
	6.17667	0.3207	0.00228	-0.00835	-0.00316	0.05699	0.00305	-0.00714	-0.01242
	6.18	0.30992	0.00467	-0.0107	-0.00343	0.05362	0.00394	-0.00901	-0.01247
	6.18333	0.31326	0.00207	-0.00856	-0.00231	0.05727	0.00724	-0.0113	-0.01055
	6.18667	0.31078	0.00177	-0.01116	-0.00287	0.05676	0.00252	-0.00917	-0.01195
	6.19	0.32756	0.00303	-0.01051	-0.00104	0.05558	0.00475	-0.00812	-0.01114
	6.19333	0.31156	0.00146	-0.01226	-0.00179	0.05672	0.00668	-0.00673	-0.01345
	6.19667	0.30828	0.00519	-0.01289	-0.00185	0.05667	0.00308	-0.00798	-0.01488
	6.2	0.30648	0.00501	-0.00839	-0.00227	0.05663	0.00505	-0.00929	-0.01194
	6.20333	0.30954	0.00447	-0.00762	-0.00107	0.05609	0.00088347	-0.01105	-0.01104
	6.20667	0.31044	0.00071465	-0.0094	0.00273	0.05844	0.00435	-0.00911	-0.0123
	6.21	0.31036	0.00309	-0.01357	0.00087488	0.0543	0.00585	-0.0063	-0.01423
	6.21333	0.3093	0.00412	-0.01288	-0.00010157	0.05443	0.00367	-0.01292	-0.01277
	6.21667	0.31511	0.0017	-0.00599	0.00135	0.05607	0.00169	-0.00987	-0.00795
	6.22	0.31297	0.00445	-0.01165	-0.00298	0.05624	0.00421	-0.00651	-0.01336
	6.22333	0.31416	0.00193	-0.00745	0.00025296	0.05251	0.00308	-0.00945	-0.00935
	6.22667	0.30919	0.0027	-0.00656	-0.00069165	0.05662	0.00125	-0.00959	-0.01217
	6.23	0.31119	0.00549	-0.00902	-0.00040209	0.05715	-0.00018238	-0.00933	-0.0092
	6.23333	0.31295	0.00522	-0.01181	-0.00244	0.06052	0.00124	-0.00868	-0.01132
	6.23667	0.31223	0.00461	-0.01275	-4.226e-05	0.05435	0.00119	-0.0071	-0.01108
	6.24	0.31235	0.00115	-0.01512	-0.00279	0.05452	0.00381	-0.01015	-0.01221
	6.24333	0.31155	0.00554	-0.01053	-0.00562	0.0585	0.00349	-0.01176	-0.01131
	6.24667	0.30929	0.00646	-0.0083	0.0009703	0.05865	0.00183	-0.00819	-0.01173
	6.25	0.31237	0.00672	-0.01266	-0.00165	0.05677	0.00251	-0.01223	-0.01321
	6.25333	0.31454	0.00453	-0.0099	-0.00347	0.05217	0.0049	-0.01105	-0.01078
	6.25667	0.31494	0.00286	-0.00958	-0.00429	0.05304	0.0022	-0.01215	-0.00959
	6.26	0.31108	0.00446	-0.01266	0.00139	0.05487	0.00187	-0.00849	-0.00745
	6.26333	0.31294	0.00657	-0.0096	-0.00108	0.05728	0.00079508	-0.00709	-0.01211
	6.26667	0.31197	0.00125	-0.01411	-0.0031	0.05333	0.00386	-0.00718	-0.00995
	6.27	0.31112	0.00375	-0.01034	-0.00040054	0.06149	-0.00023286	-0.0081	-0.01048
	6.27333	0.3133	0.00606	-0.01067	-0.00369	0.05582	0.00537	-0.00726	-0.01096
	6.27667	0.30913	0.00443	-0.01381	-0.00115	0.05213	0.00174	-0.00629	-0.00914
	6.28	0.30755	0.00475	-0.01181	0.00022948	0.05127	0.00087406	-0.00995	-0.01175
	6.28333	0.31275	0.00535	-0.01108	-0.000471	0.05256	0.00324	-0.00835	-0.01031
	6.28667	0.3115	0.00327	-0.00773	0.00136	0.05062	0.00479	-0.00582	-0.01055
	6.29	0.30632	0.00779	-0.01141	0.00279	0.0572	0.00232	-0.0069	-0.00918
	6.29333	0.31208	0.00524	-0.00781	-0.00072289	0.05921	0.00343	-0.00871	-0.01239
	6.29667	0.3108	0.00392	-0.01016	0.00019634	0.05336	0.00021441	-0.00649	-0.01168
	6.3	0.30918	0.00765	-0.01286	-0.00338	0.05309	0.00649	-0.01052	-0.01226
	6.30333	0.31118	0.00539	-0.01158	-0.00172	0.05541	0.00131	-0.0096	-0.01195
	6.30667	0.30921	0.00704	-0.01241	0.00178	0.05417	0.00318	-0.01182	-0.0111
	6.31	0.31114	0.00401	-0.00718	-0.00048906	0.05391	0.00367	-0.00953	-0.00988
	6.31333	0.31133	0.00349	-0.01089	0.00294	0.0553	0.00221	-0.01194	-0.00904
	6.31667	0.31379	0.00259	-0.01157	0.00079697	0.05711	0.00179	-0.00952	-0.01547
	6.32	0.31132	0.00564	-0.01176	0.00556	0.05793	0.0041	-0.0099	-0.01049
	6.32333	0.31415	0.00936	-0.00903	-0.00249	0.05137	0.00027461	-0.00646	-0.01283
	6.32667	0.32195	0.00537	-0.00617	-0.00246	0.05928	0.00879	-0.01306	-0.01306
	6.33	0.31222	0.0073	-0.0122	0.00117	0.05931	0.00461	-0.0114	-0.01397
	6.33333	0.31323	0.0033	-0.00917	0.00246	0.05733	0.00088878	-0.00761	-0.00996
	6.33667	0.31222	0.00631	-0.01073	-0.00221	0.05651	0.00164	-0.0096	-0.01361
	6.34	0.31002	0.00214	-0.00554	0.00031352	0.05488	0.00276	-0.01213	-0.01346
	6.34333	0.31488	-0.00162	-0.00689	0.00304	0.05792	0.00477	-0.00845	-0.0114
	6.34667	0.31012	0.00586	-0.01137	-0.00102	0.05348	0.00291	-0.00883	-0.01287
	6.35	0.31212	0.00367	-0.00611	-0.0018	0.05844	0.00493	-0.01098	-0.00961
	6.35333	0.3113	0.00952	-0.01081	0.00029165	0.0551	0.00474	-0.00996	-0.0111
	6.35667	0.31326	0.00496	-0.00888	-0.00045931	0.05356	0.00322	-0.00607	-0.00726
	6.36	0.31078	0.00538	-0.00988	0.00048095	0.05522	0.00146	-0.0116	-0.01046
	6.36333	0.31033	0.00666	-0.00723	-0.00249	0.05904	0.00733	-0.0111	-0.01417
	6.36667	0.31152	0.00441	-0.00824	-0.0021	0.05687	0.00455	-0.00882	-0.01073
	6.37	0.31254	0.00235	-0.00676	0.00196	0.05381	0.00432	-0.00877	-0.01149
	6.37333	0.30755	0.00539	-0.00987	-0.00385	0.05447	0.0033	-0.00524	-0.01103
	6.37667	0.31274	0.00281	-0.01119	0.00022006	0.05786	0.00114	-0.00703	-0.01004
	6.38	0.31093	0.00742	-0.00947	-0.00189	0.05932	0.00479	-0.0068	-0.01017
	6.38333	0.3139	0.00529	-0.0083	-0.00251	0.05635	0.00431	-0.00546	-0.0089
	6.38667	0.31364	0.00453	-0.01457	-0.00633	0.05538	0.00513	-0.00883	-0.01041
	6.39	0.30961	0.00792	-0.00952	-0.00215	0.05584	0.00602	-0.00835	-0.0062
	6.39333	0.30753	0.00215	-0.00563	-0.00042492	0.05751	0.00701	-0.00595	-0.00916
	6.39667	0.31222	0.00272	-0.01085	-0.00037742	0.05647	0.00304	-0.00793	-0.01016
	6.4	0.30876	0.00412	-0.01014	-0.00256	0.05432	0.00264	-0.00768	-0.00972
	6.40333	0.31225	0.00359	-0.00913	-0.00028247	0.05649	0.00314	-0.00838	-0.00994
	6.40667	0.31332	0.00496	-0.00613	-0.00124	0.05374	0.00411	-0.00302	-0.00874
	6.41	0.31111	0.00812	-0.01138	-0.00272	0.05324	0.00286	-0.00818	-0.01284
	6.41333	0.30979	0.00345	-0.01199	0.00061792	0.05816	0.00096215	-0.00856	-0.00765
	6.41667	0.30783	0.00442	-0.01301	0.00492	0.05338	0.00356	-0.01281	-0.00824
	6.42	0.31219	0.00371	-0.0133	0.00116	0.05721	0.00438	-0.00802	-0.01186
	6.42333	0.31192	0.00376	-0.00955	-0.00384	0.05771	0.00699	-0.01028	-0.01195
	6.42667	0.31255	0.00535	-0.00898	0.00298	0.0544	0.00545	-0.00801	-0.01283
	6.43	0.31156	0.00596	-0.00839	-0.00102	0.0534	0.00464	-0.00514	-0.00931
	6.43333	0.31038	0.00406	-0.0063	0.00036556	0.05798	0.0053	-0.00571	-0.01131
	6.43667	0.3108	0.00708	-0.01325	0.00115	0.05494	0.00429	-0.00683	-0.00966
	6.44	0.31137	0.00591	-0.00701	0.00165	0.05243	0.00681	-0.01086	-0.00981
	6.44333	0.31331	0.00493	-0.00871	-0.00038475	0.0578	0.00616	-0.00881	-0.01094
	6.44667	0.31153	0.00896	-0.00934	0.00041348	0.05343	0.00408	-0.00484	-0.011
	6.45	0.31242	0.00536	-0.01092	0.00209	0.05656	0.0026	-0.00421	-0.01075
	6.45333	0.31037	0.00433	-0.00844	0.000103	0.05667	0.00543	-0.00782	-0.01154
	6.45667	0.31166	0.00174	-0.00861	0.00177	0.05343	0.00419	-0.00655	-0.01215
	6.46	0.31343	0.00799	-0.01117	0.00053328	0.05569	0.00473	-0.007	-0.01031
	6.46333	0.31114	0.00414	-0.00961	-0.00013834	0.05736	0.00032081	-0.00667	-0.0101
	6.46667	0.30831	0.00355	-0.01203	5.388e-05	0.05635	0.00406	-0.00834	-0.0125
	6.47	0.30946	0.00253	-0.01023	-0.00099957	0.05976	0.00291	-0.00828	-0.01253
	6.47333	0.31363	0.00186	-0.01003	-9.084e-05	0.05495	0.00321	-0.01048	-0.01103
	6.47667	0.31327	0.00136	-0.00894	-0.00305	0.054	0.00239	-0.00988	-0.00676
	6.48	0.31707	0.00505	-0.00728	-0.00172	0.06051	0.00554	-0.0073	-0.0129
	6.48333	0.31143	0.00412	-0.00987	-0.00229	0.05859	0.00872	-0.00562	-0.01479
	6.48667	0.31177	0.00441	-0.00747	0.00065643	0.05649	0.00417	-0.00973	-0.012
	6.49	0.31533	0.00282	-0.00877	-0.00518	0.05433	0.00339	-0.00695	-0.00824
	6.49333	0.3103	0.00634	-0.00631	-0.00083619	0.05987	0.0068	-0.01135	-0.0105
	6.49667	0.31154	0.00306	-0.01409	-0.0002721	0.06039	0.00653	-0.01	-0.00997
	6.5	0.31237	0.00562	-0.00826	4.691e-05	0.05645	0.0064	-0.00743	-0.00964
	6.50333	0.31196	0.00421	-0.0129	4.77e-06	0.05967	0.00785	-0.01213	-0.01195
	6.50667	0.3101	0.0062	-0.01142	-0.00020605	0.05627	0.00322	-0.00599	-0.01318
	6.51	0.31441	0.00418	-0.00689	0.00013578	0.05692	0.00392	-0.00527	-0.01119
	6.51333	0.31186	0.00556	-0.00866	-0.00327	0.05842	0.00131	-0.00778	-0.00884
	6.51667	0.31151	0.00286	-0.01085	-0.00162	0.06034	0.00717	-0.01098	-0.01125
	6.52	0.31375	0.00931	-0.00872	0.00521	0.05652	0.00716	-0.00808	-0.01465
	6.52333	0.31257	0.00168	-0.00817	0.00412	0.05863	0.00604	-0.01235	-0.01002
	6.52667	0.31294	0.00258	-0.0049	0.00099266	0.05832	0.00525	-0.00743	-0.01293
	6.53	0.30996	0.00584	-0.00963	0.00104	0.05702	0.00588	-0.01033	-0.00661
	6.53333	0.30992	0.00383	-0.01019	0.00253	0.05723	0.00675	-0.00862	-0.00842
	6.53667	0.31316	0.00604	-0.01103	0.00207	0.05927	0.00502	-0.01209	-0.0151
	6.54	0.31178	0.00729	-0.00945	0.00103	0.05494	0.00669	-0.00787	-0.0092
	6.54333	0.30919	0.00665	-0.00976	0.00311	0.05475	0.00634	-0.01022	-0.00957
	6.54667	0.31379	0.00676	-0.00975	-0.00026333	0.0585	0.00289	-0.01022	-0.00952
	6.55	0.30981	0.00419	-0.01111	-9.71e-05	0.06019	0.00030191	-0.00614	-0.00956
	6.55333	0.31187	0.00562	-0.01209	0.00241	0.05322	0.00282	-0.01294	-0.01058
	6.55667	0.30905	0.00915	-0.00787	0.00114	0.05787	0.00014307	-0.01471	-0.01035
	6.56	0.30949	0.00625	-0.00829	-8.44e-05	0.05761	0.00385	-0.00575	-0.01386
	6.56333	0.31131	0.00205	-0.00925	0.0015	0.0591	0.00264	-0.00703	-0.01291
	6.56667	0.31474	0.00577	-0.01098	0.00264	0.05802	0.00736	-0.00409	-0.00913
	6.57	0.30962	0.00040941	-0.00714	-0.00191	0.05843	0.00492	-0.00918	-0.00769
	6.57333	0.31178	0.00796	-0.01042	0.00064224	0.06279	0.00712	-0.00848	-0.01085
	6.57667	0.31225	0.00532	-0.00316	-0.00057298	0.05286	0.00552	-0.0068	-0.01066
	6.58	0.31129	0.00602	-0.01152	0.00224	0.06016	0.00266	-0.01091	-0.01175
	6.58333	0.30934	0.00308	-0.01007	-0.0003199	0.06225	0.00048567	-0.01042	-0.00818
	6.58667	0.31156	0.00786	-0.00852	0.00445	0.05784	0.00262	-0.00816	-0.00852
	6.59	0.30885	0.00171	-0.01017	0.00134	0.0593	0.00304	-0.00462	-0.00895
	6.59333	0.30951	0.00705	-0.00918	-0.0036	0.05713	0.00259	-0.00921	-0.01263
	6.59667	0.31765	0.00408	-0.01007	-0.00083274	0.05791	0.00678	-0.00566	-0.01189
	6.6	0.31384	0.00184	-0.01071	0.00209	0.05689	0.00674	-0.00882	-0.00927
	6.60333	0.31374	0.00463	-0.00909	0.00229	0.05348	0.00337	-0.00825	-0.0106
	6.60667	0.31028	0.00293	-0.00626	0.00199	0.05769	0.00471	-0.01133	-0.00879
	6.61	0.31073	0.00638	-0.00446	-0.00265	0.05785	0.00496	-0.00562	-0.00603
	6.61333	0.31093	0.0049	-0.01011	0.00042248	0.05992	0.0059	-0.00654	-0.01106
	6.61667	0.31551	0.00043254	-0.0093	-0.00046074	0.0589	0.00891	-0.01033	-0.01133
	6.62	0.31188	0.00659	-0.00617	0.00059682	0.06084	0.00426	-0.00744	-0.00821
	6.62333	0.31385	0.00335	-0.01065	0.00282	0.05784	0.00497	-0.00849	-0.01099
	6.62667	0.31372	0.00377	-0.00925	0.00012583	0.05764	0.00114	-0.01028	-0.01185
	6.63	0.31354	0.00644	-0.01216	0.00277	0.06012	0.00664	-0.00816	-0.00747
	6.63333	0.30985	0.00379	-0.01038	-0.00261	0.05984	0.00261	-0.01103	-0.01084
	6.63667	0.31171	0.00387	-0.00839	0.00177	0.05519	0.00612	-0.00618	-0.01562
	6.64	0.30901	0.0033	-0.00892	0.0035	0.06002	0.00481	-0.00865	-0.01101
	6.64333	0.31403	0.00854	-0.00802	0.00383	0.05575	0.00479	-0.00983	-0.00849
	6.64667	0.3243	0.00581	-0.00982	0.00391	0.0592	0.00504	-0.00722	-0.01063
	6.65	0.31658	0.00516	-0.00782	0.00134	0.05846	0.01099	-0.00679	-0.01236
	6.65333	0.31151	0.00541	-0.01173	0.00050348	0.06049	0.00382	-0.00599	-0.01208
	6.65667	0.31367	0.0062	-0.00822	-0.0014	0.06023	0.00344	-0.00531	-0.01072
	6.66	0.30889	0.00403	-0.0074	-0.00122	0.05834	0.00516	-0.00803	-0.0122
[truncated: 1,001 more rows]

[truncated: 14 more sheets: Fig3D, Fig3F, Fig3H, Fig4A, Fig4B, Fig4C, Fig 4D, Fig4E, Fig4F, Fig4G, Fig5BDFH, Fig6A-D, SuppFig3, SuppFig7]
