# Supplementary material for: The characterization of variable new antigen receptors targeting FAP isolated from a novel immunized library
Source: Commun Biol. 2025 Aug 13;8:1210. doi: 10.1038/s42003-025-08610-x (PMC12350670; doi:10.1038/s42003-025-08610-x)
Supplement: Supplementary file 4 — Supplementary Data 2 [file 42003_2025_8610_MOESM4_ESM.xlsx]

## Sheet: merged
		total sequences	1176716
		unique sequences	710248
	rank	counts	% frequency	Type	full sequence				CDR3			CDR3 length		cysteines in full sequence	cysteines in CDR3
>	1	9895	0.8409	2	DQTPQTITKETGESLTINCVLRDSNCALSSTYWLRKREGSTNEESISKGGRYVETVNSGSKSFSLRINDLTVEDSGTYRCRDAGIFQGDCLRSDGYGGGTVVTV				RDAGIFQGDCLRSDG			15		4	1
>	2	9383	0.797389	1	DQTPQTITKFTGESLTINCVLRDASYALGSTCWYRKKSGSTNEESISIGGRYVETVNSGSKSFSMRINDLTVEDSGTFRCEASWLQTCAYAGCGRSGHCGGGTVVTV				EASWLQTCAYAGCGRSGH			18		6	2
>	3	5919	0.50301	2	DQTPQTITKETGESLTINCVLRDSNCALSSTYWLRKREGSTNEESISKGGRYVETVNSGSKSFSLRINDLTVEDSGTYRCRDAGIFQGDCLRSDGYGDGTAVTV				RDAGIFQGDCLRSDG			15		4	1
>	4	4996	0.424571	1	DQTPQTITKFTGESLTINCVLRDASYALGSTCWYRKKSGSTNEESISIGGRYVETVNSGSKSFSMRINDLTVEDSGTFRCEASWLQTCAYAGCGRSGHCGDGTAVTV				EASWLQTCAYAGCGRSGH			18		6	2
>	5	4550	0.386669	1	DQTPQTITKFTGESLTINCVLRDASYALGSTCWYRKKSGSTNEESISIGGRYVETVNSGSKSFSMRINDLTVEDSGTFRCEASWLQTCAYAGCGRSGHCGGGTAVTV				EASWLQTCAYAGCGRSGH			18		6	2
>	6	4248	0.361005	2	DQTPQTITKETGESLTINCVLRDSNCALSSTYWLRKREGSTNEESISKGGRYVETVNSGSKSFSLRINDLTVEDSGTYRCRDAGIFQGDCLRSDGYGGGTAVTV				RDAGIFQGDCLRSDG			15		4	1
>	7	3446	0.292849	2	DQTPQTITKETGESLTINCVLRDSNCALGSTYWYHKKSDSAYEESISKVGRYVETVKLGANSFSLRINDLTVEDSGTYRCHVSRVVSLLACELDVYGGGTVVTV				HVSRVVSLLACELDV			15		4	1
>	8	2524	0.214495	2	DQTPQTITKETGESLTINCVLRDSNCALGSTYWYHKKSDSAYEESISKVGRYVETVKLGANSFSLRINDLTVEDSGTYRCHVSRVVSLLACELDVYGDGTAVTV				HVSRVVSLLACELDV			15		4	1
>	9	2078	0.176593	2	DQTPQTITAETGESLTINCVLRDTACALSTTSWYRKKSGSTKEESIFQGGRYVLTVNSGSKSFSLRINDLTSGDSGTYHCNAYTAGPYDCPAGAKHYDLHGGGTVVTV				NAYTAGPYDCPAGAKHYDL			19		4	1
>	10	2040	0.173364	2	DQTPQTITKETGESLTINCVLRDTNCALSRTHWYRKKSGSTNDESISKGGRYVETVNSGSKSFSLRINDLTVEDSGTYRCNVYTAGPRDCPTGGRNYDVYGGGTVVTV				NVYTAGPRDCPTGGRNYDV			19		4	1
>	11	1904	0.161806	2	DQTPQTITAETGESLTINCVLRDTACALSTTSWYRKKSGSTKEESIFQGGRYVLTVNSGSKSFSLRINDLTSGDSGTYHCNAYTAGPYDCPAGAKHYDLHGDGTAVTV				NAYTAGPYDCPAGAKHYDL			19		4	1
>	12	1507	0.128068	2	DQTPQTVTKETGESLTINCVLRENKCALSSTYWYRKKSGSTNEEKISKGGRYVETVNSGSKSFSLRINDLTPQDSGTYRCNVHTLCSSLRSGVSGGGTVVTV				NVHTLCSSLRSGV			13		4	1
>	13	1495	0.127048	2	DQTPQTITKETGESLTINCVLRDSNCVLGNTYWYHKASGSANEESFAKTGRYVETVNSGRESFSLRINDLTPADSGTYRCNVRRVGSLICEAYDVYGGGTVVTV				NVRRVGSLICEAYDV			15		4	1
>	14	1460	0.124074	2	DQTPQTITKETGESLTINCVLRDTNCALSRTHWYRKKSGSTNDESISKGGRYVETVNSGSKSFSLRINDLTVEDSGTYRCNVYTAGPRDCPTGGRNYDVYGDGTAVTV				NVYTAGPRDCPTGGRNYDV			19		4	1
>	15	1249	0.106143	2	DQTPQTVTKETGESLTINCVLRDSKCALSSTYWYRKKSGSTNEERISKGGRYVETVNSGSKSFSLRINDLTAEDSGTYRCNAHTLCSSLRSGVSGGGTVVTV				NAHTLCSSLRSGV			13		4	1
>	16	1244	0.105718	2	DQTPQTITKETGESLTINCVLRDSNCELSSTYWRRRKSGSTSEESIEKAGRYVETVNSGSKSFSLRINDLTVEDSGTYRCRIYSWCLEPYNYDVSGGGTVVTV				RIYSWCLEPYNYDV			14		4	1
>	17	1226	0.104188	2	DQTPQTITKETGESLTINCVLRDSNCALGSTYWYHKKSDSAYEESISKVGRYVETVKLGANSFSLRINDLTVEDSGTYRCHVSRVVSLLACELDVYGGGTAVTV				HVSRVVSLLACELDV			15		4	1
>	18	1219	0.103593	2	DQTPQTITKETGESLTINCVLRDSNCVLGNTYWYHKASGSANEESFAKTGRYVETVNSGRESFSLRINDLTPADSGTYRCNVRRVGSLICEAYDVYGDGTAVTV				NVRRVGSLICEAYDV			15		4	1
>	19	1213	0.103083	2	DQTPQTITKETGESLTINCVLRDSNCALSSTYWLRKREGSTNEESISKGGRYVETVNSGSKSFSLRINDLTVEDSGTYRCRDAGIFQGDCLRSDGYGDGTVVTV				RDAGIFQGDCLRSDG			15		4	1
>	20	1191	0.101214	2	DQTPQTITKETGESLTINCVVRDSNCALSSTYWYRKKSGSTRRRPYRKVDDMLKQLTADQIVMQGIESLVGNWRRGDVMGGGTVVTV				#VALUE!			#VALUE!		2	#VALUE!
>	21	1186	0.100789	2	DQTPQTITKETGESLTINCVLRDSNCALSSTYWYRKKSGSTNEESISKGGRYVETVNSGSKSFSLRINDLTVEDSGTYRCRDAGIFQGDCLRSDGYGGGTVVTV				RDAGIFQGDCLRSDG			15		4	1
>	22	1085	0.0922058	2	DQTPQTITKETGESLTINCVLQDSNCELSKTYWYRKISASTNEESISKGGRYVQTVNSGSKSFSLRINDLTPEDSGTYRCKARPLRCWRDRPNWGDDVSGGGTVVTV				KARPLRCWRDRPNWGDDV			18		4	1
>	23	1044	0.0887215	1	DQTPQTITKFTGESLTINCVLRDASYALGSTCWYRKKSGSTNEESISIGGRYVETVNSGSKSFSMRINDLTVEDSGTFRCEASWLQTCAYAGCGRSGHCGDGTVVTV				EASWLQTCAYAGCGRSGH			18		6	2
>	24	966	0.0820929	2	DQTPQTITKETGESLTINCVLRDSNCALFSTYWYRKKSGSTTEESISKGGRYVETVNSGSKSFSLRINDLTVEDSGTYRCRAHHVLRADHVLRSCKSDVYGGGTVVTV				RAHHVLRADHVLRSCKSDV			19		4	1
>	25	936	0.0795434	2	DQTPQTITKETGESLTINCVIRDKNCALDTAYWYRRLSGSTNEESMPKGGRYAETFNSGSKSFSLRINDLTVEDSGTYRCEAPAGTLWHCGVAKDVFGGGTVVTV				EAPAGTLWHCGVAKDV			16		4	1
>	26	879	0.0746994	2	DQTPQTITKETGESLTINCVVRDSNCALSSTYWYRKKSGSTRRRPYRKVDDMLKQLTADQIVMQGIESLVGNWRRGDVMGDGTAVTV				#VALUE!			#VALUE!		2	#VALUE!
>	27	877	0.0745295	2	DQTPQTVTKETGESLTINCVLRDSKCPLSSTYWYRKNAGSTNEESISKGGRYVETVNSGSKSFSLRINDLTAEDSGTYRCNVHTLCSSLRAGVSGGGTVVTV				NVHTLCSSLRAGV			13		4	1
>	28	814	0.0691756	2	DQTPQTITKETGESLTINCVLRDSNCPLVSTYWYRKKSGSTNEESISKGGRYVETVNRGSKSSSLRINDLTVEDSGTYRCNIMSHSLYGAACGRNDDADGGGTVVTV				NIMSHSLYGAACGRNDDA			18		4	1
>	29	797	0.0677309	2	DQTPQTITKETGESLTINCVLRDSNCELSSTYWRRRKSGSTSEESIEKAGRYVETVNSGSKSFSLRINDLTVEDSGTYRCRIYSWCLEPYNYDVSGDGTAVTV				RIYSWCLEPYNYDV			14		4	1
>	30	791	0.067221	2	DQTPPTLTKETGESLTINCVLRDKHCALSSTYWYRKKPGSTNEESISKGGRYVETVNSGSKSFSLRINDLTVEDSGTYRCSSWCPYGREGYDVYGGGTVVTV				SSWCPYGREGYDV			13		4	1
>	31	784	0.0666261	2	DQTPQTITKETGESLTINCVLRDSNCALSSTYWYRKSSGSTNEESISKGGRYVETVNSGSKSFSLRINDLTVEDSGTYRCNVYYLSHGPEYCDVYGGGTVVTV				NVYYLSHGPEYCDV			14		4	1
>	32	761	0.0646715	2	DQTPQTITKETGESLTINCVLRDSNCALFSTYWYRKKSGSTTEESISKGGRYVETVNSGSKSFSLRINDLTVEDSGTYRCRAHHVLRADHVLRSCKSDVYGDGTAVTV				RAHHVLRADHVLRSCKSDV			19		4	1
>	33	739	0.0628019	2	DQTPQTITKETGESLTINCVLQDSNCELSKTYWYRKISASTNEESISKGGRYVQTVNSGSKSFSLRINDLTPEDSGTYRCKARPLRCWRDRPNWGDDVSGDGTAVTV				KARPLRCWRDRPNWGDDV			18		4	1
>	34	717	0.0609323	2	DQTPQTITKETGESLTINCVLRDSNCALSSTYWYRKKSGSTNEESISKGGRYVETVNSGSKSFSLRINDLTVEDSGTYRCRDAGIFQGDCLRSDGYGDGTAVTV				RDAGIFQGDCLRSDG			15		4	1
>	35	717	0.0609323	2	DQTPQTITKETGESLTINCVLRDSNCALSSTYWLRKREGSTNEESISKGGRYVETVNRGSKSFSLRINDLTVEDSGTYRCRDAGIFQGDCLRSDGYGGGTVVTV				RDAGIFQGDCLRSDG			15		4	1
>	36	713	0.0605924	2	DQTPQTVTKETGESLTINCVLRENKCALSSTYWYRKKSGSTNEEKISKGGRYVETVNSGSKSFSLRINDLTPQDSGTYRCNVHTLCSSLRSGVSGGGTAVTV				NVHTLCSSLRSGV			13		4	1
>	37	710	0.0603374	2	DQTPQTITKETGESLTINCVLRDSNCPLVSTYWYRKKSGSTNEESISKGGRYVETVNRGSKSSSLRINDLTVEDSGTYRCNIMSHSLYGAACGRNDDADGDGTAVTV				NIMSHSLYGAACGRNDDA			18		4	1
>	38	697	0.0592326	2	DQTPQTITKVTGESLTINCVLRDARCALTTTYWYRRSSGSTNEESISKGGRYVETVNSGSKSFSLRINALTLEDSGTYRCRGICTLQDDDDVYGGGTVVTV				RGICTLQDDDDV			12		4	1
>	39	689	0.0585528	2	DQTPQTITVETGESLTINCVLRDSNCALSVTSWYRKKSGSTNEENISKGGRYVETVKSGRKAFSLNINGLTFEDSGTYRCMTYDCGWDRKVYGGGTVVTV				MTYDCGWDRKV			11		4	1
>	40	687	0.0583828	2	DQTPQTITKETGESLTINCVLRDTNCALSRTHWYRKKSGSTNDESISKGGRYVETVNSGSKSFSLRINDLTVEDSGTYRCNVYTAGPRDCPTGGRNYDVYGGGTAVTV				NVYTAGPRDCPTGGRNYDV			19		4	1
>	41	678	0.057618	2	DQTPQTVTKETGESLTINCVLRENKCALSSTYWYRKKSGSTNEEKISKGGRYVETVNSGSKSFSLRINDLTPQDSGTYRCNVHTLCSSLRSGVSGDGTAVTV				NVHTLCSSLRSGV			13		4	1
>	42	672	0.0571081	2	DQTPQTITKETGESLTINCVIRDKNCALDTAYWYRRLSGSTNEESMPKGGRYAETFNSGSKSFSLRINDLTVEDSGTYRCEAPAGTLWHCGVAKDVFGDGTAVTV				EAPAGTLWHCGVAKDV			16		4	1
>	43	627	0.0532839	2	DQTPQTITKETGESLTINCVLRHDYCALSSTYWYRKKSGSTNEESISKGGRYVETVNSGSKSFSLRINDLTVEDSGTYRCSSWCPYGREGYDVYGGGTVVTV				SSWCPYGREGYDV			13		4	1
>	44	619	0.052604	2	DQTPQTITKETGESLSINCVLRDGNCASSITSWHRRKSGSTDEEIILKGGRYVETVNSGSKSFSLRINDLRVEDSGTYRCQVYLGLWGRCAGDVYGGGTVVTV				QVYLGLWGRCAGDV			14		4	1
>	45	617	0.0524341	2	DQTPQTITKETGESLTINCVLRDSNCALSSTYWYRKSSGSTNEESISKGGRYVETVNSGSKSFSLRINDLTVEDSGTYRCNVYYLSHGPEYCDVYGDGTAVTV				NVYYLSHGPEYCDV			14		4	1
>	46	615	0.0522641	2	DQTPQTITKETGESLTINCVLRDSNCVLGNTYWYHKASGSANEESFAKTGRYVETVNSGRESFSLRINDLTPADSGTYRCNVRRVGSLICEAYDVYGGGTAVTV				NVRRVGSLICEAYDV			15		4	1
>	47	608	0.0516692	2	DQTPQTVTKETGESLTINCVLRDSKCALSSTYWYRKKSGSTNEERISKGGRHVETVNSGSKSFSLRINDLTAEDSGTYRCNAHTLCSSLRSGVSGGGTVVTV				NAHTLCSSLRSGV			13		4	1
>	48	581	0.0493747	2	DQTPPTLTKETGESLTINCVLRDKHCALSSTYWYRKKPGSTNEESISKGGRYVETVNSGSKSFSLRINDLTVEDSGTYRCSSWCPYGREGYDVYGGGTAVTV				SSWCPYGREGYDV			13		4	1
>	49	574	0.0487798	2	DQTPQTITKETGESLTINCVLRDSNCALSRTYWYRKKSGSTNEESISKGGRYVETVNSGSKSFSLRINDLTVEDSGTYRCNTHSVRGSCRNEVGNYDVYGGGTVVTV				NTHSVRGSCRNEVGNYDV			18		4	1
>	50	571	0.0485249	2	DQTPQTVTKETGESLTINCVLRDSKCALSSTYWYRKKSGSTNEERISKGGRYVETVNSGSKSFSLRINDLTAEDSGTYRCNAHTLCSSLRSGVSGGGTAVTV				NAHTLCSSLRSGV			13		4	1
>	51	560	0.0475901	2	DQTPQTITKTTGESLTINCVLRGGNCVWSSTSWLRKGSGSTNEENIRVGGRVVETVNRGSLSLSLRINDLTVEDSGTYRCSVPAACYMASMMLYGGGTVVTV				SVPAACYMASMML			13		4	1
>	52	556	0.0472501	2	DQTPQTITKETGESLTINCVLRDSNCAWSSTYWYRKKSGSTNEESISKGGRYVETVNSGSKSFSLRINDLTVEDSGTYRCNAYVYDDCDWADDVYGGGTVVTV				NAYVYDDCDWADDV			14		4	1
>	53	541	0.0459754	2	DQTPQTVTKETGESLTINCVLRDSKCALSSTYWYRKKSGSTNEERISKGGRYVETVNSGSKSFSLRINDLTAEDSGTYRCNAHTLCSSLRSGVSGDGTAVTV				NAHTLCSSLRSGV			13		4	1
>	54	541	0.0459754	2	DQTPQTITAETGESLTINCVLRDTACALSTTSWYRKKSGSTKEESIFQGGRYVLTVNSGSKSFSLRINDLTSGDSGTYHCNAYTAGPYDCPAGAKHYDLHGGGTAVTV				NAYTAGPYDCPAGAKHYDL			19		4	1
>	55	531	0.0451256	2	DQTPQTITKETGESLTINCVLRDNICALSDTYWYRKKAGSRNEESISKGGRYVETVSSASNTASLRINDLSVEDSGTYRCNVYQSCMVASYSGGGTVVTV				NVYQSCMVASY			11		4	1
>	56	530	0.0450406	2	DQTPQTITKETGESLTINCVLRDSNCELSSTYWRRRKSGSTSEESIEKAGRYVETVNSGSKSFSLRINDLTVEDSGTYRCRIYSWCLEPYNYDVSGGGTAVTV				RIYSWCLEPYNYDV			14		4	1
>	57	516	0.0438509	2	DQTPQTVTKETGESLTINCVLRDSKCALSSTYWYRKKSGSTNEESISKGGRYVETVNSGSKSFSLRINDLTAEDSGTYRCNAHTLCSSLRSGVSGGGTVVTV				NAHTLCSSLRSGV			13		4	1
>	58	512	0.0435109	2	DQTPQTITKETGESLTINCVVRDSNCALSSTYWYRKKSGSTRRRPYRKVDDMLKQLTADQIVMQGIESLVGNWRRGDVMGGGTAVTV				#VALUE!			#VALUE!		2	#VALUE!
>	59	506	0.043001	2	DQTPQTITKETGESLTINCVLRDSNCALSSTYWYRKKSGSTNEESISKGGRYVETVNSGSKSFSLRINDLTVEDSGTYRCRDAGIFQGDCLRSDGYGGGTAVTV				RDAGIFQGDCLRSDG			15		4	1
>	60	490	0.0416413	2	DQTPQTITKETGESLTINCVLRDSNCALSSTYWLRKREGSTNEESISKGGRYVETVNRGSKSFSLRINDLTVEDSGTYRCRDAGIFQGDCLRSDGYGDGTAVTV				RDAGIFQGDCLRSDG			15		4	1
>	61	489	0.0415563	2	DQTPQTITKETGESLTINCVLRDSNCALSSAYWYRKKSGSTNEESISRGGRYVQTLNSASKSFSLRINDLTVEDSGTYRCKGGSWYPSPDCNVYGGGTVVTV				KGGSWYPSPDCNV			13		4	1
>	62	485	0.0412164	2	DQTPQTITKETGESLTINCVVRDSNCVFSETYWYRKNSGSENEAAISKGGRYVETVNSGHKSFSLRINDLKAEDSGTYRCNARFSSDCWRDWPGTFGGGTVVTV				NARFSSDCWRDWPGT			15		4	1
>	63	481	0.0408765	2	DQTPQTITVETGESLTINCVLRDSNCALSVTSWYRKKSGSTNEENISKGGRYVETVKSGRKAFSLNINGLTFEDSGTYRCMTYDCGWDRKVYGDGTAVTV				MTYDCGWDRKV			11		4	1
>	64	480	0.0407915	2	DQTPQTITKVTGESLTINCVLRDARCALTTTYWYRRSSGSTNEESISKGGRYVETVNSGSKSFSLRINALTLEDSGTYRCRGICTLQDDDDVYGDGTAVTV				RGICTLQDDDDV			12		4	1
>	65	479	0.0407065	4	DQTPQTITKETGESLTINCVLRDSHWALSKTYWYRKKSGSTNEESISKGGRYVETVNSGSKSFSLRINDLRVEDSGTYRCNVLLGISLTTGGGTVVTV				NVLLGISLT			9		2	0
>	66	478	0.0406215	2	DQTPQTITKTTGESLTINCVLRGGNCVWSSTSWLRKGSGSTNEENIRVGGRVVETVNRGSLSLSLRINDLTVEDSGTYRCSVPAACYMASMMLYGDGTAVTV				SVPAACYMASMML			13		4	1
>	67	465	0.0395168	2	DQTPQTITKETGESLTINCVLRDSNCALSRTYWYRKKSGSTNEESISKGGRYVETVNSGSKSFSLRINDLTVEDSGTYRCNTHSVRGSCRNEVGNYDVYGDGTAVTV				NTHSVRGSCRNEVGNYDV			18		4	1
>	68	460	0.0390918	2	DQTPQTITKETGESLTINCVLRHDYCALSSTYWYRKKSGSTNEESISKGGRYVETVNSGSKSFSLRINDLTVEDSGTYRCSSWCPYGREGYDVYGGGTAVTV				SSWCPYGREGYDV			13		4	1
>	69	453	0.038497	2	DQTPQTITKETGESLTINCVLRDSNCAWSSTYWYRKKSGSTNEESISKGGRYVETVNSGSKSFSLRINDLTVEDSGTYRCNAYVYDDCDWADDVYGDGTAVTV				NAYVYDDCDWADDV			14		4	1
>	70	444	0.0377321	2	DQTPQTVTKETGESLTINCVLRDSKCPLSSTYWYRKNAGSTNEESISKGGRYVETVNSGSKSFSLRINDLTAEDSGTYRCNVHTLCSSLRAGVSGDGTAVTV				NVHTLCSSLRAGV			13		4	1
>	71	444	0.0377321	1	DQTPQTITKETGESLTINCVLRDASYALGSTCWYRKKSGSTNEESISIGGRYVETVNSGSKSFSMRINDLTVEDSGTFRCEASWLQTCAYAGCGRSGHCGGGTVVTV				EASWLQTCAYAGCGRSGH			18		6	2
>	72	441	0.0374772	2	DQTPQTITKETGESLTINCVLRDSNCALSSTYWYRKKSGSTNEESISKGGRYVETVNSGSKSFSLRINDLTVEDSGTYRCNVYTAGPRDCPTGGRNYDVYGGGTVVTV				NVYTAGPRDCPTGGRNYDV			19		4	1
>	73	440	0.0373922	2	DQTPQTITKETGESLTINCVLRDSNCALSSTYWYRKKSGSTKDESISKGGRYVETVNSGSKSASLRINDLVVEDSGTYWCNVGWYGYDCAEPQYGSGTAVTV				NVGWYGYDCAEPQ			13		4	1
>	74	433	0.0367973	2	DQTPQTITKETGESLTINCVLRDSICALRRTSWYRKKSGSTNEERISTGGRYVETVNSGSKSFSLRINDLTVEDSGAYRCHVHGCPGPDPSGGGTVVTV				HVHGCPGPDP			10		4	1
>	75	433	0.0367973	2	DQTPQTITKETGESLSINCVLRDGNCASSITSWHRRKSGSTDEEIILKGGRYVETVNSGSKSFSLRINDLRVEDSGTYRCQVYLGLWGRCAGDVYGDGTAVTV				QVYLGLWGRCAGDV			14		4	1
>	76	432	0.0367123	1	DQTPQTITKETGESLTINCVVRDLSYVLGSTCWYRKKSGSTNEESISKGGRYVETVNTGSKSFNMRINDLTVEDSGTYTCGVCRWCRATTIVSGAPSAACGGGTVVTV				GVCRWCRATTIVSGAPSAA			19		6	2
>	77	421	0.0357775	Unk	DQTPQTVTKETGESVTINCVVRDMRCVLGSTSWGRKKSGSTNDEKISGGGRYVETVDRESKSFSLRINDLTVEDSGTYRCNVRDCDPDWRRYGGGTVVTV				NVRDCDPDWRR			11		4	1
>	78	420	0.0356926	2	DQTPQTITKETGESLTINCVLRDSNCALSSTYWYRKKSGSTNEESMTKGGRYVETVNSGSKSFSLRINDLTVEDSGTYRCSWYDCIDFRYVSGGGTVVTV				SWYDCIDFRYV			11		4	1
>	79	403	0.0342479	2	DQTPQTVTKETGESLTINCVLRDSKCPLSSTYWYRKNAGSTNEESISKGGRYVETVNSGSKSFSLRINDLTAEDSGTYRCNVHTLCSSLRAGVSGGGTAVTV				NVHTLCSSLRAGV			13		4	1
>	80	400	0.0339929	2	DQTPQTITKETGESLTINCVLRDSNCALSSAYWYRKKSGSTNEESISRGGRYVQTLNSASKSFSLRINDLTVEDSGTYRCKGGSWYPSPDCNVYGDGTAVTV				KGGSWYPSPDCNV			13		4	1
>	81	400	0.0339929	2	DQTPQTIAKETGESLTINCVLRDSNCDLYGTYWYRKKSGSDNEEGLTKGGRYVETVNRGSKAWSLRINDLTVEDSGTYRCHTKRSWCAAFWNDLYGGGTVVTV				HTKRSWCAAFWNDL			14		4	1
>	82	392	0.0333131	2	DQTPQTIAKETGESLTINCVLRDTHCDLYGTYWYRKKSGSDNEDLLTKGGRYVETVNSGSKSFSLRINDLTVEDSGTYRCHTKRSWCAAFWNDVDGGGTVVTV				HTKRSWCAAFWNDV			14		4	1
>	83	389	0.0330581	2	DQTPQTITKETGESLTINCVVRDSNCVFSETYWYRKNSGSENEAAISKGGRYVETVNSGHKSFSLRINDLKAEDSGTYRCNARFSSDCWRDWPGTFGDGTAVTV				NARFSSDCWRDWPGT			15		4	1
>	84	387	0.0328881	2	DQTPQTITKETGESLTINCVLRDSNCALGSTYWYHKKSDSAYEESISKVGRYVETVKLGANSFSLRINDLTVEDSGTYRCHVSRVVSLLACELDVYGDGTVVTV				HVSRVVSLLACELDV			15		4	1
>	85	378	0.0321233	2	DQTPQTITKETGESLTINCVLRDSRCDVGGTYWYRKRSGSTNEESISIGGRYVETVNSGSKSFSLRINDLTVEDSGTYRCSVWLDLICHTEFKYAYGGGTVVTV				SVWLDLICHTEFKYA			15		4	1
>	86	377	0.0320383	2	DQTPQTITKETGESLTINCVLRDSNCALSTTYWYRKKSGSTNEESISQGGRYVESVNSGSKSFSLRINDLTVEDSGTLRCRARYCGGVGSSYGSGTAVTV				RARYCGGVGSS			11		4	1
>	87	371	0.0315284	2	DQTPQTITKETGESLTINCVLRDSNCALSRTYWYRKKSGSTNEESIGKGGRYVETVNSGSKSFSLRINDLIDEDSGTYRCNAYRIGDCGQEAYDVYGGGTVVTV				NAYRIGDCGQEAYDV			15		4	1
>	88	370	0.0314434	2	DQTPQTITKETGESLTINCVLRDSNCALSSTYWYRKKSGSTNEESMTKGGRYVETVNSGSKSFSLRINDLTVEDSGTYRCSWYDCIDFRYVSGDGTAVTV				SWYDCIDFRYV			11		4	1
>	89	361	0.0306786	2	DQTPQTITKETGESLTINCVLQDSNCELSKTYWYRKISASTNEESISKGGRYVQTVNSGSKSFSLRINDLTPEDSGTYRCKARPLRCWRDRPNWGDDVSGGGTAVTV				KARPLRCWRDRPNWGDDV			18		4	1
>	90	357	0.0303387	2	DQTPPTITKETGESLTINCVLRDSNCDLSNTYWRRKNSGSTYAESISSGGRFVETVHSGSKSFSLRINDLTVRDSGTYRCHVPSGYPYDCGEKYDVAGGGTVVTV				HVPSGYPYDCGEKYDV			16		4	1
>	91	344	0.0292339	2	DQTPQTITKETGESLTINCVLRDSNCALSSTYWYRKKSGSTNEESISKGGRYVETVNSGSKSFSLRINDLTVEDSGTYRCNVYTAGPRDCPTGGRNYDVYGDGTAVTV				NVYTAGPRDCPTGGRNYDV			19		4	1
>	92	339	0.028809	2	DQTPQTITKETGESLTINCVLRDGDCALSAESWYRTKSGSTNEESISSGGRYVPAGSSASKSFSLRINDLTLEDSGTYRCSVRCSKGWKGEVYGGGTVVTV				SVRCSKGWKGEV			12		4	1
>	93	334	0.0283841	2	DQTPQTITKETGESLTINCVVRDSNCALSSTYWYRKKSGSTNEESISKGGRYVETVNSGSKSFSLRINDLTVEDSGTYRCNVSPSWVCRDVYGGGTVVTV				NVSPSWVCRDV			11		4	1
>	94	332	0.0282141	2	DQTPQTITKETGESLTINCVLRDSNCALFSTYWYRKKSGSTTEESISKGGRYVETVNSGSKSFSLRINDLTVEDSGTYRCRAHHVLRADHVLRSCKSDVYGGGTAVTV				RAHHVLRADHVLRSCKSDV			19		4	1
>	95	328	0.0278742	2	DQTPQTITKETGESLTINCVLRDSNCALSSTYWYRKKSGSTKDESISKGGRYVETVNSGSKSASLRINDLVVEDSGTYWCNVGWYGYDCAEPQYGSGTVVTV				NVGWYGYDCAEPQ			13		4	1
>	96	325	0.0276192	2	DQTPQTITKETGESLTINCVLRDSNCALSATSWYRKKSGSTNEESISQGGRYVETVNRGSKSFSLRINDLTVEDSGTYRCNVYSSSPADCPTLVGNYDVYGGGTVVTV				NVYSSSPADCPTLVGNYDV			19		4	1
>	97	316	0.0268544	2	DQTPQTITKETGESLTINCVLRDSNCALSRTYWYRKKSGSTNEESIGKGGRYVETVNSGSKSFSLRINDLIDEDSGTYRCNAYRIGDCGQEAYDVYGGGTAVTV				NAYRIGDCGQEAYDV			15		4	1
>	98	315	0.0267694	2	DQTPPTITKETGESLTINCVLRDSNCDLSNTYWRRKNSGLSYAESISSGGRFVETVHSGSKSFSLRINDLTVRDSGTYRCHVPSGYPYDCGEKYDVAGGGTVVTV				HVPSGYPYDCGEKYDV			16		4	1
>	99	311	0.0264295	2	DQTPQTITKETGESLTINCVLRDSICALRRTSWYRKKSGSTNEERISTGGRYVETVNSGSKSFSLRINDLTVEDSGAYRCHVHGCPGPDPSGDGTAVTV				HVHGCPGPDP			10		4	1
>	100	307	0.0260896	1	DQTPQTITKETGESLTINCVVRDLSYVLGSTCWYRKKSGSTNEESISKGGRYVETVNTGSKSFNMRINDLTVEDSGTYTCGVCRWCRATTIVSGAPSAACGDGTAVTV				GVCRWCRATTIVSGAPSAA			19		6	2
>	101	305	0.0259196	2	DQTPQTVTKETGESLTINCVLRDSKCALSSTYWYRKKSGSTNEERISKGGRHVETVNSGSKSFSLRINDLTAEDSGTYRCNAHTLCSSLRSGVSGGGTAVTV				NAHTLCSSLRSGV			13		4	1
>	102	300	0.0254947	2	DQTPQTITKETGESLTINCVLRDSNCALSSTYWLRKREGSTNEESISKGGRYVETVNRGSKSFSLRINDLTVEDSGTYRCRDAGIFQGDCLRSDGYGGGTAVTV				RDAGIFQGDCLRSDG			15		4	1
>	103	300	0.0254947	2	DQTPQTIAKETGESLTINCVLRDSNCDLYGTYWYRKKSGSDNEEGLTKGGRYVETVNRGSKAWSLRINDLTVEDSGTYRCHTKRSWCAAFWNDLYGDGTAVTV				HTKRSWCAAFWNDL			14		4	1
>	104	294	0.0249848	2	DQTPQTITKETGESLTINCVLRDNICALSDTYWYRKKAGSRNEESISKGGRYVETVSSASNTASLRINDLSVEDSGTYRCNVYQSCMVASYSGDGTAVTV				NVYQSCMVASY			11		4	1
>	105	294	0.0249848	Unk	DQTPQTITKETGESLTINCVLRAASHELGKTRWYRTRSGSTNEESPSKGGRYIETIRSESKSCSKRIKDLTVEDSGTFRCGERSWCREVATVLSVLCCLWRWHCRDCE				GERSWCREVATVLSVLCCL			19		8	3
>	106	287	0.0243899	2	DQTPQTVTKETGESLTINCVLRDSKCALSSTYWYRKKSGSTNEESISKGGRYVETVNSGSKSFSLRINDLTAEDSGTYRCNAHTLCSSLRSGVSGGGTAVTV				NAHTLCSSLRSGV			13		4	1
>	107	286	0.0243049	2	DQTPQTITKETGESLTINCVIRDKNCALDTAYWYRRLSGSTNEESMPKGGRYAETFNSGSKSFSLRINDLTVEDSGTYRCEAPAGTLWHCGVAKDVFGGGTAVTV				EAPAGTLWHCGVAKDV			16		4	1
>	108	285	0.0242199	2	DQTPQTITKETGESLTINCVLRDSPCALSTTYWRRKKSGSTWEESITHGGRYVETVNSGTKSFSLRINDLTVEDSGTYRCNVPSGYPYDCGLVYDVSGGGTVVTV				NVPSGYPYDCGLVYDV			16		4	1
>	109	282	0.023965	2	DQTPQTIAKETGESLTINCVLRDTHCDLYGTYWYRKKSGSDNEDLLTKGGRYVETVNSGSKSFSLRINDLTVEDSGTYRCHTKRSWCAAFWNDVDGDGTAVTV				HTKRSWCAAFWNDV			14		4	1
>	110	276	0.0234551	2	DQTPQTITKETGESLTINCVLRDSNCALSTTYWYRKKSGSTNEESISQGGRYVESVNSGSKSFSLRINDLTVEDSGTLRCRARYCGGVGSSYGSGTVVTV				RARYCGGVGSS			11		4	1
>	111	270	0.0229452	Unk	DQTPQTVTKETGESVTINCVVRDMRCVLGSTSWGRKKSGSTNDEKISGGGRYVETVDRESKSFSLRINDLTVEDSGTYRCNVRDCDPDWRRYGDGTAVTV				NVRDCDPDWRR			11		4	1
>	112	270	0.0229452	2	DQTPQTITKETGESLTINCVLRDSNCALSSTYWYRKKSGSAREEIISKGGRYVETVNSGSKSFSLRINDLTVEDSGTYRCNVYNPSGMNDCVILYGGGTVVTV				NVYNPSGMNDCVIL			14		4	1
>	113	270	0.0229452	2	DQTPPTITKETGESLTINCVLRDSNCDLSNTYWRRKNSGSTYAESISSGGRFVETVHSGSKSFSLRINDLTVRDSGTYRCHVPSGYPYDCGEKYDVAGDGTAVTV				HVPSGYPYDCGEKYDV			16		4	1
>	114	268	0.0227752	4	DQTPQTITKETGESLTINCVLRDSHWALSKTYWYRKKSGSTNEESISKGGRYVETVNSGSKSFSLRINDLRVEDSGTYRCNVLLGISLTTGDGTAVTV				NVLLGISLT			9		2	0
>	115	262	0.0222654	2	DQTPQTITKETGESLTINCVLRDSNCGLRRIYWWHKKSGSTHEETIKTGGRYVETVNSGLKTFSLRINDLTLEDSGTYRCNAYQLYAEPDCRETYDEYGGGTVVTV				NAYQLYAEPDCRETYDE			17		4	1
>	116	261	0.0221804	2	DQTPQTITVETGESLTINCVLRDSNCALSVTSWYRKKSGSTNEENISKGGRYVETVKSGRKAFSLNINGLTFEDSGTYRCMTYDCGWDRKVYGGGTAVTV				MTYDCGWDRKV			11		4	1
>	117	259	0.0220104	2	DQTPQTITKETGESLTINCVLRDSNCALSSTYWYRKKSGSTNEESISKGGRYVETVNSGSKSFSLRINDLTAEDSGTYRCNAHTLCSSLRSGVSGGGTVVTV				NAHTLCSSLRSGV			13		4	1
>	118	258	0.0219254	2	DQTPQTVTKETGESLTINCVLRDSNCALSTTAWYRKNSGSTNEESISKGGRYVETVNSGSKSFSLRINDLRVEDSGTYRCESWCVWDSYAVYGGGTVVTV				ESWCVWDSYAV			11		4	1
>	119	258	0.0219254	2	DQTPQTITKETGESLTINCVLRDTHCDLYKTFWYRKKSGSDNEDLLTKGGRYVETVNSGSKSFSLRINDLTVEDSGTYRCHTKRSWCAAFWNDVDGGGTVVTV				HTKRSWCAAFWNDV			14		4	1
>	120	255	0.0216705	2	DQTPQTITKATGESLTINCVLRDSNCALSSTAWYRKKSGSSNEENISKGGRYVETVNRRSNSWSLRINDLLVEDSGTYRCRVQDQEVCRYNVALDVYGGGTVVTV				RVQDQEVCRYNVALDV			16		4	1
>	121	254	0.0215855	2	DQTPQTITKVTGESLTINCVLRDARCALTTTYWYRRSSGSTNEESISKGGRYVETVNSGSKSFSLRINALTLEDSGTYRCRGICTLQDDDDVYGGGTAVTV				RGICTLQDDDDV			12		4	1
>	122	251	0.0213306	2	DQTPQTITKETGESLTINCVLRDSNCALSSTYWYRKSSGSTNEESISKGGRYVETVNSGSKSFSLRINDLTVEDSGTYRCNVYYLSHGPEYCDVYGGGTAVTV				NVYYLSHGPEYCDV			14		4	1
>	123	251	0.0213306	2	DQTPQTITKETGESLSINCVLRDGNCASSITSWHRRKSGSTDEEIILKGGRYVETVNSGSKSFSLRINDLRVEDSGTYRCQVYLGLWGRCAGDVYGGGTAVTV				QVYLGLWGRCAGDV			14		4	1
>	124	250	0.0212456	2	DQTPQTITKETGESLTINCVLRDYECVLSVTNWYRKKLGSMNEESISQGGRYVETVNSGSKSFSLRINDLTVEDSGTYRCNPYIDCEDERDEVYDVYGGGTVVTV				NPYIDCEDERDEVYDV			16		4	1
>	125	250	0.0212456	2	DQTPQTITKETGESLTINCVLRDSNCALVSTYWYRKKSGSTNEESISKGGRYVETVNSGSKSFSLRINDLTVEDSGTYRCNVYGYGGLNCRYDVYGGGTVVTV				NVYGYGGLNCRYDV			14		4	1
>	126	250	0.0212456	1	DQTPQTITKETGESLTINCVLRDASYALGSTCWYRKKSGSTNEESISIGGRYVETVNSGSKSFSMRINDLTVEDSGTFRCEASWLQTCAYAGCGRSGHCGDGTAVTV				EASWLQTCAYAGCGRSGH			18		6	2
>	127	243	0.0206507	2	DQTPQTITKETGESLTINCVLRDSRCDVGGTYWYRKRSGSTNEESISIGGRYVETVNSGSKSFSLRINDLTVEDSGTYRCSVWLDLICHTEFKYAYGDGTAVTV				SVWLDLICHTEFKYA			15		4	1
>	128	238	0.0202258	2	DQTPQTITKETGESLTINCVLRDNICALSDTYWYRKKAGSRNEESISKGGRYVETVSSASNTASLRINDLSVEDSGTYRCNVYQSCMVASYSGGGTAVTV				NVYQSCMVASY			11		4	1
>	129	236	0.0200558	2	DQTPQTVTKETGESLTINCVLRDSKCALSSTYWYRKKSGSTNEERISKGGRHVETVNSGSKSFSLRINDLTAEDSGTYRCNAHTLCSSLRSGVSGDGTAVTV				NAHTLCSSLRSGV			13		4	1
>	130	236	0.0200558	2	DQTPQTITKETGESLTINCVLRETNCAFQSTYWYRKKSGSTNTERISKGGRYVETVNSASKSFSLRINDLTVEDTGTYKCNVWHLNCHGRQLNYDGDGDGTAVTV				NVWHLNCHGRQLNYDG			16		4	1
>	131	235	0.0199708	2	DQTPQTITKETGESLTINCVLRDSNCALSSTYWYRKKSGSTNEESISKGGRYVETVNSGSKSFSLRINDLTVEDSGTYRCNVYVAGMSPCLNWGDVYGGGTVVTV				NVYVAGMSPCLNWGDV			16		4	1
>	132	235	0.0199708	1	DQTPQTITKETGESLTINCVLRDASYALGSTCWYRKKSGSTNEESISIGGRYVETVNSGSKSFSMRINDLTVEDSGTFRCEASWLQTCAYAGCGRSGHCGGGTAVTV				EASWLQTCAYAGCGRSGH			18		6	2
>	133	230	0.0195459	2	DQTPPTITKETGESLTINCVLRDSNCDLSNTYWRRKNSGLSYAESISSGGRFVETVHSGSKSFSLRINDLTVRDSGTYRCHVPSGYPYDCGEKYDVAGDGTAVTV				HVPSGYPYDCGEKYDV			16		4	1
>	134	229	0.0194609	1	DQTPQTITKETGESLTINCVVRDLSYVLGSTCWYRKKSGSTNEESISKGGRYVETVNTGSKSFNMRINDLTVEDSGTYTCGVCRWCRATTIVSGAPSAACGGGTAVTV				GVCRWCRATTIVSGAPSAA			19		6	2
>	135	228	0.019376	2	DQTPQTITKETGESLTINCVVRDSNCALSSTYWYRKKSGSTNEESISKGGRYVETVNSGSKSFSLRINDLTVEDSGTYRCNVSPSWVCRDVYGDGTAVTV				NVSPSWVCRDV			11		4	1
>	136	228	0.019376	2	DQTPQTITKETGESLTINCVLRDGDCALSAESWYRTKSGSTNEESISSGGRYVPAGSSASKSFSLRINDLTLEDSGTYRCSVRCSKGWKGEVYGDGTAVTV				SVRCSKGWKGEV			12		4	1
>	137	227	0.019291	2	DQTPQTITKETGESLTINCVVRETNCALSSTAWYRKSSGPTNEETMLEGGRYVETVNSGSKSFSLRINDLRVEDSGTYRCKPWSIDIVCRNELDIYGGGTVVTV				KPWSIDIVCRNELDI			15		4	1
>	138	227	0.019291	2	DQTPQTITKETGESLTINCVLRDSNCPLADTYWYRKKSGSLSEESISKGGRYVETVNSGSKSFSLRINDLTVEDGGTYRCSAYIRCTFGLGVDGGGTVVTV				SAYIRCTFGLGV			12		4	1
>	139	225	0.019121	2	DQTPQTITKETGESLTINCVLRDTHCDLYKTYWYRKKSGSDNEDLLTKGGRYVETVNSGSKSFSLRINDLTVEDSGTYRCHTKRSWCAAFWNDVDGGGTVVTV				HTKRSWCAAFWNDV			14		4	1
>	140	224	0.019036	2	DQTPQTITKETGESLTINCVLRDSNCPLVSTYWYRKKSGSTNEESISKGGRYVETVNRGSKSSSLRINDLTVEDSGTYRCNIMSHSLYGAACGRNDDADGGGTAVTV				NIMSHSLYGAACGRNDDA			18		4	1
>	141	223	0.018951	2	DQTPQTITKETGESLTINCVLRETNCAFQSTYWYRKKSGSTNTERISKGGRYVETVNSASKSFSLRINDLTVEDTGTYKCNVWHLNCHGRQLNYDGDGGGTVVTV				NVWHLNCHGRQLNYDG			16		4	1
>	142	223	0.018951	2	DQTPQTITKETGESLTINCVLRDSSCALSSTYWYRKKSGSVNEESISKGGRYLETVNSGRKSFSLRINDLTVEDSGTYRCNVYPTGDDCLLRMFVYGGGTVVTV				NVYPTGDDCLLRMFV			15		4	1
>	143	223	0.018951	2	DQTPPTLTKETGESLTINCVLRDKHCALSSTYWYRKKPGSTNEESISKGGRYVETVNSGSKSFSLRINDLTVEDSGTYRCSSWCPYGREGYDVYGDGTAVTV				SSWCPYGREGYDV			13		4	1
>	144	222	0.0188661	2	DQTPQTITKETGESLTINCVLRDTNCALSRTHWYRKKSGSTNDESISKGGRYVETVNSGSKSFSLRINDLTVEDSGTYRCNVYTAGPRDCPTGGRNYDVYGDGTVVTV				NVYTAGPRDCPTGGRNYDV			19		4	1
>	145	222	0.0188661	2	DQTPQTITKETGESLTINCVLRDSNCALSSTYWLRKREGSTHEESISKGGRYVETVNSGSKSFSLRINDLTVEDSGTYRCRDAGIFQGDCLRSDGYGGGTVVTV				RDAGIFQGDCLRSDG			15		4	1
>	146	220	0.0186961	2	DQTPQTITKETGESLTINCVLRDSNCALSSTYWYRKKSGSTNEESISKGGRYVETVNSGSKSFSLRINDLTVEDSGTFRCEASWLQTCAYAGCGRSGHCGGGTVVTV				EASWLQTCAYAGCGRSGH			18		6	2
>	147	219	0.0186111	2	DQTPQTITKETGESLTINCVLRDSNCALLSTYWYRKKSRSINEESISKGGRYVETLNSGSQSFSMRINDLTVEDSGTYRCNVYRVYGCPYAERNGYVDVYGGGTVVTV				NVYRVYGCPYAERNGYVDV			19		4	1
>	148	218	0.0185261	2	DQTPQTITKETGESLTINCVLRDSTCASPRTSWYRKKSGSTNEESISKGGRYVETVNSGSKSFSLRINDLTVEDSGTYRCHVHSCPGPDPSGGGTVVTV				HVHSCPGPDP			10		4	1
>	149	215	0.0182712	2	DQTPQTVTKETGESLTINCVLRDSKCALSSTYWYRKKSGSTNEESISKGGRYVETVNSGSKSFSLRINDLTAEDSGTYRCNAHTLCSSLRSGVSGDGTAVTV				NAHTLCSSLRSGV			13		4	1
>	150	215	0.0182712	2	DQTPQTITKETGESLTINCVLRDSNCALSSTYWYRKKSGSAREEIISKGGRYVETVNSGSKSFSLRINDLTVEDSGTYRCNVYNPSGMNDCVILYGDGTAVTV				NVYNPSGMNDCVIL			14		4	1
>	151	213	0.0181012	2	DQTPQTITKETGESLTINCVLGGSNCPLTSTYWLRKKSGSTNEETITKGGRYVETVTSGSKSFSLRINDLTVEDSGTYRCNAFATSHELRCHYDEYGGGTVVTV				NAFATSHELRCHYDE			15		4	1
>	152	211	0.0179313	2	DQTPQTITKETGESLTINCVLRHDYCALSSTYWYRKKSGSTNEESISKGGRYVETVNSGSKSFSLRINDLTVEDSGTYRCSSWCPYGREGYDVYGDGTAVTV				SSWCPYGREGYDV			13		4	1
>	153	210	0.0178463	2	DQTPQTITKETGESLTINCVLRDTNCALSSTYWYRKKSGSTNEESISKGGRYVETVNSGSKSFSLRINDLTVEDSGTYRCKVYRSGRRFGFDCAELGDVYGGGTVVTV				KVYRSGRRFGFDCAELGDV			19		4	1
>	154	210	0.0178463	2	DQTPQTITKETGESLTINCVLRDSNCALSSTYWYRKKSGSTNEESISKGGRYVETVNSGSKSFSMRINDLTVEDSGTFRCEASWLQTCAYAGCGRSGHCGGGTVVTV				EASWLQTCAYAGCGRSGH			18		6	2
>	155	210	0.0178463	1	DQTPQTITKETGESLTINCVLRDASYALGSTCWYRKKSGSTNEESISKGGRYVETVNSGSKSFSMRINDLTVEDSGTFRCEASWLQTCAYAGCGRSGHCGGGTVVTV				EASWLQTCAYAGCGRSGH			18		6	2
>	156	209	0.0177613	2	DQTPQTITKETGESLTINCVLRDSNCALSSTYWYRKKSDSTNEERISKGGRYVETVNSGSKSFSLRINDLVVEDSGTYRCNVGLVCPMYNYEHYGGGTVVTV				NVGLVCPMYNYEH			13		4	1
>	157	209	0.0177613	2	DQTPQTITKETGESLTINCVLRDPNCALSSTFWYHSDTGSTKTESISHGGRYVETVNSASKSSSLRINEATVEDSGTYRCNLLGSCGLAKFNVYGGGTVVTV				NLLGSCGLAKFNV			13		4	1
>	158	209	0.0177613	2	DQTPQTITAETGESLTINCVLRDTACALSTTSWYRKKSGSTKEESIFQGGRYVLTVNSGSKSFSLRINDLTSGDSGTYHCNAYTAGPYDCPAGAKHYDLHGDGTVVTV				NAYTAGPYDCPAGAKHYDL			19		4	1
>	159	207	0.0175913	2	DQTPQTITKETGESLTINCVLRDSNCAWSSTYWYRKKSGSTNEESISKGGRYVETVNSGSKSFSLRINDLTVEDSGTYRCNAYVYDDCDWADDVYGGGTAVTV				NAYVYDDCDWADDV			14		4	1
>	160	206	0.0175063	2	DQTPQTITKETGESLTINCVVRETNCALSSTAWYLKTSGPTNEETMLEGGRYVETVNSGSKSFSLRINDLRVEDSGTYRCKPWSIDIVCRNELDIYGGGTVVTV				KPWSIDIVCRNELDI			15		4	1
>	161	206	0.0175063	2	DQTPKTITKETGESLTINCVLSDTSCAWDSTYWYRKKLDSTNEESTSKGGRYVETVNSESTSFSLRINDLTVEDSGTYRCRASLYCGSELDSFDEYGGGTVVTV				RASLYCGSELDSFDE			15		4	1
>	162	204	0.0173364	2	DQTPQTITKETGESLTINCVVRDSNCVFSETYWYRKNSGSENEAAISKGGRYVETVNSGHKSFSLRINDLKAEDSGTYRCNARFSSDCWRDWPGTFGGGTAVTV				NARFSSDCWRDWPGT			15		4	1
>	163	204	0.0173364	2	DQTPQTITKETGESLTINCVLRDSVCALSSTNWYHWKSGSTRAERISKGGRYVETVNSGSKSFSLRINDLTVEDSGTYRCDHWYGWDCEAESGRRDVEGGGTVVTV				DHWYGWDCEAESGRRDV			17		4	1
>	164	203	0.0172514	2	DQTPQTITKETGESLTINCVLRDSNCALSSTYWYRKKSGSTNEESISKGGRYVETVNSGSKSFSLRINDLTPQDSGTYRCNVHTLCSSLRSGVSGGGTVVTV				NVHTLCSSLRSGV			13		4	1
>	165	203	0.0172514	2	DQTPQTITKETGESLTINCVLRDSNCALSATSWYRKKSGSTNEESISQGGRYVETVNRGSKSFSLRINDLTVEDSGTYRCNVYSSSPADCPTLVGNYDVYGDGTAVTV				NVYSSSPADCPTLVGNYDV			19		4	1
>	166	202	0.0171664	2	DQTPQTITKETGESLTINCVLRDSRCPLSRTYWYRKKSGSTHEESISKGGRYVETVNSGSKSFSLRINGLTVEDSGTYRCNVLGPCLKAMRELNADGGGTVVTV				NVLGPCLKAMRELNA			15		4	1
>	167	202	0.0171664	4	DQTPQTITKETGESLTINCVLRDSHWALSKTYWYRKKSGSTNEESISKGGRYVETVNSGSKSFSLRINDLRVEDSGTYRCNVLLGISLTTGGGTAVTV				NVLLGISLT			9		2	0
>	168	201	0.0170814	2	DQTPQTITKETGESLTINCVLRESYCELSVTYWYRKKSGSTNEEIISKGGRYVETVNSRSKSFSLRINDLTVEDSGTYRCNFFIECGVDLEEVLDVYGGGTVVTV				NFFIECGVDLEEVLDV			16		4	1
>	169	201	0.0170814	2	DQTPQTITKETGESLTINCVLRDSPCALSTTYWRRKKSGSTWEESITHGGRYVETVNSGTKSFSLRINDLTVEDSGTYRCNVPSGYPYDCGLVYDVSGDGTAVTV				NVPSGYPYDCGLVYDV			16		4	1
>	170	201	0.0170814	2	DQTPQTITKETGESLTINCVLRDSNCALSTSWYRKKSGSTNEESISLGGRYVETVNRGMKSFSLRINDLTVEDSGTYRCTSGNCPGPDPWGGGTVVTV				SGNCPGPDP			9		4	1
>	171	200	0.0169965	2	DQTPQTITKETGESLTINCVLRDYECVLSVTNWYRKKLGSMNEESISQGGRYVETVNSGSKSFSLRINDLTVEDSGTYRCNPYIDCEDERDEVYDVYGDGTAVTV				NPYIDCEDERDEVYDV			16		4	1
>	172	199	0.0169115	2	DQTPQTITKETGESLTINCVARDSNCAWHSVYWYRNKAGSTNEESITNGGRYVETVTRVSKSFSLRINDLTVEDSGTYTCSVWDNCGVLRGSRGGGTVVTV				SVWDNCGVLRGS			12		4	1
>	173	198	0.0168265	2	DQTPQTITKETGESLTINCVLRDTHCDLYKTYWYRKKSGSDNEDLLTKGGRYVETVNSGSKSFSLRINDLTVEDSGTYRCHTKRSWCAAFWNDVDGDGTAVTV				HTKRSWCAAFWNDV			14		4	1
>	174	193	0.0164016	2	DQTPQTITKETGESLTINCVLRDSNCALSSTYWYRKKSGSTNEESISKGGRYVETVNSGSKSFSLRINDLTVEDSGTYRCSSWCPYGREGYDVYGGGTVVTV				SSWCPYGREGYDV			13		4	1
>	175	190	0.0161466	2	DQTPQTITKETGESLTINCVLRDSVCALSSTNWYHWKSGSTRAERISKGGRYVETVNSGSKSFSLRINDLTVEDSGTYRCDHWYGWDCEAESGRRDVEGGGTAVTV				DHWYGWDCEAESGRRDV			17		4	1
>	176	189	0.0160616	2	DQTPQTVRRAAGESLTINCVLRDSNCPLASTSWHRKKSGSTNEETISKGGRYVETVNSGSKSFSLRIMDLTVEDSGTWRCNVFVRLADPPDCVPIWVFGGGTVVTV				NVFVRLADPPDCVPIWV			17		4	1
>	177	189	0.0160616	2	DQTPQTITKETGESLTINCVLRDSNCALSSTYWYRKKSGSTNEESISKGGRYVETVNSGSKSFSLRINDLTVEDSGTYRCNVYYLSHGPEYCDVYGGGTVVTV				NVYYLSHGPEYCDV			14		4	1
>	178	188	0.0159767	2	DQTPQTITKATGESLTINCVLRDSNCALSSTAWYRKKSGSSYEENISKGGRYVETVNRRSNSFSLRINDLLVEDTGTYRCRVQDQEVCRYNVALDVYGGGTVVTV				RVQDQEVCRYNVALDV			16		4	1
>	179	187	0.0158917	2	DQTPQTITKETGESLTINCVLRDSNCVLGNTYWYHKASGSANEESFAKTGRYVETVNSGRESFSLRINDLTLEDSGTYRCNVRRVGSLICEAYDVYGGGTVVTV				NVRRVGSLICEAYDV			15		4	1
>	180	187	0.0158917	2	DQTPQTITKETGESLTIDCVLRDSDCALSSPNWYSKKSGSLNEESISKGGRYVETVNSGSKSFSLRINDLTSEDSGTYRCLAHSRPYCAWTRVSGGGTVVTV				LAHSRPYCAWTRV			13		4	1
>	181	185	0.0157217	1	DQTPQTITKVTGESLTINCVLRDASYALGSTCWYRKKSGSTNEESISIGGRYVETVNSGSKSFSMRINDLTVEDSGTFRCEASWLQTCAYAGCGRSGHCGGGTVVTV				EASWLQTCAYAGCGRSGH			18		6	2
>	182	185	0.0157217	4	DQTPQTITKETGESLTINCVLRDTRCALSNTGWSLVRSGSSHEETIVSGGRYVETVNSDSESFSLRINDLTVEDSGTYKCTVEPDYGDMEDCYLVYGGGTVVTV				TVEPDYGDMEDCYLV			15		4	1
>	183	185	0.0157217	2	DQTPQTITKETGESLTINCVLRDSNCALSSTYWYRKKSGSTNEESISKGGRYVETVNSGSKSFSLRINDLTVEDSGTYRCNVYVAGMSPCLNWGDVYGDGTAVTV				NVYVAGMSPCLNWGDV			16		4	1
>	184	184	0.0156367	2	DQTPQTVTKETGESLTINCVLRDSNCALSTTAWYRKNSGSTNEESISKGGRYVETVNSGSKSFSLRINDLRVEDSGTYRCESWCVWDSYAVYGDGTAVTV				ESWCVWDSYAV			11		4	1
>	185	184	0.0156367	2	DQTPQTITKETGESLTINCVLRDSNCALSSTYWYRKKSGSTNEESISKGGRYVETVNSGSKSFSLRINDLTVEDSGTYRCNVYTAGPRDCPTGGRNYDVYGGGTAVTV				NVYTAGPRDCPTGGRNYDV			19		4	1
>	186	183	0.0155518	2	DQTPQTITKETGESLTINCVLRDSRCPLSRTYWYRKKSGSTHEESISKGGRYVETVNSGSKSFSLRINGLTVEDSGTYRCNVLGPCLKAMRELNADGDGTAVTV				NVLGPCLKAMRELNA			15		4	1
>	187	183	0.0155518	2	DQTPQTITKETGESLTINCVLRDSNCALSTSWYRKKSGSTNEESISLGGRYVETVNRGMKSFSLRINDLTVEDSGTYRCTSGNCPGPDPWGDGTAVTV				SGNCPGPDP			9		4	1
>	188	183	0.0155518	2	DQTPQTITKATGESLTINCVLRDSNCALSSTAWYRKKSGSSNEENISKGGRYVETVNRRSNSWSLRINDLLVEDSGTYRCRVQDQEVCRYNVALDVYGDGTAVTV				RVQDQEVCRYNVALDV			16		4	1
>	189	182	0.0154668	2	DQTPQTITKETGESLTINCVLRDSNCALSRTYWYRKKSGSTNEESISKGGRYVETVNSGSKSFSLRINDLTVEDSGTYRCNTHSVRGSCRNEVGNYDVYGGGTAVTV				NTHSVRGSCRNEVGNYDV			18		4	1
>	190	181	0.0153818	2	DQTPQTITKETGESLTINCVLRDSNCALVSTYWYRKKSGSTNEESISKGGRYVETVNSGSKSFSLRINDLTVEDSGTYRCNVYGYGGLNCRYDVYGDGTAVTV				NVYGYGGLNCRYDV			14		4	1
>	191	179	0.0152118	2	DQTPQTITKETGESLTINCVLRSSNCVLSVTNWYRKKSGSTIEESISAGGRYVETVNSGSKSFSLGINDLTVEDSGTYRCNPYIDCEDGLEEVYDVYGGGTVVTV				NPYIDCEDGLEEVYDV			16		4	1
>	192	179	0.0152118	2	DQTPQTITKETGESLTINCVLRDSSCALSSTYWYRKKSGSVNEESISKGGRYLETVNSGRKSFSLRINDLTVEDSGTYRCNVYPTGDDCLLRMFVYGDGTAVTV				NVYPTGDDCLLRMFV			15		4	1
>	193	179	0.0152118	2	DQTPQTITKETGESLTINCVLRDSNCALRSTFWYRKKSGSTNEERISLGGRYVETRNSGSKSFSLRINDLLVEDSGTYRCNVYAPAGLYDCAEWGYDVYGGGTVVTV				NVYAPAGLYDCAEWGYDV			18		4	1
>	194	178	0.0151268	2	DQTPQTITKETGESLTINCVLRESYCELSATYWYRKKSGSTNEEIISKGGRYVETVNRRSKSFSLRINDLTVEDSGTYRCNSFIECGVDLEEVLDVYGGGTVVTV				NSFIECGVDLEEVLDV			16		4	1
>	195	178	0.0151268	2	DQTPQTITKETGESLTINCVLRDSNCPLADTYWYRKKSGSLSEESISKGGRYVETVNSGSKSFSLRINDLTVEDGGTYRCSAYIRCTFGLGVDGDGTAVTV				SAYIRCTFGLGV			12		4	1
>	196	176	0.0149569	2	DQTPQTITKETGESLTINCVLRDSNCALSSTYWYRKKSDSTNEERISKGGRYVETVNSGSKSFSLRINDLVVEDSGTYRCNVGLVCPMYNYEHYGDGTAVTV				NVGLVCPMYNYEH			13		4	1
>	197	174	0.0147869	1	DQTPQTITKFTGESLTINCVLRDASYALGSTCWYRKKSGSTNEESISIGGRYVETVNSGSKSFSMRINDLTVEDSGTFRCEASWLQTCAYAGCGRSGNCGGGTVVTV				EASWLQTCAYAGCGRSGN			18		6	2
>	198	174	0.0147869	2	DQTPQTITKETGESLTINCVLRDSNCALSKSYWLRKKSGSIIEERISSGGRYVETVNSGSKSFSLRINDLTVEDSGTYRCIGIWCTLEGGGGTVVTV				IGIWCTLE			8		4	1
>	199	172	0.014617	2	DQTPQTITKETGESLTINCVLRDSNCAVSSTYWYRKKSGSTNEESISKSGRYVETVNSGSKSFSLRMSDLTVEDSGTYRCRVPARVSFLCLTGTWFDVYGGGTVVTV				RVPARVSFLCLTGTWFDV			18		4	1
>	200	170	0.014447	2	DQTPQTITKETGESLTINCVLRDSNCALSSTYWYRKPSGSTNEESISKGGRYVESVKSGSKSFSLRINDLTVEDSGTYRCHHRDRNWRCDVYGGGTVVTV				HHRDRNWRCDV			11		4	1
>	201	170	0.014447	2	DQTPQTITKETGESLTINCVLRDSNCALSSTYWYRKKSGSTNEESISKGGRYVETVNSGSKSFSLRINDLTVEDSGTYRCRAHHVLRADHVLRSCKSDVYGGGTVVTV				RAHHVLRADHVLRSCKSDV			19		4	1
>	202	169	0.014362	2	DQTPQTITKETGESLTINCVLRDSQCGVTDTYWYRKPSGSTNEESISTGGRYVETHNSGSQSFSLRINDLTLEDSGTYRCNVWACHYGDIYGGGTVVTV				NVWACHYGDI			10		4	1
>	203	169	0.014362	2	DQTPQTITKETGESLTINCVLRDSNCALSSTYWYRKKSGSTNEESISKGGRYVETVNRGSKSFSLRINDLTVEDSGTYRCKYSSLRVMNWICDDVYGGGTVVTV				KYSSLRVMNWICDDV			15		4	1
>	204	166	0.0141071	2	DQTPQTITKETGESLTINCVLRDKHCALSSTYWYRKKSGSTNEESISKGGRYVETVNSGSKSFSLRINDLTVEDSGTYRCSSWCPYGREGYDVYGGGTVVTV				SSWCPYGREGYDV			13		4	1
>	205	165	0.0140221	2	DQTPQTITKETGESLTINCVLRDSNCALSETYWYRKKSGSTNEETISKGGRYVEAVNTDSKSFSLRINDLTVEDSGTYRCNVWAGPCMTSVGLEDSETYGGGTVVTV				NVWAGPCMTSVGLEDSET			18		4	1
>	206	165	0.0140221	2	DQTPQTITKETGESLTINCVLRDSNCALLSTYWYRKKSRSINEESISKGGRYVETLNSGSQSFSMRINDLTVEDSGTYRCNVYRVYGCPYAERNGYVDVYGDGTAVTV				NVYRVYGCPYAERNGYVDV			19		4	1
>	207	164	0.0139371	2	DQTPQTITKETGESLTINCVLGGSNCPLTSTYWLRKKSGSTNEETITKGGRYVETVTSGSKSFSLRINDLTVEDSGTYRCNAFATSHELRCHYDEYGDGTAVTV				NAFATSHELRCHYDE			15		4	1
>	208	162	0.0137671	2	DQTPQTITKETGESLTINCVVRETNCALSSTAWYRKSSGPTNEETMLEGGRYVETVNSGSKSFSLRINDLRVEDSGTYRCKPWSIDIVCRNELDIYGDGTAVTV				KPWSIDIVCRNELDI			15		4	1
>	209	162	0.0137671	2	DQTPQTITKETGESLTINCVLRDSNCGLRRIYWWHKKSGSTHEETIKTGGRYVETVNSGLKTFSLRINDLTLEDSGTYRCNAYQLYAEPDCRETYDEYGDGTAVTV				NAYQLYAEPDCRETYDE			17		4	1
>	210	160	0.0135972	2	DQTPQTITKETGESLTINCVLRDSNCVLGNTYWYHKASGSANEESFAKTGRYVETVNSGRESFSLRINDLTPADSGTYRCNVRRVGSLICEAYDVYGDGTVVTV				NVRRVGSLICEAYDV			15		4	1
>	211	159	0.0135122	2	DQTPQTITKETGESLTINCVLRDSNCPLVSTYWYRKKSGSTNEESISKGGRYVETVNSGSKSFSLRINDLTVEDSGTYRCNPMSHSLYGAACGRTDDVYGGGTVVTV				NPMSHSLYGAACGRTDDV			18		4	1
>	212	158	0.0134272	2	DQTPQTITKETGESLTINCVLRDTHCDLYKTFWYRKKSGSDNEDLLTKGGRYVETVNSGSKSFSLRINDLTVEDSGTYRCHTKRSWCAAFWNDVDGDGTAVTV				HTKRSWCAAFWNDV			14		4	1
>	213	157	0.0133422	1	DQTPQTITKETGESLTINCVLRDESVDLGSVCWYRKKSGSTNEESITTGGRYVETINSGSKSFSLRINDLTVEDSGTFRCGIWCRAVRLCSNSAFCGGGTVVTV				GIWCRAVRLCSNSAF			15		6	2
>	214	156	0.0132572	2	DQTPQTITKETGESLTINCVLRDTHCDLYKTYWYRKTSGSDNEDLLTKGGRYVETVNSGSKSFSLRINDLTVEDSGTYRCHTKRSWCAAFWNDVDGGGTVVTV				HTKRSWCAAFWNDV			14		4	1
>	215	155	0.0131723	2	DQTPQTITKETGESLTINCVVRETNCALSSTAWYLKTSGPTNEETMLEGGRYVETVNSGSKSFSLRINDLRVEDSGTYRCKPWSIDIVCRNELDIYGDGTAVTV				KPWSIDIVCRNELDI			15		4	1
>	216	155	0.0131723	2	DQTPQTITKETGESLTINCVLRDSNCELSSTYWRRRKSGSTSEESIEKAGRYVETVNSGSKSFSLRINDLTVEDSGTYRCRIYSWCLEPYNYDVSGDGTVVTV				RIYSWCLEPYNYDV			14		4	1
>	217	155	0.0131723	2	DQTPQTITKETGESLTINCVLRDPNCALSSTFWYHSDTGSTKTESISHGGRYVETVNSASKSSSLRINEATVEDSGTYRCNLLGSCGLAKFNVYGDGTAVTV				NLLGSCGLAKFNV			13		4	1
>	218	154	0.0130873	2	DQTPQTITKETGESLTINCVLRESYCELSVTYWYRKKSGSTNEEIISKGGRYVETVNSRSKSFSLRINDLTVEDSGTYRCNFFIECGVDLEEVLDVYGDGTAVTV				NFFIECGVDLEEVLDV			16		4	1
>	219	154	0.0130873	2	DQTPQTITKETGESLTINCVLRDTSCSLSRTYWYRKKSGSTNEENISKGGRFVETVNSGSKSFSLRINYLTVEDSGTYRCNSRADMDCQLNWYNYDVYGGGTVVTV				NSRADMDCQLNWYNYDV			17		4	1
>	220	153	0.0130023	2	DQTPQTITKETGESLTINCVLRDSNCALSSTYWYRKKSGSTNEESMTKGGRYVETVNSGSKSFSLRINDLTVEDSGTYRCSWYDCIDFRYVSGGGTAVTV				SWYDCIDFRYV			11		4	1
>	221	153	0.0130023	2	DQTPQTITKETGESLTINCVLRDSNCALSSTYWYRKKSGSTNEESISKGGRYVETVNSGSKSFSLRINDLTVEDSGTYRCSSWCPYGREGYDVYGGGTAVTV				SSWCPYGREGYDV			13		4	1
>	222	152	0.0129173	2	DQTPQTITKETGESLTINCVLRDSNCALSSTYWYRKKSGSTNEESISKGGRYVETVNSGSKSFSLRINDLTAEDSGTYRCNAHTLCSSLRSGVSGGGTAVTV				NAHTLCSSLRSGV			13		4	1
>	223	152	0.0129173	2	DQTPQTITKAKGESLTINCVLRDSNCALVDTYWYRTKAGSTEEESISKGGRYVETVDGGAKSFSLRINDLTTQDSGTYRCNAYNRYCPGGKEDEFGGGTVVTV				NAYNRYCPGGKEDE			14		4	1
>	224	151	0.0128323	2	DQTPQTITKETGESLTINCVLRDTHCDLYKTYWYRKTSGSDNEDLLTKGGRYVETVNSGSKSFSLRINDLTVEDSGTYRCHTKRSWCAAFWNDVDGDGTAVTV				HTKRSWCAAFWNDV			14		4	1
>	225	150	0.0127473	2	DQTPQTITKETGESLTINCVLRDSTCASPRTSWYRKKSGSTNEESISKGGRYVETVNSGSKSFSLRINDLTVEDSGTYRCHVHSCPGPDPSGDGTAVTV				HVHSCPGPDP			10		4	1
>	226	150	0.0127473	2	DQTPQTITKETGESLTINCVLRDSNCVRSKAHWYHKKSESTTEESIPLGGRYVETDSSASKSWSLRINDLTVEDSGTYRCNVRAISRLLKNMPGCADVEGGGTVVTV				NVRAISRLLKNMPGCADV			18		4	1
>	227	150	0.0127473	2	DQTPQTITKETGESLTINCVLRDSNCALSSAYWYRKKSGSTNEESISRGGRYVQTLNSASKSFSLRINDLTVEDSGTYRCKGGSWYPSPDCNVYGGGTAVTV				KGGSWYPSPDCNV			13		4	1
>	228	150	0.0127473	2	DQTPQTITKETGESLTINCVLRDSICALRRTSWYRKKSGSTNEERISTGGRYVETVNSGSKSFSLRINDLTVEDSGAYRCHVHGCPGPDPSGGGTAVTV				HVHGCPGPDP			10		4	1
>	229	150	0.0127473	2	DQTPQTITKETGESLTIKCVKRDSECGLLNTYWYRTRAGSTNEESISKGGRYVETLNEGLKSFSLRINDLTVEDSGTYRCNTADCWSPLYGGGTVVTV				NTADCWSPL			9		4	1
>	230	149	0.0126624	2	DQTPQTITKETGESLTINCVVRDSNCALSSTYWYRKKSGSTRRRPYRKVDDMLKQLTADQIVMQGIESLVGNWRRGDVMGDGTVVTV				#VALUE!			#VALUE!		2	#VALUE!
>	231	149	0.0126624	2	DQTPQTITKETGESLTINCVLRESSCALGSTYWLRKTSGSTDEENISKGGRYVETVTSGSKSFALRINDLSVEDSGTYRCKALRCSSNYETYGGGTVVTV				KALRCSSNYET			11		4	1
>	232	149	0.0126624	2	DQTPQTITKETGESLTINCVLRDSKCALSSTSWYRKKSGSTNEETISKVGRYVETVNSGSKSFSLRINDLTVEDSGTYRCQHVYGSRYVWCGTDVYGGGTVVTV				QHVYGSRYVWCGTDV			15		4	1
>	233	149	0.0126624	1	DQTPQTITKETGESLTINCVLRDANYALGKTCWYRKKSGSTNEESISKGGRYVETVNSGSQSFSMRINDLTVEDSGTFRCGAGDCCDDVLLGSAACGGGTVVTV				GAGDCCDDVLLGSAA			15		6	2
>	234	149	0.0126624	2	DQTPETITKETGESLTINCVLRETNCAFQSTYWYRKKSGSTNWKRISKGGRYVETVNSASKSFSLRINDLTVEETGTYKCNVWHLNCHGRQLNYDGDGDGTAVTV				NVWHLNCHGRQLNYDG			16		4	1
>	235	148	0.0125774	2	DQTPQTIRKETGESLTINCVLRDSHCALSSTYWYRKTSGSTNEETISKGGRYVETVNSVSKSFSLRINDLTVEDSGTYRCTVDARAGMWGDCELGDVYGGGTVVTV				TVDARAGMWGDCELGDV			17		4	1
>	236	147	0.0124924	2	DQTPQTITKETGESLTINCVLRDSNCVLGNTYWYHKASGSANEESFAKTGRYVETVNSGRESFSLRINDLTLEDSGTYRCNVRRVGSLICEAYDVYGDGTAVTV				NVRRVGSLICEAYDV			15		4	1
>	237	146	0.0124074	2	DQTPQTITKETGESLTINCVLRDSNCALSSTYWYRKKSGSTNEESISKGGRYVETVNSGSKSFSLRINDLTVEDSGTYRCNVYVAGMSPCLSWGDVYGGGTVVTV				NVYVAGMSPCLSWGDV			16		4	1
>	238	145	0.0123224	2	DQTPQTITKETGESLTINCVLRDTNCALSSTYWYRKKSGSTNEESISKGGRYVETVNSGSKSFSLRINDLTVEDSGTYRCKVYRSGRRFGFDCAELGDVYGDGTAVTV				KVYRSGRRFGFDCAELGDV			19		4	1
>	239	145	0.0123224	2	DQTPQTITKETGESLTINCVLRDSNCALSSTYWYRKPSGSTNEESISKGGRYVESVKSGSKSFSLRINDLTVEDSGTYRCHHRDRNWRCDVYGDGTAVTV				HHRDRNWRCDV			11		4	1
>	240	144	0.0122374	4	DQTPQTITKETGESLTINCVLRDTRCALSNTYWYRKKSGSSHEDLVAIGGRYVETANSDSESFSLRINDLTVEDSGTYRCSVEPDYGDMEECYDVSGGGTVVTV				SVEPDYGDMEECYDV			15		4	1
>	241	142	0.0120675	2	DQTPQTIAKETGESLTINCVLRDSNCDLYGTYWYRKKSGSDNEEGLTKGGRYVETVNRGSKAWSLRINDLTVEDSGTYRCHTKRSWCAAFWNDLYGGGTAVTV				HTKRSWCAAFWNDL			14		4	1
>	242	142	0.0120675	2	DQTPPTITKETGESLTINCVLRDSNCDLSNTYWRRKNSGSTYAESISSGGRFVETVHSGSKSFSLRINDLTVRDSGTYRCHVPSGYPYDCGEKYDVAGGGTAVTV				HVPSGYPYDCGEKYDV			16		4	1
>	243	141	0.0119825	2	DQTPQTITKETGESLTINCVLRDSQCGVTDTYWYRKPSGSTNEESISTGGRYVETHNSGSQSFSLRINDLTLEDSGTYRCNVWACHYGDIYGDGTAVTV				NVWACHYGDI			10		4	1
>	244	141	0.0119825	2	DQTPQTITKETGESLTINCVLRDSNCALSSTYWLRKREGSTHEESISKGGRYVETVNSGSKSFSLRINDLTVEDSGTYRCRDAGIFQGDCLRSDGYGDGTAVTV				RDAGIFQGDCLRSDG			15		4	1
>	245	141	0.0119825	2	DQTPQTITKETGESLTINCVLRDSKCALSSTYWYRKKSGSTNEERISKGGRYVETVNSGSKSFSLRINDLTAEDSGTYRCNAHTLCSSLRSGVSGGGTVVTV				NAHTLCSSLRSGV			13		4	1
>	246	140	0.0118975	2	DQTPQTITKYTGESLTINCVLKTGSCALSNTYWYRKKSGSTNEESIPKGGRYVETVNSGSTSFSLRIKDLTVEDSGTYRCNVCRWFGGLPGGLYGGGTVVTV				NVCRWFGGLPGGL			13		4	1
>	247	140	0.0118975	2	DQTPQTITKETGESLTINCVLRDSKCALSSTSWYRKKSGSTNEETISKVGRYVETVNSGSKSFSLRINDLTVEDSGTYRCQHVYGSRYVWCGTDVYGDGTAVTV				QHVYGSRYVWCGTDV			15		4	1
>	248	139	0.0118125	2	DQTPQTITKETGESLTINCVVRDSNCAMASTYWHRKKSGSTNEESISKGGRYVETVNSGSKSFSLRINDLTVEDSGTYRCNPYGWGPNCQYDVYGGGTVVTV				NPYGWGPNCQYDV			13		4	1
>	249	139	0.0118125	2	DQTPQTITKETGESLTINCVLRDSNCALSSTYWYRKKSGSTNEESISKGGRYVETVNSGSKSFSLRINDLTVEDSGTYRCNVYGWTFGNWCPDVYGDGTAVTV				NVYGWTFGNWCPDV			14		4	1
>	250	139	0.0118125	2	DQTPQTITKETGESLTINCVLRDSNCALSSTYWYRKKSGSTNEESISIGGRYVETVNSGSKSFSMRINDLTVEDSGTFRCEASWLQTCAYAGCGRSGHCGGGTVVTV				EASWLQTCAYAGCGRSGH			18		6	2
>	251	138	0.0117276	2	DQTPQTITKETGESLTINCVLRDSNCALSSTYWYRKKSGSTNEESISKGGRYVETVNSGSKSFSLRINDLTVEDSGTYRCHVSRVVSLLACELDVYGGGTVVTV				HVSRVVSLLACELDV			15		4	1
>	252	137	0.0116426	2	DQTPQTITKETGESLTINCVLRESYCELSATYWYRKKSGSTNEEIISKGGRYVETVNRRSKSFSLRINDLTVEDSGTYRCNSFIECGVDLEEVLDVYGDGTAVTV				NSFIECGVDLEEVLDV			16		4	1
>	253	137	0.0116426	2	DQTPQTITKETGESLTINCVLRDSNCALSSTYWYRKKSGSTNEESISKGGRYVETVNSGSKSFSLRINDLTVEDSGTYRCRDAGIFQGDCLRSDGYGDGTVVTV				RDAGIFQGDCLRSDG			15		4	1
>	254	136	0.0115576	2	DQTPQTVTKETGESLTINCVLRENKCALSSTYWYRKKSGSTNEEKISKGGRYVETVNSGSKSFSLRINDLTPQDSGTYRCNVHTLCSSLRSGVSGDGTVVTV				NVHTLCSSLRSGV			13		4	1
>	255	136	0.0115576	2	DQTPQTITKETGESLTINCVLRDSNCALSSTYWYRKKSGSTNEESISKGGRYVETVNSGSKSFSLRINDLTVEDSGTYRCNVSRLVWATNRCIRRWHCRDCE				NVSRLVWATNRCI			13		6	1
>	256	134	0.0113876	2	DQTPQTITKETGESLTINCVLRDSNCALSSTYWYRKKSGSTNEESISKGGRYVETVNSGSKSFSLRINDLTVEDSGTYRCNTHSVRGSCRNEVGNYDVYGGGTVVTV				NTHSVRGSCRNEVGNYDV			18		4	1
>	257	133	0.0113026	2	DQTPQTITKETGESLTINCVLRDSNCALSSTYWYRKKSGSTNEESISKGGRYVETVNSGSKSFSLRINDLTVEDSGTYRCNVYGWTFGNWCPDVYGGGTVVTV				NVYGWTFGNWCPDV			14		4	1
>	258	133	0.0113026	2	DQTPQTITKETGESLTINCVLRDSNCALSSTYWYRKKSGSTNEESISKGGRYVETVNSGSKSFSLRINDLTVEDSGTFRCEASWLQTCAYAGCGRSGHCGDGTAVTV				EASWLQTCAYAGCGRSGH			18		6	2
>	259	132	0.0112177	2	DQTPQTITKETGESLTINCVLRENKCALSSTYWYRKKSGSTNEEKISKGGRYVETVNSGSKSFSLRINDLTPQDSGTYRCNVHTLCSSLRSGVSGGGTVVTV				NVHTLCSSLRSGV			13		4	1
>	260	132	0.0112177	2	DQTPQTITKETGESLTINCVLRDSNCALSRTYWYRKKSGSTNEESIGKGGRYVETVNSGSKSFSLRINDLIDEDSGTYRCNAYRIGDCGQEAYDVYGDGTAVTV				NAYRIGDCGQEAYDV			15		4	1
>	261	132	0.0112177	2	DQTPPTITKETGESLTINCVLRDSNCDLSNTYWRRKNSGLSYAESISSGGRFVETVHSGSKSFSLRINDLTVRDSGTYRCHVPSGYPYDCGEKYDVAGGGTAVTV				HVPSGYPYDCGEKYDV			16		4	1
>	262	130	0.0110477	4	DQTPQTITKETGESLTINCVLRDTRCALSNTGWSLVRSGSSHEETIVSGGRYVETVNSDSESFSLRINDLTVEDSGTYKCTVEPDYGDMEDCYLVYGDGTAVTV				TVEPDYGDMEDCYLV			15		4	1
>	263	130	0.0110477	2	DQTPQTITKETGESLTINCVLRDSNCALSRTYWNRKKSGSTNEESIGKGGRYVETVNSGSKSFSLRINDLTVEDTGTYRCYVWTIAGKILDCSGGRIYGGGTVVTV				YVWTIAGKILDCSGGRI			17		4	1
>	264	129	0.0109627	2	DQTPQTITKETGESLTINCVLRSSNCVLSVTNWYRKKSGSTIEESISAGGRYVETVNSGSKSFSLGINDLTVEDSGTYRCNPYIDCEDGLEEVYDVYGDGTAVTV				NPYIDCEDGLEEVYDV			16		4	1
>	265	129	0.0109627	2	DQTPQTITKETGESLTINCVLRDSNCALSSTYWYRKKSGSTNEESISKGGRYVETVNSGSKSFSLRINDLTVEDSGTYRCNVYYLSHGPEYCDVYGDGTAVTV				NVYYLSHGPEYCDV			14		4	1
>	266	129	0.0109627	2	DQTPQTITKETGESLTINCVLRDGDCALSAESWYRTKSGSTNEESISSGGRYVPAGSSASKSFSLRINDLTLEDSGTYRCSVRCSKGWKGEVYGGGTAVTV				SVRCSKGWKGEV			12		4	1
>	267	128	0.0108777	2	DQTPQTITKTTGESLTINCVLRGGNCVWSSTSWLRKGSGSTNEENIRVGGRVVETVNRGSLSLSLRINDLTVEDSGTYRCSVPAACYMASMMLYGGGTAVTV				SVPAACYMASMML			13		4	1
>	268	128	0.0108777	2	DQTPQTITKETGESLTINCVLRDSNCALSITAWYRKKSGSTNEESISKGGRYAETVNSGSKSFSLRINDLTVEDSGTYRCNSWSRYVCPHDVSGGGTVVTV				NSWSRYVCPHDV			12		4	1
>	269	128	0.0108777	1	DQTPQTITKETGESLTINCVLRDASYALGSTCWYRKKSGSTNEESISKGGRYVETVNSGSKSFSLRINDLTVEDSGTYRCRDAGIFQGDCLRSDGYGGGTVVTV				RDAGIFQGDCLRSDG			15		4	1
>	270	128	0.0108777	2	DQTPETITKETGESLTINCVLRETNCAFQSTYWYRKKSGSTNWKRISKGGRYVETVNSASKSFSLRINDLTVEETGTYKCNVWHLNCHGRQLNYDGDGGGTVVTV				NVWHLNCHGRQLNYDG			16		4	1
>	271	127	0.0107927	2	DQTPQTITKETGESLTINCVLRDSNCPLVSTYWYRKKSGSTNEESISKGGRYVETVNSGSKSFSLRINDLTVEDSGTYRCNPMSHSLYGAACGRTDDVYGDGTAVTV				NPMSHSLYGAACGRTDDV			18		4	1
>	272	126	0.0107078	Unk	DQTPQTVTKETGESVTINCVVRDMRCVLGSTSWGRKKSGSTNDEKISGGGRYVETVDRESKSFSLRINDLTVEDSGTYRCNVRDCDPDWRRYGGGTAVTV				NVRDCDPDWRR			11		4	1
>	273	126	0.0107078	2	DQTPQTITKETGESLTINCVLRDSQCGVTDTYWYRKPSGSTNEESISTGGRYVETHNSGSQSFSLRINDLTLEDSGTYRCNVWACHYGDIYGGGTAVTV				NVWACHYGDI			10		4	1
>	274	126	0.0107078	2	DQTPQTITKETGESLIINCVLRDSICALSRTYWYRKKSGSTNEEHISKGGRYVETVNSVAKSPSLRINDLTVKDSGTYRCEVIVACMDLSWSVYGGGTVVTV				EVIVACMDLSWSV			13		4	1
>	275	125	0.0106228	2	DQTPQTITKETGESLTINCVVRETNCALSSTAWYRKTSGPTNEETMLEGGRYVETVNSGSKSFSLRINDLRVEDSGTYRCKPWSIDIVCRNELDIYGGGTVVTV				KPWSIDIVCRNELDI			15		4	1
>	276	125	0.0106228	2	DQTPQTITKETGESLTINCVLRNSNCALSSTLWHRKKSDSTNEESISKGGRYVETVNSGSKSFSLRINDLTVEDSGVYRCRVYTTIVGISLASLNLGCDVWGGGTVVTV				RVYTTIVGISLASLNLGCDV			20		4	1
>	277	125	0.0106228	2	DQTPQTITKETGESLTINCVLRDTNCALLSTDWYRKPSGSTVEETISKGGRYVESVNSGSKSFSLRINDLTIEDSGTYRCYVLNSICLDEELDDPDDLYGGGTVVTV				YVLNSICLDEELDDPDDL			18		4	1
>	278	125	0.0106228	2	DQTPQTITKETGESLTINCVLRDSNCALSSTYWYRKKSGSTNEESISKGGRYVETVNSGSKSFSLRINDLTVEDSGTYRCRAHHVLRADHVLRSCKSDVYGDGTAVTV				RAHHVLRADHVLRSCKSDV			19		4	1
>	279	125	0.0106228	2	DQTPQTITKETGESLTINCVLRDSNCALSSTYWYRKKSGSTNEESISKGGRYVETVNSGSKSFSLRINDLTSGDSGTYHCNAYTAGPYDCPAGAKHYDLHGGGTVVTV				NAYTAGPYDCPAGAKHYDL			19		4	1
>	280	125	0.0106228	2	DQTPQTITKETGESLTINCVLRDSNCALSSTYWLRKKSDSTKEESISKGGRYVETVNSGSKSFSLRINDLTVEDSGTYRCKVPDWYDCAVRIGDVFGGGTVVTV				KVPDWYDCAVRIGDV			15		4	1
>	281	125	0.0106228	1	DQTPQTITKETGESLTINCVLRDASYALGSTCWYRKKSGSTNEESISKGGRYVETVNSGSKSFSMRINDLTVEDSGTFRCGVSLTGWCVTLGCVLGSTTCGGGTVVTV				GVSLTGWCVTLGCVLGSTT			19		6	2
>	282	124	0.0105378	2	DQTPQTITKETGESLTINCVLRDVNCALGSTYWYRKKSGSTNEESISKGGRYVETVNSGSKSFSLRINDLTVEDSGTYRCGGLVDCAWKYTEYGSGTAVTV				GGLVDCAWKYTE			12		4	1
>	283	124	0.0105378	2	DQTPQTITKETGESLTINCVLRDSNCALSSTYWYRKKSGSTNEESISKGGRYVETVNSGSKSFSLRINDLTVEDSGTYRCHTKRSWCAAFWNDVDGDGTAVTV				HTKRSWCAAFWNDV			14		4	1
>	284	124	0.0105378	2	DQTPQTITKETGESLTINCVLRDSNCALSSTYWYRKKPASKHEQRISIKGRYVETVNTGSKSFSLRIDDLTVEDSGTYICGVLYGIFECKTNSDVYGGGTVVTV				GVLYGIFECKTNSDV			15		4	1
>	285	124	0.0105378	2	DQTPQTITKETGESLTINCVLQDSNCELSKTYWYRKISASTNEESISKGGRYVQTVNSGSKSFSLRINDLTPEDSGTYRCKARPLRCWRDRPNWGDDVSGDGTVVTV				KARPLRCWRDRPNWGDDV			18		4	1
>	286	124	0.0105378	2	DQTPQTIRKQTGESLTIACALRDTNCALSETYWYRKRAGSTDEENISKGGRYVETVNRGSKSFSLRIKDLTVEDSGTYRCKVRDQLVCRYDQTLEVYGGGTVVTV				KVRDQLVCRYDQTLEV			16		4	1
>	287	123	0.0104528	2	DQTPQTITKETGESLTINCVLRDSNCALSSTYWYRKKSGSTNEESISKGGRYVETVNSGSKSFSLRINDLTVEDSGTYRCHTKRSWCAAFWNDVDGGGTVVTV				HTKRSWCAAFWNDV			14		4	1
>	288	123	0.0104528	2	DQTPQTITKETGESLTINCVLRDSNCALSSTAWYRKKSGSSNEENIAKGGRYVETVNRAANSFSLRINDLVVEDSGTYRCRVRDELVCRYNVALDVHGGGTVVTV				RVRDELVCRYNVALDV			16		4	1
>	289	121	0.0102829	2	DQTPQTITKETGESLTINCVLRDSVCALSSTYWYRSNSDSANEESISKGGRYVETVNSGSKSFSLRINDLAVEDSGTYRCNAQLCLNWGSRYGGGTVVTV				NAQLCLNWGSR			11		4	1
>	290	121	0.0102829	2	DQTPQTITKETGESLTINCVLRDSNCALSSTYWYRKKSGSTNEESISKGGRYVETVNSGSKSFSLRINDLTAEDSGTYRCNAHTLCSSLRSGVSGDGTAVTV				NAHTLCSSLRSGV			13		4	1
>	291	121	0.0102829	2	DQTPQTITKETGESLTINCVLRDSNCAFSHTYWYRKKSGSANEERISKGGRYVETVNSGSKSFSLRINDLTVEDSGTYRCNAYHPFSDCKLDAYGGGTVVTV				NAYHPFSDCKLDA			13		4	1
>	292	120	0.0101979	2	DQTPQTITKEVGESLTINCVLRDTNCPLRRTYWYRKRPGSTNLESISKGGRYVETVNSGSKSFSLRINDLTVEDTGEYRCHVVVCWYPEEDVYGGGTVVTV				HVVVCWYPEEDV			12		4	1
>	293	120	0.0101979	2	DQTPQTITKETGESLTINCVLRDSNCALSSTYWYRKKSGSTNEESISKGGRYVETVNSGSKSFSLRINDLTVEDSGTFRCEASWLQTCAYAGCGRSGHCGGGTAVTV				EASWLQTCAYAGCGRSGH			18		6	2
>	294	120	0.0101979	4	DQTPQTITKETGESLTINCVLRDGRCALRKTYWYRKNAGSTNEESISKGGRYVETVNSGSKSFSLRINGLTVGDSGTFRCRSELRCLFNVDDVYGGGTVVTV				RSELRCLFNVDDV			13		4	1
>	295	119	0.0101129	2	DQTPQTITKETGESLTINCVLRDSRCDVGGTYWYRKRSGSTNEESISIGGRYVETVNSGSKSFSLRINDLTVEDSGTYRCSVWLDLICHTEFKYAYGGGTAVTV				SVWLDLICHTEFKYA			15		4	1
>	296	119	0.0101129	2	DQTPQTITKETGESLTINCVLRDSNCAVSSTYWYRKKSGSTNEESISKSGRYVETVNSGSKSFSLRMSDLTVEDSGTYRCRVPARVSFLCLTGTWFDVYGDGTAVTV				RVPARVSFLCLTGTWFDV			18		4	1
>	297	119	0.0101129	2	DQTPQTITKETGESLTINCVLRDKHCALSSTYWYRKKSGSTNEESISKGGRYVETVNSGSKSFSLRINDLTVEDSGTYRCSSWCPYGREGYDVYGGGTAVTV				SSWCPYGREGYDV			13		4	1
>	298	119	0.0101129	2	DQTPQTITKETGESLTIDCVLRDSDCALSSPNWYSKKSGSLNEESISKGGRYVETVNSGSKSFSLRINDLTSEDSGTYRCLAHSRPYCAWTRVSGDGTAVTV				LAHSRPYCAWTRV			13		4	1
>	299	118	0.0100279	2	DQTPQTITKETGESLTINCVLRDTSCSLSRTYWYRKKSGSTNEENISKGGRFVETVNSGSKSFSLRINYLTVEDSGTYRCNSRADMDCQLNWYNYDVYGDGTAVTV				NSRADMDCQLNWYNYDV			17		4	1
>	300	118	0.0100279	2	DQTPQTITKETGESLTINCVLRDSPCAFASTYWNRKKSGSTNEENISKGGRYVETVNSGSKSFSLRINDLTVEDSGTYRCNVRVVCGPLYPYGGGGPYDVYGGGTVVTV				NVRVVCGPLYPYGGGGPYDV			20		4	1
>	301	118	0.0100279	2	DQTPQTITKETGESLTINCVLRDSNCALSSTYWYRKKSGSTNDESISKGGRYVETVNSGSKSFSLRINDLTVEDSGTYRCNVYTAGPRDCPTGGRNYDVYGGGTVVTV				NVYTAGPRDCPTGGRNYDV			19		4	1
>	302	118	0.0100279	2	DQTPQTIAKETGESLTINCVLRDTHCDLYGTYWYRKKSGSDNEDLLTKGGRYVETVNSGSKSFSLRINDLTVEDSGTYRCHTKRSWCAAFWNDVDGGGTAVTV				HTKRSWCAAFWNDV			14		4	1
>	303	117	0.00994293	2	DQTPQTITKYTGESLTINCVLKTGSCALSNTYWYRKKSGSTNEESIPKGGRYVETVNSGSTSFSLRIKDLTVEDSGTYRCNVCRWFGGLPGGLYGDGTAVTV				NVCRWFGGLPGGL			13		4	1
>	304	116	0.00985794	2	DQTPQTVRRAAGESLTINCVLRDSNCPLASTSWHRKKSGSTNEETISKGGRYVETVNSGSKSFSLRIMDLTVEDSGTWRCNVFVRLADPPDCVPIWVFGDGTAVTV				NVFVRLADPPDCVPIWV			17		4	1
>	305	116	0.00985794	2	DQTPQTITKETGESLTINCVLRDSNCALSLTYWYRKKSGSPNEESIDKGGRYVETVNSGSKSFSLRINDLTSEDSGTYRCNVYAGTGLFDCDIYGGGTVVTV				NVYAGTGLFDCDI			13		4	1
>	306	115	0.00977296	2	DQTPQTITKETGESLTINCVLRDSNCALSSTYWYHKTSDSAYEESISKVGRYVETVKLGANSFSLRINDLTVEDSGTYRCHVSRVPSLMNCELDVYGDGTAVTV				HVSRVPSLMNCELDV			15		4	1
>	307	115	0.00977296	2	DQTPQTITKETGESLTINCVLRDSNCAASSTYWYRKKSGSTNEESISKGGRYVETVNSGSKSFSLRINDLTPEDSGTYRCNARHIAGMDPRSMTVFCILESYDVYGGGTVVTV				NARHIAGMDPRSMTVFCILESYDV			24		4	1
>	308	114	0.00968798	1	DQTPQTITKFTGESLTINCVLRDASYALGSTCWYRKKSGSTNEESISIGGRYVETVNSGSKSFSMRINDLTVEDRGTFRCEASWLQTCAYAGCGRSGHCGGGTVVTV				EASWLQTCAYAGCGRSGH			18		6	2
>	309	114	0.00968798	2	DQTPQTITKETGESLTINCVLRDTACALSTTSWYRKKSGSTKEESIFQGGRYVLTVNSGSKSFSLRINDLTSGDSGTYHCNAYTAGPYDCPAGAKHYDLHGGGTVVTV				NAYTAGPYDCPAGAKHYDL			19		4	1
>	310	114	0.00968798	2	DQTPQTITKETGESLTINCVARDSNCAWHSVYWYRNKAGSTNEESITNGGRYVETVTRVSKSFSLRINDLTVEDSGTYTCSVWDNCGVLRGSRGDGTAVTV				SVWDNCGVLRGS			12		4	1
>	311	114	0.00968798	2	DQTPKTITKETGESLTINCVLSDTSCAWDSTYWYRKKLDSTNEESTSKGGRYVETVNSESTSFSLRINDLTVEDSGTYRCRASLYCGSELDSFDEYGDGTAVTV				RASLYCGSELDSFDE			15		4	1
>	312	113	0.009603	1	DQTPQTITKFTGESLTINCVLRDASYALGSTCWYRKKSGSTHEESISIGGRYVETVNSGSKSFSMRINDLTVEDSGTFRCEASWLQTCAYAGCGRSGHCGGGTVVTV				EASWLQTCAYAGCGRSGH			18		6	2
>	313	113	0.009603	2	DQTPQTITKETGESLTINCVLRNDDCALSSENWYRTRSGSTNEETISIGGRYVPAGNSASKSYSLRINDLTVEDTGEYRCSVRCFKGWKGEIYGGGTVVTV				SVRCFKGWKGEI			12		4	1
>	314	113	0.009603	2	DQTPQTITKETGESLTINCVLRDSNCALSSTYWYRKKSGSTNEESISKGGRYVETVNSGSKSFSMRINDLTVEDSGTFRCEASWLQTCAYAGCGRSGHCGGGTAVTV				EASWLQTCAYAGCGRSGH			18		6	2
>	315	113	0.009603	2	DQTPQTITKETGESLTINCVLRDSNCALSSTYWYRKKSGSTNEESISKGGRYVETVNSGSKSFSMRINDLTVEDSGTFRCEASWLQTCAYAGCGRSGHCGDGTAVTV				EASWLQTCAYAGCGRSGH			18		6	2
>	316	113	0.009603	2	DQTPQTITKETGESLTINCVLRDSNCALSSTYWYRKKSGSTNEESISKGGRYVETVNSGSKSFSLRINDLTVEDSGTYRCNTHSVRGSCRNEVGNYDVYGDGTAVTV				NTHSVRGSCRNEVGNYDV			18		4	1
>	317	113	0.009603	2	DQTPQTITKETGESLTINCVLRDSNCALSSTYWLRKREGSTNEESISKGGRYVETVNSGSKSFSLRINDLTVEDSGTYRCRDAGIVQGDCLRSDGYGGGTVVTV				RDAGIVQGDCLRSDG			15		4	1
>	318	112	0.00951801	1	DQTPQTITKFTGESLTINCVLRDASYALGSTCWYRKKSGSTNEESISIGGRYVETVNSGSKSFSMRINDLTVEDSGTFRCEASWLQTCAYAGCGRSGNCGDGTAVTV				EASWLQTCAYAGCGRSGN			18		6	2
>	319	112	0.00951801	2	DQTPQTITKETGESLTINCVLRDSNCALSSTYWYRKKSGSTNEESISKGGRYVETVNSGSKSFSLRINDLTVEDSGTYRCHVSRVVSLLACELDVYGDGTAVTV				HVSRVVSLLACELDV			15		4	1
>	320	112	0.00951801	2	DQTPQTITKETGESLTINCVLRDSNCALSSTYWLRKREGSTNEESISKGGRYVETVNSGSKSFSLRINDLTVEDRGTYRCRDAGIFQGDCLRSDGYGGGTVVTV				RDAGIFQGDCLRSDG			15		4	1
>	321	112	0.00951801	2	DQTPQTITKETGESLTINCVLRDSNCALSNTYWFRKKSGSTNEESISKGGRYVETVNSGSKSFSLRINDLTVEDSGTYRCRVHDCSWVNVYGGGTVVTV				RVHDCSWVNV			10		4	1
>	322	110	0.00934805	2	DQTPQTITKETGESLTINCVLRDSNCGLRRIYWWHKKSGSTHEETIKTGGRYVETVNSGLKTFSLRINDLTLEDSGTYRCNAYQLYAEPDCRETYDEYGGGTAVTV				NAYQLYAEPDCRETYDE			17		4	1
>	323	110	0.00934805	2	DQTPQTITKETGESLTINCVLRDSNCALSKSYWLRKKSGSIIEERISSGGRYVETVNSGSKSFSLRINDLTVEDSGTYRCIGIWCTLEGGDGTAVTV				IGIWCTLE			8		4	1
>	324	109	0.00926307	2	DQTPQTVTKETGESLTINCVLRDSKCALSSTYWYRKKSGSTNEERISKGGRYVETVNSGSKSFSLRINDLTAEDSGTYRCNAHTLCSSLRSGVSGDGTVVTV				NAHTLCSSLRSGV			13		4	1
>	325	109	0.00926307	2	DQTPQTITKETGESLTIKCVKRDSECGLLNTYWYRTRAGSTNEESISKGGRYVETLNEGLKSFSLRINDLTVEDSGTYRCNTADCWSPLYGDGTAVTV				NTADCWSPL			9		4	1
>	326	108	0.00917809	2	DQTPQTITKETGESLTINCVLRDTNCALSSTWWYRKKSGSTNEESISKGGRYVETVNSGSKSFSLRINDLTVEDSATYRCNVYGWSRLQEPGCYDVYGGGTVVTV				NVYGWSRLQEPGCYDV			16		4	1
>	327	108	0.00917809	2	DQTPQTITKETGESLTINCVLRDSTCVLSSTYWYRKKSGSAGEESISKGGRYVETVNSGSKSFSLRINDLTVEDSGTYRCNGRRCGSEMDTYGGGTVVTV				NGRRCGSEMDT			11		4	1
>	328	108	0.00917809	2	DQTPQTITKETGESLTINCVLRDSNCPLVSTYWYRKKSGSTNEESISKGGRYVETVNRGSKSSSLRINDLTVEDSGTYRCNIMSHSLYGAACGRNDDADGDGTVVTV				NIMSHSLYGAACGRNDDA			18		4	1
>	329	108	0.00917809	2	DQTPQTITKETGESLTINCVLRDSNCALSSTYWYRKKSGSTNEESISKGGRYVETVNRGSKSFSLRINDLTVEDSGTYRCKYSSLRVMNWICDDVYGDGTAVTV				KYSSLRVMNWICDDV			15		4	1
>	330	108	0.00917809	2	DQTPQTITKETGESLTINCVLRDSNCALSSTYWYRKKAGSTDEESISKGGRYVETVHTDAKSFSLRINDLTVEDSGTYRCNVWRHLATEDWCGNYDVYGGGTVVTV				NVWRHLATEDWCGNYDV			17		4	1
>	331	107	0.0090931	2	DQTPQTITKETGESLTINCVLRDSQCALHSGNWYRKKSDSTNEESISKGGRYVETVNSGSKSFSLRINGLKVEDSGTYRCDPLLWKHKEALDCNYDVCGGGTVVTV				DPLLWKHKEALDCNYDV			17		5	1
>	332	107	0.0090931	2	DQTPQTITKETGESLTINCVLRDSNCALSSTAWYRKKSGSSNEENIAKGGRYVETVNRAANSFSLRINDLVVEDSGTYRCRVRDELVCRYNVALDVHGDGTAVTV				RVRDELVCRYNVALDV			16		4	1
>	333	107	0.0090931	2	DQTPQTITKATGESLTINCVLRDSNCALSSTAWYRKKSGSSYEENISKGGRYVETVNRRSNSFSLRINDLLVEDTGTYRCRVQDQEVCRYNVALDVYGDGTAVTV				RVQDQEVCRYNVALDV			16		4	1
>	334	106	0.00900812	4	DQTPQTITKETGESLTINCVLRDTRCALSNPGWSLVRSGSSHEETIVSGGRYVETVNSDSESFSLRINDLTVEDSGTYKCTVEPDYGDMEDCWLVYGGGTVVTV				TVEPDYGDMEDCWLV			15		4	1
>	335	106	0.00900812	1	DQTPQTITKETGESLTINCVLRDESVDLGSVCWYRKKSGSTNEESITTGGRYVETINSGSKSFSLRINDLTVEDSGTFRCGIWCRAVRLCSNSAFCGDGTAVTV				GIWCRAVRLCSNSAF			15		6	2
>	336	106	0.00900812	2	DQTPQTIRKETGESLTINCVLRDSHCALSSTYWYRKTSGSTNEETISKGGRYVETVNSVSKSFSLRINDLTVEDSGTYRCTVDARAGMWGDCELGDVYGDGTAVTV				TVDARAGMWGDCELGDV			17		4	1
>	337	105	0.00892314	2	DQTPQTITKETGESLTINCVLRDTACALSTTSWYRKKSGSTKEESIFQGGRYVLTVNSGSKSFSLRINDLTSGDSGTYHCNAYTAGPYDCPAGAKHYDLHGDGTAVTV				NAYTAGPYDCPAGAKHYDL			19		4	1
>	338	105	0.00892314	2	DQTPQTITKETGESLTINCVLRDSNCALSATSWYRKKSGSTNEESISQGGRYVETVNRGSKSFSLRINDLTVEDSGTYRCNVYSSSPADCPTLVGNYDVYGGGTAVTV				NVYSSSPADCPTLVGNYDV			19		4	1
>	339	105	0.00892314	2	DQTPQTITKEAGESLTINCALRDESCAFSSTSWYRKSSGSLDEESISQGGRYVETVNSGSKSFSLRINDLRVEDSGTYRCNVIYSWYTGSYDCGTDAFGGGTVVTV				NVIYSWYTGSYDCGTDA			17		4	1
>	340	105	0.00892314	2	DQTPQTISKETGESLTMNCVLRDSDCALSTTYWYRKKSGSANEESISKGGRYVETVNSGSKSFSLRINDLTVEDSGTYRCKVTRGIQLSGMVLYRCVAELWKDVYGGGTVVTV				KVTRGIQLSGMVLYRCVAELWKDV			24		4	1
>	341	104	0.00883816	2	DQTPQTVTKETGESLTINCELQGSSCPLFTTYWYRRSSGSANEESISEGGRYVETVNSGCTSFSLRINDLTVEDSGTYRCLVRLKCPGNWLSGDRDVRGGGTVVTV				LVRLKCPGNWLSGDRDV			17		5	1
>	342	104	0.00883816	2	DQTPQTITKETGESLTINCVVRDSNCALSSTYWYRKKSGSTNEESISKGGRYVETVNSGSKSFSLRINDLTVEDSGTYRCNVSPSWVCRDVYGGGTAVTV				NVSPSWVCRDV			11		4	1
>	343	104	0.00883816	2	DQTPQTITKETGESLTINCVLRDSNCPLSKTFWYRKRPGSTNTETLSKGGRYVETVNSGAKSFSLRIDDLTVADSGTYRCKVPIWGCPLTVGNYDVDGGGTVVTV				KVPIWGCPLTVGNYDV			16		4	1
>	344	104	0.00883816	2	DQTPQTITKETGESLTINCVLRDSNCALSSTYWYRKKSGSTNEESISKGGRYVETVNSGSKSFSLRINDLTVEDSGTFRCGVIHSCLYQLNRDVYGGGTVVTV				GVIHSCLYQLNRDV			14		4	1
>	345	104	0.00883816	2	DQTPQTITKETGESLTINCVLRDSNCALSETYWYRKKSGSTNEETISKGGRYVEAVNTDSKSFSLRINDLTVEDSGTYRCNVWAGPCMTSVGLEDSETYGDGTAVTV				NVWAGPCMTSVGLEDSET			18		4	1
>	346	103	0.00875317	4	DQTPQTITKETGESLTINCVLRDGRCALRKTYWYRKNAGSTNEESISKGGRYVETVNSGSKSFSLRINGLTVGDSGTFRCRSELRCLFNVDDVYGDGTAVTV				RSELRCLFNVDDV			13		4	1
>	347	102	0.00866819	2	DQTPQTITKETGESLTINCVLRDSNCKLSSTYWTRKKSGSRNEESISKGGRYVETVNSGSKSFSLRINDLTVEDSGTYRCKVTVWGSIYDCARTGDVYGDGTAVTV				KVTVWGSIYDCARTGDV			17		4	1
>	348	102	0.00866819	2	DQTPQTITKETGESLTINCVLRDSNCALSSTYWYRKKSGSTNEESISKGGRYVETVNSGSKSFSLRINDLTVEDSGTYRCNAYVYDDCDWADDVYGGGTVVTV				NAYVYDDCDWADDV			14		4	1
>	349	101	0.00858321	2	DQTPQTITKETGESLTINCVLRDSNCKLSSTYWTRKKSGSRNEESISKGGRYVETVNSGSKSFSLRINDLTVEDSGTYRCKVTVWGSIYDCARTGDVYGGGTVVTV				KVTVWGSIYDCARTGDV			17		4	1
>	350	101	0.00858321	2	DQTPQTITKETGESLTINCVLRDSNCALSSTYWYRKKSGSTNEESISKGGRYVETVNSGSKSFSLRINDLTVEDSGTYRCNVYVAGMSPCLSWGDVYGDGTAVTV				NVYVAGMSPCLSWGDV			16		4	1
>	351	101	0.00858321	2	DQTPQTITKETGESLTINCVLQDTHCDLYKTYWYRKKSGSDNEDLLTKGGRYVETVNSGSKSFSLRINDLTVEDSGTYRCHTKRSWCAAFWNDVDGGGTVVTV				HTKRSWCAAFWNDV			14		4	1
>	352	101	0.00858321	Unk	DQTPETITLETGDTLTITCVLRNSNCERASTYWYRKRSGSTNEEEISSGGRYVEAVHIGSNSFSLIINELIPEDSGTYRCNVWPACMTSDIVGSGTAVTV				NVWPACMTSDI			11		4	1
>	353	100	0.00849823	2	DQTPQTITKVTGESLTINCVLRDKACPLHSTYWLRNKSGSANEESISKGGRYVETINSGSKSFSLTINDLTVEDSGTYRCNAHSLGTTVAHCARQDAYGGGTVVTV				NAHSLGTTVAHCARQDA			17		4	1
>	354	100	0.00849823	2	DQTPQTITKETGESLTINCVVRETNCALSSTSWYHKTGGPTNEETMLEGGRYVETVNSGSKSFSLRINDLRVEDSGTYRCKPWSIDIKCRLELDIYGGGTVVTV				KPWSIDIKCRLELDI			15		4	1
>	355	100	0.00849823	2	DQTPQTITKETGESLTINCVLRDSNCALVSTYWYRKKSGSTNEESISKGGRYVETVNSGSKSFSLRINDLTVEDSGTYRCNVYGYGGLNCRYDVYGGGTAVTV				NVYGYGGLNCRYDV			14		4	1
>	356	100	0.00849823	2	DQTPQTITKETGESLTINCVLRDSNCALSSTYWYRKKSDSTNEERISKGGRYVETVNSGSKSFSLRINDLVVEDSGTYRCNVGLVCPMYNYEHYGGGTAVTV				NVGLVCPMYNYEH			13		4	1
>	357	100	0.00849823	2	DQTPQTITKETGESLTINCVLRDSNCALSSTYWLRKREGSTNEESISKGGRYVETVNSGSKSFSLRINDLTVEDSGTYRCRDAGSFQGDCLRSDGYGGGTVVTV				RDAGSFQGDCLRSDG			15		4	1
>	358	100	0.00849823	2	DQTPQTITKETGESLTINCVLRDSNCALDARYWYHKRSDSTYEEIISIGGRFVETINRGSKSLSLRINDLTVADSGRYRCNVWAARCDDDVYGGGTVVTV				NVWAARCDDDV			11		4	1
>	359	100	0.00849823	2	DQTPQTITKETGESLTINCVLRDSNCAASYTRWYRRKSEDRNEENISKGGRYVETVNSGSRSFSLRINDLTVEDSGTYRCNVYDWTAECRYDAYGGGTVVTV				NVYDWTAECRYDA			13		4	1
>	360	99	0.00841324	2	DQTPQTITKETGESLIINCVLRDSICALSRTYWYRKKSGSTNEEHISKGGRYVETVNSVAKSPSLRINDLTVKDSGTYRCEVIVACMDLSWSVYGDGTAVTV				EVIVACMDLSWSV			13		4	1
>	361	99	0.00841324	Unk	DQTPQTITKETGDSLTINCVLRDKSDALVNACWYRKKSGSTNSEIISKGGRYVETVNSGRKSFSLRINDLTVEDSGTFRCGVSQTRWCSVTLCSSRSFACGGGTVVTV				GVSQTRWCSVTLCSSRSFA			19		6	2
>	362	99	0.00841324	2	DQTPQTITKATGESLTINCVLRDSPCALSSTYWYRKLSGSTTEESISKGGRYVETVNSGSKSFSLRINDLTVEDSGTYRCNVNICWLETVNGFSVYGGGTVVTV				NVNICWLETVNGFSV			15		4	1
>	363	98	0.00832826	2	DQTPQTITKETGESLTINCVVRETNCALSSTAWYRKSSGPTNEETMLEGGRYVETVNSGSKSFSLRINDLRVEDSGTYRCKPWSIDIVCRNELDIYGGGTAVTV				KPWSIDIVCRNELDI			15		4	1
>	364	98	0.00832826	2	DQTPQTITKETGESLTINCVLRDSRCVLGNTYWYHKAVGAANEESFAKTGRYVETVNSGRESFSLRINDLTPADSGTYRCNVFRVGSLICEAYDVYGGGTVVTV				NVFRVGSLICEAYDV			15		4	1
>	365	98	0.00832826	2	DQTPQTITKETGESLTINCVLRDSRCALSSTYWYRKKSGSTNEESISKGGRYVETVNSRSKSFSLRINDLTVEDSGTYRCIVYDCGLGAFAVYGGGTVVTV				IVYDCGLGAFAV			12		4	1
>	366	98	0.00832826	1	DQTPQTITKETGESLTINCVLRDASYALGSTCWYRKKSGSTNEESISKGGRYVETVNSGSKSFSMRINDLTVEDSGTFRCEASWLQTCAYAGCGRSGHCGGGTAVTV				EASWLQTCAYAGCGRSGH			18		6	2
>	367	98	0.00832826	2	DQTPQTITKETGESLTINCFLRSNACALSRTSWLRKKSGSTNEENISNGGRYVETVNSGSKSFSLRINELTVEDSGTYRCVVGTAGGLLSFCKDVYGGGTVVTV				VVGTAGGLLSFCKDV			15		4	1
>	368	98	0.00832826	2	DQTPQTITKEAGESLTINCALRDESCAFSSTSWYRKSSGSLDEESISQGGRYVETVNSGSKSFSLRINDLRVEDSGTYRCNVIYSWYTGSYDCGTDAFGDGTAVTV				NVIYSWYTGSYDCGTDA			17		4	1
>	369	97	0.00824328	2	DQTPQTITRETGESLTITCVRRDSNCEQLASYWYRKSSGSSNEEKISTGGRYVETVNSGSKSSSLRITDLTVADSGTYRCNLKCRVLYVEALSVFGGGTVVTV				NLKCRVLYVEALSV			14		4	1
>	370	97	0.00824328	2	DQTPQTITKETGESLTINCVLRDTNCALSSTYWYRKKSGSTNEENISKGGRYVETVNSGSKSFSLRINDLTVEDSGTYRCNVLSSLVWCRHDVYGGGTVVTV				NVLSSLVWCRHDV			13		4	1
>	371	97	0.00824328	2	DQTPQTITKETGESLTINCVLRDSPCALSTTYWRRKKSGSTWEESITHGGRYVETVNSGTKSFSLRINDLTVEDSGTYRCNVPSGYPYDCGLVYDVSGGGTAVTV				NVPSGYPYDCGLVYDV			16		4	1
>	372	97	0.00824328	2	DQTPQTITKETGESLTINCVLRDSNCVRSKAHWYHKKSESTTEESIPLGGRYVETDSSASKSWSLRINDLTVEDSGTYRCNVRAISRLLKNMPGCADVEGDGTAVTV				NVRAISRLLKNMPGCADV			18		4	1
>	373	97	0.00824328	2	DQTPQTITKETGESLTINCVLRDSNCALSSTYWYRKKSGSTNEESISKGGRYVETVNSGSKSFSLRINDLRVEDSGTYRCNVLLGISLTTGGGTVVTV				NVLLGISLT			9		3	0
>	374	96	0.0081583	2	DQTPQTITKETGESLTINCVVRDSNCAMASTYWHRKKSGSTNEESISKGGRYVETVNSGSKSFSLRINDLTVEDSGTYRCNPYGWGPNCQYDVYGGGTAVTV				NPYGWGPNCQYDV			13		4	1
>	375	96	0.0081583	2	DQTPQTITKETGESLTINCVLRDSNCVLGNTYWYHKASGSANEESFAKTGRYVETVNSGRESFSLRINDLTLEDSGTYRCNVRRVGSLICEAYDVYGGGTAVTV				NVRRVGSLICEAYDV			15		4	1
>	376	96	0.0081583	2	DQTPQTITKETGESLTINCVLRDSNCALSSTYWYRKKSGSTNEESISKGGRYVETVNSGSKSFSLRINDLTPEDSGTYRCKARPLRCWRDRPNWGDDVSGGGTVVTV				KARPLRCWRDRPNWGDDV			18		4	1
>	377	96	0.0081583	2	DQTPQTITKETGESLTINCVLRDSNCALSSTYWLRKREGSTNEESISKGGRYVETVNRGSKSFSLRINDLTVEDSGTYRCRDAGIFQGDCLRSDGYGDGTVVTV				RDAGIFQGDCLRSDG			15		4	1
>	378	96	0.0081583	2	DQTPQTITKETGESLTINCVIRDKNCALDTAYWYRRLSGSTNEESMPKGGRYAETFNSGSKSFSLRINDLTVEDSGTYRCEAPAGTLWHCGVAKDVFGDGTVVTV				EAPAGTLWHCGVAKDV			16		4	1
>	379	96	0.0081583	2	DQTPQTITKAKGESLTINCVLRDSNCALVDTYWYRTKAGSTEEESISKGGRYVETVDGGAKSFSLRINDLTTQDSGTYRCNAYNRYCPGGKEDEFGGGTAVTV				NAYNRYCPGGKEDE			14		4	1
>	380	96	0.0081583	Unk	DQTPQAITKETGDSLTINCVVRDATLALRSTCWYRKKPGSTNEERISKGGRYVETVNSGSASFSMRINDLTVEDSGTFRCGVPLGLWRTCDSGGCSGACGGGTVVTV				GVPLGLWRTCDSGGCSGA			18		6	2
>	381	95	0.00807332	2	DQTPQTITKETGESLTINCVVRDSNCAMARTYWHRKKAGSTNEENIAKGGRYVETVNSGSKSFSLRINDLTVEDSGTYRCNPYGWGPNCQYDVYGGGTVVTV				NPYGWGPNCQYDV			13		4	1
>	382	95	0.00807332	2	DQTPQTITKETGESLTINCVLSDSNCALSSTRWYRKKSGSTNEESISLGGRHVETVNSGSKSFSLRINDLTVEDGGTYRCETFRRGSFCFGRHSDVNGNYDLRGGGTVVTV				ETFRRGSFCFGRHSDVNGNYDL			22		4	1
>	383	95	0.00807332	2	DQTPQTITKETGESLTINCVLRDSSCALSSTYWYRKKSGSVNEESISKGGRYLETVNSGRKSFSLRINDLTVEDSGTYRCNVYPTGDDCLLRMFVYGGGTAVTV				NVYPTGDDCLLRMFV			15		4	1
>	384	95	0.00807332	2	DQTPQTITKETGESLTINCVLRDSNCALSSTYWYRKKSGSTNEESISKGGRYVETVNSGSKSFSLRINDLTVEDSGTFRCGVIHSCLYQLNRDVYGDGTAVTV				GVIHSCLYQLNRDV			14		4	1
>	385	95	0.00807332	2	DQTPQTITKETGESLTINCVLRDSNCALSSTYWYRKKSGSTNEESISKGGRYVETVNSGSKSFSLRINDLTPQDSGTYRCNVHTLCSSLRSGVSGDGTAVTV				NVHTLCSSLRSGV			13		4	1
>	386	95	0.00807332	2	DQTPQTITKETGESLTINCVLRDSNCALSSTYWYRKKSGSRNEESISKGGRYVETVNSGSKSFSLRINDLIVEDSGTYRCHAWELVACRYDVLGGGTVVTV				HAWELVACRYDV			12		4	1
>	387	95	0.00807332	2	DQTPQTITKETGESLTINCVLRDSNCALFSTYWYRKKSGSTTEESISKGGRYVETVNSGSKSFSLRINDLTVEDSGTYRCRAHHVLRADHVLRSCKSDVYGDGTVVTV				RAHHVLRADHVLRSCKSDV			19		4	1
>	388	95	0.00807332	1	DQTPQTITKETGESLTINCVLRDASYALGSTCWYRKKSGSTNEESISQGGRYVETVNSGSKSFSMRINDLTVEDSGTFRCGVCDRGCWCEATRCALTAACGGGTVVTV				GVCDRGCWCEATRCALTAA			19		8	4
>	389	95	0.00807332	2	DQTPQAITKYTGESLTINCVLKTGSCALSNTYWYRKKSGSTSEESIPKGGRYVETVNSGSTSFSLRIKDLTVEDSGTYRCNVCRWFGGLPGGLYGGGTVVTV				NVCRWFGGLPGGL			13		4	1
>	390	94	0.00798833	2	DQTPQTITKEVGESLTINCVLRDTNCPLRRTYWYRKRPGSTNLESISKGGRYVETVNSGSKSFSLRINDLTVEDTGEYRCHVVVCWYPEEDVYGDGTAVTV				HVVVCWYPEEDV			12		4	1
>	391	94	0.00798833	2	DQTPQTITKETGESLTINCVLRDVNCALGSTYWYRKKSGSTNEESISKGGRYVETVNSGSKSFSLRINDLTVEDSGTYRCGGLVDCAWKYTEYGSGTVVTV				GGLVDCAWKYTE			12		4	1
>	392	94	0.00798833	2	DQTPQTITKETGESLTINCVLRDSNCALSSTYWYRKKSGSTNDESISKGGRYVETVNSGSKSFSLRINDLTVEDSGTYRCNVYTAGPRDCPTGGRNYDVYGDGTAVTV				NVYTAGPRDCPTGGRNYDV			19		4	1
>	393	94	0.00798833	2	DQTPQTITKETGESLTINCVLRDSKCPLSSTYWYRKNAGSTNEESISKGGRYVETVNSGSKSFSLRINDLTAEDSGTYRCNVHTLCSSLRAGVSGGGTVVTV				NVHTLCSSLRAGV			13		4	1
>	394	93	0.00790335	2	DQTPQTKTKETGESLTINCVLRDSNCALSSTYWLRKREGSTNEESISKGGRYVETVNSGSKSFSLRINDLTVEDSGTYRCRDAGIFQGDCLRSDGYGGGTVVTV				RDAGIFQGDCLRSDG			15		4	1
>	395	93	0.00790335	2	DQTPQTITKETGESLTINCVLRDSNCALSLTYWYRKKSGSPNEESIDKGGRYVETVNSGSKSFSLRINDLTSEDSGTYRCNVYAGTGLFDCDIYGDGTAVTV				NVYAGTGLFDCDI			13		4	1
>	396	93	0.00790335	2	DQTPKTITKETGESLTINCVLSDTSCAWDSTYWYRKKLDSTNEESTSKGGRYVETVNSESTSFSLRINDLTVEDSGTYRCRASLYCGSELDSFDEYGGGTAVTV				RASLYCGSELDSFDE			15		4	1
>	397	92	0.00781837	2	DQTPQTITVETGESLTINCALRDSNCALLSTRWYRTKSGSTNEEYISKGGRYVETVNSGSKSFSLRINDLTVEDSGTFRCNAGGSWSQGDDCGRLDVYGGGTVVTV				NAGGSWSQGDDCGRLDV			17		4	1
>	398	92	0.00781837	2	DQTPQTITKETGESLTINCVLRESSCALGSTYWLRKTSGSTDEENISKGGRYVETVTSGSKSFALRINDLSVEDSGTYRCKALRCSSNYETYGDGTAVTV				KALRCSSNYET			11		4	1
>	399	92	0.00781837	2	DQTPQTITKETGESLTINCVLRDSNCAPSSTYWFRKKSGSTNEESLSLGGRYVRTVNSATKSFSLRINDLTVEDSGTYRCNVYELGCGAYDVYGGGTVVTV				NVYELGCGAYDV			12		4	1
>	400	92	0.00781837	2	DQTPQTITKETGESLTINCVLRDSNCALSSTYWYRKPSGSAGEESISKGGRYVESVKSGSKSFSLRINDLTVEDSGTYRCQHRGRGWFCDVYGGGTVVTV				QHRGRGWFCDV			11		4	1
>	401	92	0.00781837	2	DQTPQTITKETGESLTINCVLRDSNCALSSTYWYRKKSGSTNEESISKGGRYVETVNSGSKSFSLRINDLTVEDSGTYRCNVDSWSCGRLDVYGGGTVVTV				NVDSWSCGRLDV			12		4	1
>	402	92	0.00781837	2	DQTPQTITKETGESLTINCVLRDSNCALSNTYWFRKKSGSTNEESISKGGRYVETVNSGSKSFSLRINDLTVEDSGTYRCRVHDCSWVNVYGDGTAVTV				RVHDCSWVNV			10		4	1
>	403	92	0.00781837	2	DQTPQTITKETGESLTINCVLRDSNCALRSTFWYRKKSGSTNEERISLGGRYVETRNSGSKSFSLRINDLLVEDSGTYRCNVYAPAGLYDCAEWGYDVYGDGTAVTV				NVYAPAGLYDCAEWGYDV			18		4	1
>	404	91	0.00773339	4	DQTPQTITKETGESLTINCVLRDTRCALSNTYWYRKKSGSSHEDLVAIGGRYVETANSDSESFSLRINDLTVEDSGTYRCSVEPDYGDMEECYDVSGDGTAVTV				SVEPDYGDMEECYDV			15		4	1
>	405	91	0.00773339	2	DQTPQTITKETGESLTINCVLRDSSCTVSRTAWYRKKSGSTNEESISKGGRYVETGSGSKSFSLRINDLTVEDSGTYRCNAHSQRPWCKYDEYGGGTVVTV				AHSQRPWCKYDE			12		4	1
>	406	91	0.00773339	2	DQTPQTITKETGESLTINCVLRDSNCALSSTYWYRKKSGSTNEESLSKGGRYVETVNSGSKSFSLRINDLTVEDSGTYRCLSWCPYGSTGYDVNGDGTAVTV				LSWCPYGSTGYDV			13		4	1
>	407	91	0.00773339	2	DQTPQTITKETGESLTINCVLRDSNCALSSTYWYRKKSGSTNEESISKGGRYVETVNRGSKSSSLRINDLTVEDSGTYRCNIMSHSLYGAACGRNDDADGGGTVVTV				NIMSHSLYGAACGRNDDA			18		4	1
>	408	91	0.00773339	2	DQTPQTITKETGESLTINCVLGGSNCPLTSTYWLRKKSGSTNEETITKGGRYVETVTSASKSFSLRINDLTVEDSGTYRCNAFATSHELRCHYDEYGGGTVVTV				NAFATSHELRCHYDE			15		4	1
>	409	91	0.00773339	2	DQTPQAITKETGESLTINCVLRDTNCVLEDTYWFRKKSGSTNEESISKGGRHVETVNSGSKSFSLRINDLTSLDSGTYRCNVVSPLTCIDDQVLTYDVYGGGTVVTV				NVVSPLTCIDDQVLTYDV			18		4	1
>	410	90	0.0076484	1	DQTPQTITKFTGESLTINCVLRDASYAWGSTCWYRKKSGSTNEESISIGGRYVETVNSGSKSFSMRINDLTVEDSGTFRCEASWLQTCAYAGCGRSGHCGGGTVVTV				EASWLQTCAYAGCGRSGH			18		6	2
>	411	90	0.0076484	1	DQTPQTITKFTGESLTINCVLRDASYALGSTCWYRKKSGSTNEESISIGGRYVETVNSGSKSFSMRINDLTVEDSGTFRCEARWLQTCAYAGCGRSGHCGGGTVVTV				EARWLQTCAYAGCGRSGH			18		6	2
>	412	90	0.0076484	2	DQTPQTITKETGESLTINCVVRDSNCALSSTYWYRKKWGSTNEESISKGGRYVETVNSGSNSASLRINDLTVEDSGTYRCNVWLVSTWLHDCTGQRPKYGGGTVVTV				NVWLVSTWLHDCTGQRPK			18		4	1
>	413	90	0.0076484	2	DQTPQTITKETGESLTINCVLRDSNCALSSTYWYRKKSGSTNEESISIGGRYVETVNSGSKSFSMRINDLTVEDSGTFRCEASWLQTCAYAGCGRSGHCGDGTAVTV				EASWLQTCAYAGCGRSGH			18		6	2
>	414	90	0.0076484	2	DQTPQTITKETGESLTINCVLRDSNCALSSTYWLRKREGSTHEESISKGGRYVETVNSGSKSFSLRINDLTVEDSGTYRCRDAGIFQGDCLRSDGYGGGTAVTV				RDAGIFQGDCLRSDG			15		4	1
>	415	90	0.0076484	1	DQTPQTITKETGESLTINCVLRDASYALGSTCWYRKKSGSTNEESISKGGRYVETVNSGSKSFSMRINDLTVEDSGTFRCEASWLQTCAYAGCGRSGHCGDGTAVTV				EASWLQTCAYAGCGRSGH			18		6	2
>	416	90	0.0076484	2	DQTPDAITKETGESLTMNCVLLEDNCALGNTYWYRKKSGSANEERISLAGRLVETVNSGSKSFSLRINDLTVEDSGTYRCKVEVCGGNFDVYGRGTAVTV				KVEVCGGNFDV			11		4	1
>	417	89	0.00756342	2	DQTPQTITKETGESLTINCVLRDSACALSTTYWYRKKSASTYEESISKGGRYVESVNSGSKSFSLRINDLTVEDSGTLRCRALDCAGMGSVYGGGTVVTV				RALDCAGMGSV			11		4	1
>	418	89	0.00756342	2	DQTPQTITKETGESLTINCVLGGSNCPLTSTYWLRKKSGSTNEETITKGGRYVETVTSGSKSFSLRINDLTVEDSGTYRCNAFATSHELRCHYDEYGGGTAVTV				NAFATSHELRCHYDE			15		4	1
>	419	89	0.00756342	Unk	DQTPQTITKETGDSLTINCVLRDANYALEHTCWYRKKSGSTASESISKGGRYVETVNSGSKSFSMRINDLTVEDSGTFRCGVSRVGWCSVTLCSSRSAACGCGTAVTV				GVSRVGWCSVTLCSSRSAA			19		7	2
>	420	89	0.00756342	2	DQTPETITKETGESLTINCVLRDSPCALGATFWYRKKAGSTNQEKIAKAGRYVETVNSGSKSFSLRINDLTVEDSGTYRCDVWECARTGRHGDGTAVTV				DVWECARTGR			10		4	1
>	421	88	0.00747844	2	DQTPQTITKETGESLTITCVLGSSKCPLSSTHWGRKKSGSGEEENISNGGRYVETVNSGSQSFSLRINDLKVEDSGTYRCSGYRWYGDDCDRLEGVYGGGTVVTV				SGYRWYGDDCDRLEGV			16		4	1
>	422	88	0.00747844	2	DQTPQTITKETGESLTINCVLRDSNCALSSTYWYRKKSGSTNEESLSKGGRYVETVNSGSKSFSLRINDLTVEDSGTYRCLSWCPYGSTGYDVNGGGTVVTV				LSWCPYGSTGYDV			13		4	1
>	423	88	0.00747844	2	DQTPQTITKETGESLTINCVLRDSNCALSSTYWYRKKSGSTNEESISKGGRYVETVNSGSKSFSLRINDLTPQDSGTYRCNVHTLCSSLRSGVSGGGTAVTV				NVHTLCSSLRSGV			13		4	1
>	424	88	0.00747844	2	DQTPQTITKETGESLTINCVLQDTHCDLYKTYWYRKKSGSDNEDLLTKGGRYVETVNSGSKSFSLRINDLTVEDSGTYRCHTKRSWCAAFWNDVDGDGTAVTV				HTKRSWCAAFWNDV			14		4	1
>	425	88	0.00747844	2	DQTPQTITKATGESLTINCVLRDSPCALSSTYWYRKLSGSTTEESISKGGRYVETVNSGSKSFSLRINDLTVEDSGTYRCNVNICWLETVNGFSVYGDGTAVTV				NVNICWLETVNGFSV			15		4	1
>	426	88	0.00747844	Unk	DQTPHTITKETGASLTINCVLRDSNCALFSTYWYRKKSGSLNEESISKGGRYVETINSGSKSFSLRINDLTIEDSGTYRCRAARVIKLVCPSLDVYGGGTVVTV				RAARVIKLVCPSLDV			15		4	1
>	427	87	0.00739346	1	DQTPQTITKVTGESLTINCVLRDASYALGSTCWYRKKSGSTNEESISIGGRYVETVNSGSKSFSMRINDLTVEDSGTFRCEASWLQTCAYAGCGRSGHCGDGTAVTV				EASWLQTCAYAGCGRSGH			18		6	2
>	428	87	0.00739346	1	DQTPQTITKETGESLTINCVLRDVNYQLDSTCWYRTPSGSTNEEKISAGGRYVETVNSGSKSFSMRINDLGVEDSGTFRCAVNNWCGVVSCASLFVSAACGGGTVVTV				AVNNWCGVVSCASLFVSAA			19		6	2
>	429	87	0.00739346	2	DQTPQTITKETGESLTINCVLRDSNCALSSTYWYRKKSGSTNEESISKGGRYVETVNSGSKSFSLRINDLTVEDSGTYRCNVWSWYVDCGEFDVYGGGTVVTV				NVWSWYVDCGEFDV			14		4	1
>	430	87	0.00739346	2	DQTPQTITKETGESLTINCVLRDSNCALSSTYWYRKKSGSTNEEKISKGGRYVETVNSGSKSFSLRINDLTPQDSGTYRCNVHTLCSSLRSGVSGGGTVVTV				NVHTLCSSLRSGV			13		4	1
>	431	87	0.00739346	2	DQTPQTITKETGESLTINCVLRDSNCALSITYWYRKKSGSTNEARISKGGRYVETVNSGSKSFSLRINDLTVEDSGTYRCHVYRPALGPCSLNVYGGGTVVTV				HVYRPALGPCSLNV			14		4	1
>	432	87	0.00739346	2	DQTPQTITKETAESLTINCVLRNSLCPLLGTYWYRKKSGSTNEENISKGGRYAGSENSGSRSFSLRINDLTVEDSGTYRCKAVCWNQDVYGGGTVVTV				KAVCWNQDV			9		4	1
>	433	87	0.00739346	2	DQTPQAITKYTGESLTINCVLKTGSCALSNTYWYRKKSGSTSEESIPKGGRYVETVNSGSTSFSLRIKDLTVEDSGTYRCNVCRWFGGLPGGLYGDGTAVTV				NVCRWFGGLPGGL			13		4	1
>	434	86	0.00730848	2	DQTPQTITRGTGESLTINCVLRDSNCVLTSTEWYRKKSGSTNEESITEGGRYVETVNSGSKSKSFSLRINDLTVEDSGTYRCNVWTCGNWIGGGGTVVTV				RCNVWTCGNWI			11		4	2
>	435	86	0.00730848	4	DQTPQTITKETGESLTINCVLRDTRCALSNPGWSLVRSGSSHEETIVSGGRYVETVNSDSESFSLRINDLTVEDSGTYKCTVEPDYGDMEDCWLVYGDGTAVTV				TVEPDYGDMEDCWLV			15		4	1
>	436	86	0.00730848	2	DQTPQTITKETGESLTINCVLRDSNCALSSTYWYRKKSGSTNEESISKGGRYVETVNSGSQSFSLRINDLTVEDSGTYRCNALLGWYGPHCSERHDLYGDGTAVTV				NALLGWYGPHCSERHDL			17		4	1
>	437	86	0.00730848	2	DQTPQTITKETGESLTINCVLRDSNCALSSTYWYRKKSGSTNEESISKGGRYVETVNSGSKSFSLRINDLTVEDSGTYRCKGRCIAGMRDWIAMDPTGRDVYGGGTVVTV				KGRCIAGMRDWIAMDPTGRDV			21		4	1
>	438	86	0.00730848	2	DQTPLLTTKKTGESLTINCVLRDSKCALSRTTWYRTRAGTGNEETISKGGRYVETVNSGSKSFSLRINDLNVEDGGTYRCNAHLACPNWLYRDVFGGGTVVTV				NAHLACPNWLYRDV			14		4	1
>	439	85	0.00722349	2	DQTPQTITKVTGESLTINCVLRDKACPLHSTYWLRNKSGSANEESISKGGRYVETINSGSKSFSLTINDLTVEDSGTYRCNAHSLGTTVAHCARQDAYGDGTAVTV				NAHSLGTTVAHCARQDA			17		4	1
>	440	85	0.00722349	2	DQTPQTITKVTGESLTINCVLRDARCALTTTYWYRRSSGSTNEESISKGGRYVETVNSGSKSFSLRINALTLEDSGTYRCRGICTLQDDDDVYGDGTVVTV				RGICTLQDDDDV			12		4	1
>	441	85	0.00722349	2	DQTPQTITKETGESLTINCVLRDTNCALSATYWYRKKSGSTNEESISKGGRYVETVNSGSTSFSLRINDLTVEDSGTYRCAARSCGNSWSVYGDGTAVTV				AARSCGNSWSV			11		4	1
>	442	85	0.00722349	2	DQTPQTITKETGESLTINCVLRDSPCAFASTYWNRKKSGSTNEENISKGGRYVETVNSGSKSFSLRINDLTVEDSGTYRCNVRVVCGPLYPYGGGGPYDVYGDGTAVTV				NVRVVCGPLYPYGGGGPYDV			20		4	1
>	443	85	0.00722349	2	DQTPQTITKETGESLTINCVLRDSNCALSYTDWYRKRAASTDEESISKGGRYVETVNSGSKSFSLRINDLTIEDSGTYRCYVVNGICLDEELDETDDLYGGGTVVTV				YVVNGICLDEELDETDDL			18		4	1
>	444	85	0.00722349	2	DQTPQTITKETGESLTINCVLRDSNCALSSTYWYRKKSGSTNEESISKGGRYVETVNSGSQSFSLRINDLTVEDSGTYRCNALLGWYGPHCSERHDLYGGGTVVTV				NALLGWYGPHCSERHDL			17		4	1
>	445	85	0.00722349	2	DQTPQTITKETGESLTINCVLRDSNCALSSTYWLRKREGSTNEESISKGGRYVETVNSGSKSFSLRINDLTVEDSGTYRCRDAGIFQGDCLRRDGYGGGTVVTV				RDAGIFQGDCLRRDG			15		4	1
>	446	85	0.00722349	2	DQTPQTITKETGESLTINCVLRDSNCALSRTYWNRKKSGSTNEESIGKGGRYVETVNSGSKSFSLRINDLTVEDTGTYRCYVWTIAGKILDCSGGRIYGDGTAVTV				YVWTIAGKILDCSGGRI			17		4	1
>	447	85	0.00722349	2	DQTPQTITKETGESLTINCVLRDANCALSSTYWYRKKSGSTNEESISKGGRYVETVNSGSKSFSLRINDLTVEDSGTYRCKGICVVDGTTEIDVYGGGTVVTV				KGICVVDGTTEIDV			14		4	1
>	448	85	0.00722349	2	DQTPQTIRKQTGESLTIACALRDTNCALSETYWYRKRAGSTDEENISKGGRYVETVNRGSKSFSLRIKDLTVEDSGTYRCKVRDQLVCRYDQTLEVYGDGTAVTV				KVRDQLVCRYDQTLEV			16		4	1
>	449	84	0.00713851	2	DQTPQTITKETGESLTLNCVLRDSRCALSSTYWYHKTSDSAYEESISKVGRYVETVKLGANSFSLRINDLTVEDSGTYRCHVSRIPSLMMCELDVYGDGTAVTV				HVSRIPSLMMCELDV			15		4	1
>	450	84	0.00713851	2	DQTPQTITKETGESLTINCVVRETNCALSSTAWYLKTSGPTNEETMLEGGRYVETVNSGSKSFSLRINDLRVEDSGTYRCKPWSIDIVCRNELDIYGGGTAVTV				KPWSIDIVCRNELDI			15		4	1
>	451	84	0.00713851	2	DQTPQTITKETGESLTINCVLRDYECVLSVTNWYRKKLGSMNEESISQGGRYVETVNSGSKSFSLRINDLTVEDSGTYRCNPYIDCEDERDEVYDVYGGGTAVTV				NPYIDCEDERDEVYDV			16		4	1
>	452	84	0.00713851	2	DQTPQTITKETGESLTINCVLRDSNCALSSTYWYRKKSGSTNEESISKGGRYVETVNSGSKSFSLRINDLTVEDSGTYRCNVYVAGMSPCLNWGDVYGGGTAVTV				NVYVAGMSPCLNWGDV			16		4	1
>	453	84	0.00713851	2	DQTPQTITKETGESLTINCVLRDSNCALSSTYWYRKKSGSTNEESISKGGRYVETVNSGSKSFSLRINDLTVEDSGTYRCNAYVYDDCDWADDVYGDGTAVTV				NAYVYDDCDWADDV			14		4	1
>	454	84	0.00713851	2	DQTPQTITKETGESLTINCVLRDPNCALSSTFWYHSDTGSTKTESISHGGRYVETVNSASKSSSLRINEATVEDSGTYRCNLLGSCGLAKFNVYGGGTAVTV				NLLGSCGLAKFNV			13		4	1
>	455	84	0.00713851	Unk	DQTPQEITKETADALTINCVLRNSLCPLLGTDWYRKKSGSTNEENISKTGRYAGSENSGSRSFSLRINDLTVEDSGTYRCKAVCWNQDVYGGGTVVTV				KAVCWNQDV			9		4	1
>	456	83	0.00705353	1	DQTPQTVRKETGESLTINCVLDDANFALANTCWYREIAGSTNEETISKGGRYVETVNSGSKSFSMTINDLTVEDSGTFRCGACQYTACECSNGCARRAACGGGTVVTV				GACQYTACECSNGCARRAA			19		8	4
>	457	83	0.00705353	2	DQTPQTITVETGESLTINCVLRDSNCALSVTSWYRKKSGSTNEENISKGGRYVETVKSGRKAFSLNINGLTFEDSGTYRCMTYDCGWDRKVYGDGTVVTV				MTYDCGWDRKV			11		4	1
>	458	83	0.00705353	2	DQTPQTITKETGESLTINCVLRDTNCALSSTWWYRKKSGSTNEESISKGGRYVETVNSGSKSFSLRINDLTVEDSATYRCNVYGWSRLQEPGCYDVYGDGTAVTV				NVYGWSRLQEPGCYDV			16		4	1
>	459	83	0.00705353	2	DQTPQTITKETGESLTINCVLRDSNCALSSTYWYRKKSGSTNEESISKGGRYVETVNRGSKSSSLRINDLTVEDSGTYRCNIMSHSLYGAACGRNDDADGDGTAVTV				NIMSHSLYGAACGRNDDA			18		4	1
>	460	83	0.00705353	2	DQTPQTITKETGESLTINCVLRDSNCALSSTYWLRKKSDSTKEESISKGGRYVETVNSGSKSFSLRINDLTVEDSGTYRCKVPDWYDCAVRIGDVFGDGTAVTV				KVPDWYDCAVRIGDV			15		4	1
>	461	82	0.00696855	2	DQTPQTITKETGESLTINCVLRDTNCALSATYWYRKKSGSTNEESISKGGRYVETVNSGSTSFSLRINDLTVEDSGTYRCAARSCGNSWSVYGGGTVVTV				AARSCGNSWSV			11		4	1
>	462	82	0.00696855	2	DQTPQTITKETGESLTINCVLRDSTCASPRTSWYRKKSGSTNEESISKGGRYVETVNSGSKSFSLRINDLTVEDSGTYRCHVHSCPGPDPSGGGTAVTV				HVHSCPGPDP			10		4	1
>	463	82	0.00696855	2	DQTPQTITKETGESLTINCVLRDSNCPLSKTFWYRKRPGSTNTETLSKGGRYVETVNSGAKSFSLRIDDLTVADSGTYRCKVPIWGCPLTVGNYDVDGDGTAVTV				KVPIWGCPLTVGNYDV			16		4	1
>	464	82	0.00696855	2	DQTPQTITKETGESLTINCVLRDSNCALSTTYWRRKKSGSTNEAIISKGGRYVETVNSGSKSFSLRINDLTVEDSGTYQCSSELVCYRNWAADVYGGGTAVTV				SSELVCYRNWAADV			14		4	1
>	465	82	0.00696855	2	DQTPQTITKETGESLTINCVLRDSNCALSSTYWYRKKSGSTNEESISKGGRYVETVNSGSKSFSLRINDLTVEDSGTYRCRIYSWCLEPYNYDVSGGGTVVTV				RIYSWCLEPYNYDV			14		4	1
>	466	82	0.00696855	1	DQTPQTITKETGESLTINCVLRDAIYALGSTCWYRKKSGSTNEESISKGGRYVETVNSGSKSFSMRINDLTVEDSGTFRCGRYYSSGCDGLCSRNPHACGGGTVVTV				GRYYSSGCDGLCSRNPHA			18		6	2
>	467	82	0.00696855	2	DQTPETITKETGESLTINCVLRDSPCALGATFWYRKKAGSTNQEKIAKAGRYVETVNSGSKSFSLRINDLTVEDSGTYRCDVWECARTGRHGGGTVVTV				DVWECARTGR			10		4	1
>	468	81	0.00688356	2	DQTPQTITKETGESLTINCVLRESNCALSSTYWFLKKSGSTNEESISKGGRYVETVNSGSKSFSLRINDLTVEDSGTYRCNAYTNRLNCHLDVYGGGTVVTV				NAYTNRLNCHLDV			13		4	1
>	469	81	0.00688356	2	DQTPQTITKETGESLTINCVLRDTACALSSTYWYRKRSGSTNEETISKGGRYVETVNSGSKRFSLRINDLTVADSGTYRCNAQQLCGSYRGLAQDGGGTVVTV				NAQQLCGSYRGLAQ			14		4	1
>	470	81	0.00688356	2	DQTPQTITKETGESLTINCVLRDSQCKLHSGKWLRKKSDSTNEERISKGGRYVETVNLGSKSFSLRINGLKVEDSGTYRCDLVLWKEVEGLNCNIETCGGGTVVTV				DLVLWKEVEGLNCNIET			17		5	1
>	471	81	0.00688356	2	DQTPQTITKETGESLTINCVLRDSNCALSSTYWYRKKSGSTNEESISKGGRYVETVNSGSKSFSLRINDLTSGDSGTYHCNAYTAGPYDCPAGAKHYDLHGDGTAVTV				NAYTAGPYDCPAGAKHYDL			19		4	1
>	472	81	0.00688356	2	DQTPQTITKETGESLTINCVLRDSNCALLSTYWYRKKSRSINEESISKGGRYVETLNSGSQSFSMRINDLTVEDSGTYRCNVYRVYGCPYAERNGYVDVYGGGTAVTV				NVYRVYGCPYAERNGYVDV			19		4	1
>	473	81	0.00688356	2	DQTPQTITKETGESLTINCVLRDSNCALDARYWYHKRSDSTYEEIISIGGRFVETINRGSKSLSLRINDLTVADSGRYRCNVWAARCDDDVYGDGTAVTV				NVWAARCDDDV			11		4	1
>	474	81	0.00688356	1	DQTPQTITKETGESLTINCVLRDESVDLGSVCWYRKKSGSTNEESITTGGRYVETINSGSKSFSLRINDLTVEDSGTFRCGIWCRAVRLCSNSAFCGGGTAVTV				GIWCRAVRLCSNSAF			15		6	2
>	475	81	0.00688356	1	DQTPQTITKETGESLTINCVLRDANYALGKTCWYRKKSGSTNEESISKGGRYVETVNSGSQSFSMRINDLTVEDSGTFRCGAGDCCDDVLLGSAACGDGTAVTV				GAGDCCDDVLLGSAA			15		6	2
>	476	81	0.00688356	2	DQTPQTISKETGESLTMNCVLRDSDCALSTTYWYRKKSGSANEESISKGGRYVETVNSGSKSFSLRINDLTVEDSGTYRCKVTRGIQLSGMVLYRCVAELWKDVYGDGTAVTV				KVTRGIQLSGMVLYRCVAELWKDV			24		4	1
>	477	80	0.00679858	2	DQTPQTITKETGESLTINCVLRESSCALGSTYWLRKTSGSTDEENISKGGRYVETVTSGSKSFALRINDLSVEDSGTYRCKALRCSSNYETYGGGTAVTV				KALRCSSNYET			11		4	1
>	478	80	0.00679858	2	DQTPQTITKETGESLTINCVLRESNCALASTYWLRTKSGSTREESITKGGRYVETVNSGSKSFSLRINDLTVDDSGTYRCNVHGVCLNIGFDVNGGGTVVTV				NVHGVCLNIGFDV			13		4	1
>	479	79	0.0067136	2	DQTPRSITSETGESLTITCALRDSNCALSSTYWRRKKSGSTNEEIMAKGGRYVETVNSGSRSFSLRINEIAVEDSGTYRCHLASWCASWSGDVYGGGTVVTV				HLASWCASWSGDV			13		4	1
>	480	79	0.0067136	2	DQTPQTVTKETGESLTINCVLRDSKCPLSSTYWYRKNAGSTNEESISKGGRYVETVNSGSKSFSLRINDLTAEDSGTYRCNVHTLCSSLRAGVSGDGTVVTV				NVHTLCSSLRAGV			13		4	1
>	481	79	0.0067136	1	DQTPQTITKVTGESLTINCVLRDASYALGSTCWYRKKSGSTNEESISIGGRYVETVNSGSKSFSMRINDLTVEDSGTFRCEASWLQTCAYAGCGRSGHCGGGTAVTV				EASWLQTCAYAGCGRSGH			18		6	2
>	482	79	0.0067136	2	DQTPQTITKETGESLTINCVLREPDCALSSTNWYRRESGSTSEESITLGGRYVETVNSNSKSFSLRIDDLTVEDSGTYRCNIYGMAGWSESDDCLGLKYDDYGGGTVVTV				NIYGMAGWSESDDCLGLKYDD			21		4	1
>	483	79	0.0067136	2	DQTPQTITKETGESLTINCVLRDSTCALRRTHWYRHKSGSKIEESISKGGRYVETVNRESKSFSLRINDLTVEDSGTYQCSAESYDSHHENWCHDVYGGGTVVTV				SAESYDSHHENWCHDV			16		4	1
>	484	79	0.0067136	2	DQTPQTITKETGESLTINCVLRDSRCALSSTYWYRKKSGSTNEESISKGGRYVETVNSRSKSFSLRINDLTVEDSGTYRCIVYDCGLGAFAVYGDGTAVTV				IVYDCGLGAFAV			12		4	1
>	485	79	0.0067136	2	DQTPQTITKETGESLTINCVLRDSNCALSSTYWYRKKPASKHEQRISIKGRYVETVNTGSKSFSLRIDDLTVEDSGTYICGVLYGIFECKTNSDVYGDGTAVTV				GVLYGIFECKTNSDV			15		4	1
>	486	79	0.0067136	2	DQTPQTITKETGESLTINCVLRDSNCALSKSYWLRKKSGSIIEERISSGGRYVETVNSGSKSFSLRINDLTVEDSGTYRCIGIWCTLEGGGGTAVTV				IGIWCTLE			8		4	1
>	487	79	0.0067136	2	DQTPQTITKETGESLTINCVLRDPNCALSRTYWYHKKSGSEGEENISKGGRYVETVNSGSKSFSLRINDLTVEDSGTYRCNVYRAGMDCAGAHWTVYGGGTVVTV				NVYRAGMDCAGAHWTV			16		4	1
>	488	79	0.0067136	1	DQTPQTITKETGESLTINCVLRDATFALGNTCWYRKKSGSTNEESIMKGGRYVETVNSGSKSFSMRINDLTVEDSGTFRCGRAVALSCDYLRSSCLLRPDACGGGTVVTV				GRAVALSCDYLRSSCLLRPDA			21		6	2
>	489	79	0.0067136	2	DQTPQTITKETGESLTIDCVLRDSDCALSSPNWYSKKSGSLNEESISKGGRYVETVNSGSKSFSLRINDLTSEDSGTYRCLAHSRPYCAWTRVSGGGTAVTV				LAHSRPYCAWTRV			13		4	1
>	490	78	0.00662862	1	DQTPQTITKFTGESLTINCVLRDASYALGSTCWYRKKSGSTNEESISIGGRYVETVNSGSKSFSMRINDLTVEDSGTFRCEASWLQTCAYAGCGRSGNCGGGTAVTV				EASWLQTCAYAGCGRSGN			18		6	2
>	491	78	0.00662862	2	DQTPQTITKETGESLTINCVLRESTCALAATYWYRYRTGSRNVETISKSGRYVETVNSGSKSFSLTINDLTVEDSGTYRCNVFLRWETSVCPAGGDVYGGGTVVTV				NVFLRWETSVCPAGGDV			17		4	1
>	492	78	0.00662862	2	DQTPQTITKETGESLTINCVLRDTNCALRSTYWYRKTSESTNEESIGKSGRYVETANSGSKSFSLRINDLTVEDSGTYRCNAYLWTCTLDPVRVWDVYGGGTVVTV				NAYLWTCTLDPVRVWDV			17		4	1
>	493	78	0.00662862	2	DQTPQTITKETGESLTINCVLRDSSCTVSRTAWYRKKSGSTNEESISKGGRYVETGSGSKSFSLRINDLTVEDSGTYRCNAHSQRPWCKYDEYGDGTAVTV				AHSQRPWCKYDE			12		4	1
>	494	78	0.00662862	2	DQTPQTITKETGESLTINCVLRDSNCGLRRIYWWHKKSGSTNEETIKTGGRYVETVNSGLKTFSLRINDLTLEDSGTYRCNAYQLYAEPDCQETYDEYGGGTVVTV				NAYQLYAEPDCQETYDE			17		4	1
>	495	78	0.00662862	2	DQTPQTITKETGESLTINCVLRDSNCALSSTYWYRKKSGSTNEESISKGGRYVETVNSGSKSFSLRINDLTAEDSGTYRCNVHTLCSSLRAGVSGGGTVVTV				NVHTLCSSLRAGV			13		4	1
>	496	78	0.00662862	1	DQTPQTITKETGESLTINCVLRDASYALGSTCWYRKKSGSTNEESISKGGRYVETVNRGSQSFSMRINDLTVEDSGTFRCGAGDCCDDVLLGSAACGGGTVVTV				GAGDCCDDVLLGSAA			15		6	2
>	497	78	0.00662862	2	DQTPPTITKETGESLTINCVLRDSNCALGVTYWYRKKSGSTNEESISKGGRYVETVESGSKSFSLTINDLTVEDSGTYRCNAMWCHMNTYGGGTVVTV				NAMWCHMNT			9		4	1
>	498	77	0.00654363	2	DQTPQTITKETGESLTINCVLRDSNCALSSTYVDRKKSGSTNEESIRKGGRYVRTVNSGSKSFSLRINDLTVEDSGTYRCNVAGLCCLWRWHCRDCE				NVAGLCCL			8		7	2
>	499	77	0.00654363	2	DQTPQTITKETGESLTINCVLRDSNCALSITYWYRKKSGSTNEESISKGGRYVETVNSGSKSFSLRINDLTVEDSGTYRCRGEGSGLLDCPLHYNVYGGGTVVTV				RGEGSGLLDCPLHYNV			16		4	1
>	500	77	0.00654363	2	DQTPQTITKETGESLTINCVLRDSNCALSITAWYRKKSGSTNEESISKGGRYAETVNSGSKSFSLRINDLTVEDSGTYRCNSWSRYVCPHDVSGDGTAVTV				NSWSRYVCPHDV			12		4	1
>	501	77	0.00654363	2	DQTPQTITKETGESLTINCVLRDSNCAASSTYWYRKKSGSTNEESISKGGRYVETVNSGSKSFSLRINDLTPEDSGTYRCNARHIAGMDPRSMTVFCILESYDVYGDGTAVTV				NARHIAGMDPRSMTVFCILESYDV			24		4	1
>	502	77	0.00654363	2	DQTPQTIAKATGESLTINCVLRDTHCDLYGTYWYRKKSGSDNEDLLTKNGRYVETVNSGSKSFSLRINDLTVEDSGTYRCHTKRSWCAAFWDNVYGGGTVVTV				HTKRSWCAAFWDNV			14		4	1
>	503	77	0.00654363	2	DQTPQAITKETGESLTINCVLRDTNCVLEDTYWFRKKSGSTNEESISKGGRHVETVNSGSKSFSLRINDLTSLDSGTYRCNVVSPLTCIDDQVLTYDVYGDGTAVTV				NVVSPLTCIDDQVLTYDV			18		4	1
>	504	76	0.00645865	2	DQTPQTITKETGESLTINCVLRESYCELSVTYWYRKKSGSTNEEIISKGGRYVETVNSRSKSFSLRINDLTVEDSGTYRCNFFIECGVDLEEVLDVYGGGTAVTV				NFFIECGVDLEEVLDV			16		4	1
>	505	76	0.00645865	2	DQTPQTITKETGESLTINCVLRDSNCALSTSWYRKKSGSTNEESISLGGRYVETVNRGMKSFSLRINDLTVEDSGTYRCTSGNCPGPDPWGGGTAVTV				SGNCPGPDP			9		4	1
>	506	76	0.00645865	2	DQTPQTITKETGESLTINCVLRDSNCALSSTYWYRKSSGSTNEESISKGGRYVETVNSGSKSFSLRINDLTVEDSGTYRCNVYYLSHGPEYCDVYGDGTVVTV				NVYYLSHGPEYCDV			14		4	1
>	507	76	0.00645865	2	DQTPQTITKETGESLTINCVLRDSNCALSSTYWLRKREGSTNEESISKGGRYVETVNSGSKSFSLRINDLTVEDSGTYRCRDAGSFQGDCLRSDGYGDGTAVTV				RDAGSFQGDCLRSDG			15		4	1
>	508	76	0.00645865	2	DQTPQTITKETGESLTINCVLRDKHCALSSTYWYRKKPGSTNEESISKGGRYVETVNSGSKSFSLRINDLTVEDSGTYRCSSWCPYGREGYDVYGGGTVVTV				SSWCPYGREGYDV			13		4	1
>	509	76	0.00645865	2	DQTPQTITKETGESLTINCVLRDKHCALSSTYWYRKKPGSTNEESISKGGRYVETVNSGSKSFSLRINDLTVEDSGTYRCSSWCPYGREGYDVYGGGTAVTV				SSWCPYGREGYDV			13		4	1
>	510	76	0.00645865	1	DQTPQTITKETGESLTINCVLRDASYALGSTCWYRKKSASTNEESISKGGRYVETVNSGSKSFSMRINDLTVEDSGTFRCGVCTVWGCLWRWHCRDCE				GVCTVWGCL			9		7	2
>	511	76	0.00645865	2	DHTPQTITKETGESLTINCVLRDSNCALSSTYWLRKREGSTNEESISKGGRYVETVNSGSKSFSLRINDLTVEDSGTYRCRDAGIFQGDCLRSDGYGGGTVVTV				RDAGIFQGDCLRSDG			15		4	1
>	512	75	0.00637367	2	DQTPQTITKETGESLTINCVVRETNCALSSTAWYRKTSGPTNEETMLEGGRYVETVNSGSKSFSLRINDLRVEDSGTYRCKPWSIDIVCRNELDIYGDGTAVTV				KPWSIDIVCRNELDI			15		4	1
>	513	75	0.00637367	2	DQTPQTITKETGESLTINCVVRDSNCAMARTYWHRKKSGSTNEESISKGGRYVETVNSGSKSFSLRINDLTVEDSGTYRCNPYGWGPNCQYDVYGGGTVVTV				NPYGWGPNCQYDV			13		4	1
>	514	75	0.00637367	2	DQTPQTITKETGESLTINCVLRDSNCVLGNTYWYHKASGSANEEPFAKTGRYVETVSSGRKSFSLRINDLTPADSGTYRCNVYRVGSLICEAYDVYGGGTVVTV				NVYRVGSLICEAYDV			15		4	1
>	515	75	0.00637367	2	DQTPQTITKETGESLTINCVLRDSNCAPSSTYWYLKKSGSTTEERLSGGGRYVETVNSGSKSFSLRINDLSVEDSGTYRCNVIGGVRCMLNWGNYGAYGGGTVVTV				NVIGGVRCMLNWGNYGA			17		4	1
>	516	75	0.00637367	2	DQTPQTITKETGESLTINCVLRDSNCALSSTYWYRKKAGSTDEESISKGGRYVETVHTDAKSFSLRINDLTVEDSGTYRCNVWRHLATEDWCGNYDVYGDGTAVTV				NVWRHLATEDWCGNYDV			17		4	1
>	517	75	0.00637367	2	DQTPQTITKETGESLTINCVLRDLDCASFSAYWYRKKSGSTNEENILKGGRSVETVNSGSKSFSLRINDLTVEDSGTYRCRLVGGGMCVLRSDSDVYGGGTVVTV				RLVGGGMCVLRSDSDV			16		4	1
>	518	75	0.00637367	1	DQTPQTITKETGESLTINCVLRDARYALGSTCWYRKKSGSTNEESISKGGRYVETVNSGSKSFSMRINDLTVGDSGTFRCGVRTGVGSLCLLSRRWHCRDCE				GVRTGVGSLCLLS			13		6	1
>	519	75	0.00637367	Unk	DQTPQTITKETGDSLTINCVLRDANYALEHTCWYRKKSGSTASESISKGGRYVETVNSGSKSFSMRINDLTVEDSGTFRCGVSRVGWCSVTLCSSRSAACGCGTVVTV				GVSRVGWCSVTLCSSRSAA			19		7	2
>	520	75	0.00637367	2	DQTPQRITKETGESLTINCVLRDSVCALSNTYWYRKKGGSTNEENISKGGRYVETLISGSQSFSLRINDLTVEDSGTYRCRLHRADSVCTSRWKYDAYGGGTVVTV				RLHRADSVCTSRWKYDA			17		4	1
>	521	75	0.00637367	2	DQTPPTLTKETGESLTINCVLRDKHCALSSTYWYRKKPGSTNEESISKGGRYVETVNSGSKSFSLRINDLTVEDSGTYRCSSWCPYGREGYDVYGDGTVVTV				SSWCPYGREGYDV			13		4	1
>	522	74	0.00628869	2	DQTPQTITKETGESLTINCVLRDTNCALLSTDWYRKPSGSTVEETISKGGRYVESVNSGSKSFSLRINDLTIEDSGTYRCYVLNSICLDEELDDPDDLYGDGTAVTV				YVLNSICLDEELDDPDDL			18		4	1
>	523	74	0.00628869	2	DQTPQTITKETGESLTINCVLRDTDCALSSTYWWRAQSGSTHEESISKGGRYVEKVVSGSKSFSLTINDLTIEDSGTYRCNVYPVCPPMLIYGGGTVVTV				NVYPVCPPMLI			11		4	1
>	524	74	0.00628869	2	DQTPQTITKETGESLTINCVLRDSVCALSSTYWYRSNSDSANEESISKGGRYVETVNSGSKSFSLRINDLAVEDSGTYRCNAQLCLNWGSRYGDGTAVTV				NAQLCLNWGSR			11		4	1
>	525	74	0.00628869	2	DQTPQTITKETGESLTINCVLRDSNCALSSTYWLRKREVSTNEESISKGGRYVETVNSGSKSFSLRINDLTVEDSGTYRCRDAGIFQGDCLRSDGYGGGTVVTV				RDAGIFQGDCLRSDG			15		4	1
>	526	74	0.00628869	2	DQTPQTITKETGESLTINCVLRDSNCALSGTYWYRKKSGSSSELSISAGGRYVETVNSGSKSFSLRINDLTVEDSGTYRCDVLRDCLDWTVSGGGTVVTV				DVLRDCLDWTV			11		4	1
>	527	74	0.00628869	2	DQTPQTITKETGESLTINCVLRDSNCALASTYWYRKKSGSTNEEKISKGGRSVETVNSGSKSFSLRINDLTVEDSGTYRCNARRHGPPCYEDWIPNYDVYGGGTVVTV				NARRHGPPCYEDWIPNYDV			19		4	1
>	528	74	0.00628869	2	DQTPQTITKATGESLTINCVLRDSNCALSSTAWYRKKSGSSNEENISKGGRYVETVNRRSNSWSLRINDLLVEDSGTYRCRVQDQEVCRYNVALDVYGGGTAVTV				RVQDQEVCRYNVALDV			16		4	1
>	529	73	0.00620371	2	DQTPRSVTKAAGESLTINCVLRDSKCPLASTSWHRKKSGSTNEESISKGGRFVETVNSRSKSFSLRINDLTVEDSGTWRCNVFVRTADPPDCVPIWVFGGGTVVTV				NVFVRTADPPDCVPIWV			17		4	1
>	530	73	0.00620371	2	DQTPQTITVETGESLTINCALRDSNCALLSTRWYRTKSGSTNEEYISKGGRYVETVNSGSKSFSLRINDLTVEDSGTFRCNAGGSWSQGDDCGRLDVYGDGTAVTV				NAGGSWSQGDDCGRLDV			17		4	1
>	531	73	0.00620371	4	DQTPQTITKETGESLTLNCVLRDTRCALSNTHWHLQKSGSSHEETILSGGRYVETVNSDSESFSLRINDLTVEDSGTYKCTVEPDYGDMEECYLVYGGGTVVTV				TVEPDYGDMEECYLV			15		4	1
>	532	73	0.00620371	2	DQTPQTITKETGESLTINCVLRNSNCALSSTLWHRKKSDSTNEESISKGGRYVETVNSGSKSFSLRINDLTVEDSGVYRCRVYTTIVGISLASLNLGCDVWGDGTAVTV				RVYTTIVGISLASLNLGCDV			20		4	1
>	533	73	0.00620371	2	DQTPQTITKETGESLTINCVLRDSRCVLGNTYWYHKAVGAANEESFAKTGRYVETVNSGRESFSLRINDLTPADSGTYRCNVFRVGSLICEAYDVYGDGTAVTV				NVFRVGSLICEAYDV			15		4	1
>	534	73	0.00620371	2	DQTPQTITKETGESLTINCVLRDSNCALSSTYWWRKREGSTNEESISKGGRYVETVNSGSKSFSLRINDLTVEDSGTYRCRDAGIFQGDCLRSDGYGGGTVVTV				RDAGIFQGDCLRSDG			15		4	1
>	535	73	0.00620371	2	DQTPQTITKETGESLTINCVLRDSNCALSRTYWYRKKSGSTNEESISKGGRYVETVNSGSKSFSLRINDLTVEDSGTYRCNTHSVRGSCRNEVGNYDVYGDGTVVTV				NTHSVRGSCRNEVGNYDV			18		4	1
>	536	73	0.00620371	2	DQTPQTITKETGESLTINCVARDSNCAWHSVYWYRNKAGSTNEESITNGGRYVETVTRVSKSFSLRINDLTVEDSGTYTCSVWDNCGVLRGSRGGGTAVTV				SVWDNCGVLRGS			12		4	1
>	537	73	0.00620371	2	DQTPQTITKETGESLTINCEVRDSNCPLSSVFWYHKKSGSTNEASISKGGRYVETVNTGSKSFSLRINDLTGEDSGTYRCRARICMLIQADGGGTVVTV				RARICMLIQA			10		4	1
>	538	72	0.00611872	2	DQTPQTVTKETGESLTINCVLRDSNCALSTTAWYRKNSGSTNEESISKGGRYVETVNSGSKSFSLRINDLRVEDSGTYRCESWCVWDSYAVYGGGTAVTV				ESWCVWDSYAV			11		4	1
>	539	72	0.00611872	2	DQTPQTITKVTGESLTINCVLRDARCALTTTYWYRRSSGSTNEEIISKGGRYVETVNSGSKSFSLRINALTLEDSGTYRCRGICTLQDDDDVYGGGTVVTV				RGICTLQDDDDV			12		4	1
>	540	72	0.00611872	2	DQTPQTITKETGESLTINCVLRDSNCALSSTYWYRKKSGSTNEESISKGGRYVETVNSGSKSFSLRINDLTVEDSGTYRCKVTVWGSIYDCARTGDVYGGGTVVTV				KVTVWGSIYDCARTGDV			17		4	1
>	541	72	0.00611872	2	DQTPQTITKETGESLTIMCVLRDTNCALSITLWSRKASDSGREESISKGGRYVETVNSGSKSFSLRINDLTVEDSGTYRCNVRSRETYPCRLLGNVYGAGTAVTV				NVRSRETYPCRLLGNV			16		4	1
>	542	71	0.00603374	2	DQTPQTITKETGESLTINCVLRDSQCKLHSGNWYRKKSDSTNEERISKGGRYVETVNSGSKSFSLRINGLKVEDSGTYRCDLVLWRQVEGLNCNPDVCGGGTVVTV				DLVLWRQVEGLNCNPDV			17		5	1
>	543	71	0.00603374	2	DQTPQTITKETGESLTINCVLRDSNCALSYTEWYRKRAASTDEESISKGGRYVETVNSGSKSFSLRINDLTIEDSGTYRCYVVNGICLDEELDETDDLYGGGTVVTV				YVVNGICLDEELDETDDL			18		4	1
>	544	71	0.00603374	2	DQTPQTITKETGESLTINCVLRDSNCALSSTYWYRKKSGSTNEQSISKGGRYVETVNSGSKSFSLRINDLTVEDSGTYRCNVVHSWYPTYCMDVYGGGTVVTV				NVVHSWYPTYCMDV			14		4	1
>	545	71	0.00603374	2	DQTPQTITKETGESLTINCVLRDSNCALSSTYWYRKKSGSTNEESISKGGRYVETVNSGSKSFSLRINDLRVEDSGTYRCQVYLGLWGRCAGDVYGGGTVVTV				QVYLGLWGRCAGDV			14		4	1
>	546	71	0.00603374	2	DQTPQTITKETGESLTINCVLRDSNCALSSTYWLRKREGSTNEESISKGGRYVETVNSGSKSFSLRINDLTVEDSGTYRCRDAGICQGDCLRSDGYGGGTVVTV				RDAGICQGDCLRSDG			15		5	2
>	547	71	0.00603374	2	DQTPQTITKETGESLTINCVLRDSNCALSSTNWYHKPLGSAREEGISKGGRYVETVNSGSKSFSLRINDLTVEDSGTYRCNVWSWYDDCGMGLGWDHNLDKYGGGTVVTV				NVWSWYDDCGMGLGWDHNLDK			21		4	1
>	548	71	0.00603374	2	DQTPQTITKETGESLTINCVLRDSACTLRSTYWYHKKSGSTNEESISKGGRYVETVNSGSKSFSLRITDLTVEDSGTYRCYVYDPAGTGDCGWRNVYGGGTVVTV				YVYDPAGTGDCGWRNV			16		4	1
>	549	70	0.00594876	1	DQTPQTITKFTGESLTINCVLRDASYALGSTCWYRKKSGSTNEESISIGGRYVETVNSGSKSFSMRINDLTVEDSGTFRCEASWLQTCAYAGCGRSGPCGGGTVVTV				EASWLQTCAYAGCGRSGP			18		6	2
>	550	70	0.00594876	2	DQTPQTITKETGESLTINCVLWDKHCALSSTYWYRKKSGSTNEESISKGGRYVETVNSGSKSFSLRINDLTVEDSGTYRCSSWCPYGREGYDVYGGGTVVTV				SSWCPYGREGYDV			13		4	1
>	551	70	0.00594876	2	DQTPQTITKETGESLTINCVLRDSRCPLSRTYWYRKKSGSTHEESISKGGRYVETVNSGSKSFSLRINGLTVEDSGTYRCNVLGPCLKAMRELNADGGGTAVTV				NVLGPCLKAMRELNA			15		4	1
>	552	70	0.00594876	2	DQTPQTITKETGESLTINCVLRDSNCALSSTYWLRKREGSTNEEIISKGGRYVETVNSGSKSFSLRINDLTVEDSGTYRCRDAGIFQGDCLRSDGYGGGTVVTV				RDAGIFQGDCLRSDG			15		4	1
>	553	70	0.00594876	2	DQTPQTITKETGESLTINCVLRDSNCAFSHTYWYRKKSGSANEERISKGGRYVETVNSGSKSFSLRINDLTVEDSGTYRCNAYHPFSDCKLDAYGDGTAVTV				NAYHPFSDCKLDA			13		4	1
>	554	70	0.00594876	2	DQTPQTITKETGESLTIECVLRDTMCTLASTNWGRKSSDSSKEQNISKGGRYVETVNSGSKSASLRINDLTAEDSGTYRCHLHLKWAGGLQTCQDVYGGGTVVTV				HLHLKWAGGLQTCQDV			16		4	1
>	555	70	0.00594876	2	DQTPQTITKATGESLTINCVLRDSNCALSSTAWYRKKSGSSYEENISKGGRYVETVNRRSNSFSLRINDLLVEDTGTYRCRVQDQEVCRYNVALDVYGGGTAVTV				RVQDQEVCRYNVALDV			16		4	1
>	556	70	0.00594876	2	DQTPGTITKETGESLTINCVLRDTNCKLSRTYWYRKKSDSTAEESISKGGRYVETVNSGSKSFSLRINDLTVEDSGTYRCNTQSPLTCIDDQVLTYDVYGGGTVVTV				NTQSPLTCIDDQVLTYDV			18		4	1
>	557	69	0.00586378	2	DQTPQTITKKTGESLTMNCVLRDSNCPLSSTYWYRRKSGSTNEESISKGGRYVETVNSGSKSFSLRINDLTVEDSGTYRCIVLCPLWPTDQGELGRRYGGGTVVTV				IVLCPLWPTDQGELGRR			17		4	1
>	558	69	0.00586378	2	DQTPQTITKETGESLTINCVVRDSNCAMARTYWHRKKSGSTNEESISKGGRYVETVNSGSKSFSLRINDLTVEDSGTYRCNPYGWGPNCQYDVYGDGTAVTV				NPYGWGPNCQYDV			13		4	1
>	559	69	0.00586378	2	DQTPQTITKETGESLTINCVLRDSNCRLSTTYWRRKKSGSDVGAIISKGGRYVETVNSGSKSFSLRINDLTVEDSGTYQCSAELSCYRTWAADVVGGGTVVTV				SAELSCYRTWAADV			14		4	1
>	560	69	0.00586378	2	DQTPQTITKETGESLTINCVLRDSNCALSSTYWYRKPSGSTNEESISKGGRYVESVKSGSKSFSLRINDLTVEDSGTYRCHHRDRNWRCDVYGGGTAVTV				HHRDRNWRCDV			11		4	1
>	561	69	0.00586378	2	DQTPQTITKETGESLTINCVLRDSNCALSSTYWYRKKSGSTNEESISKGGRYVETVNSGSKSFSLRINDLTVEDSGTYRCNVDSWSCGRLDVYGDGTAVTV				NVDSWSCGRLDV			12		4	1
>	562	69	0.00586378	2	DQTPQTITKETGESLTINCVLRDSNCALSSTYWYRKKSGSTNEESISIGGRYVETVNSGSKSFSMRINDLTVEDSGTFRCEASWLQTCAYAGCGRSGHCGGGTAVTV				EASWLQTCAYAGCGRSGH			18		6	2
>	563	69	0.00586378	2	DQTPQTITKETGESLTINCVLRDSNCALSSSYWYRKKSDSTNEESISKGGRYVETVNSGSKSFSLRINDLRVEDSGTYRCNAWDCVGMNWRSGGGTVVTV				NAWDCVGMNWR			11		4	1
>	564	69	0.00586378	2	DQTPQTITKETGESLTINCVLRDSNCALSITDWYRKKSGSTNEESISKGGRYVETVNSGSKSFSLRINDLTVEDSGTYRCNVRGWYGYPVYDCGLLDVYGGGTVVTV				NVRGWYGYPVYDCGLLDV			18		4	1
>	565	69	0.00586378	2	DQTPQTITKETGESLTINCVLRDSNCALSATYWYRTTSVSTNEESISKGGRYVETVNSVSKSFSLRINDLTVEDSGTYRCNAWWGALNYDCAAAERDVYGDGTAVTV				NAWWGALNYDCAAAERDV			18		4	1
>	566	69	0.00586378	2	DQTPQTITKETGESLTINCVLRDSNCALRSTYWYRKKSGSTNEESISKGGRYVETVNSGSKSFSLRINDLTVEDSGTYRCGAYACMVLNREGGGTVVTV				GAYACMVLNR			10		4	1
>	567	69	0.00586378	1	DQTPQTITKETGESLTINCVLRDANFALGRTCWYRKKSGSTNEESIAKGGRYVETVNSGSKSFSLRINDLTVEDSGTFRCGYWCGAVTLCSNSAFCGGGTVVTV				GYWCGAVTLCSNSAF			15		6	2
>	568	68	0.00577879	4	DQTPQTITKETGESLTINCVVRDPNWKLSSTYWYRKKSGSTNDERIAKTGRYVETVNSGSKSFSLRINDLTVEDSGTYRCNPILYDDEAEEPWYDVYGGGTVVTV				NPILYDDEAEEPWYDV			16		2	0
>	569	68	0.00577879	2	DQTPQTITKETGESLTINCVLRESYCELSATYWYRKKSGSTNEEIISKGGRYVETVNRRSKSFSLRINDLTVEDSGTYRCNSFIECGVDLEEVLDVYGGGTAVTV				NSFIECGVDLEEVLDV			16		4	1
>	570	68	0.00577879	2	DQTPQTITKETGESLTINCVLRESNCALASTYWLRTKSGSTREESITKGGRYVETVNSGSKSFSLRINDLTVDDSGTYRCNVHGVCLNIGFDVNGDGTAVTV				NVHGVCLNIGFDV			13		4	1
>	571	68	0.00577879	2	DQTPQTITKETGESLTINCVLRDTNCALSSTYWYRKKSGSTNEENISKGGRYVETVNSGSKSFSLRINDLTVEDSGTYRCNVLSSLVWCRHDVYGDGTAVTV				NVLSSLVWCRHDV			13		4	1
>	572	68	0.00577879	2	DQTPQTITKETGESLTINCVLRDTACALSSTYWYRKRSGSTNEETISKGGRYVETVNSGSKRFSLRINDLTVADSGTYRCNAQQLCGSYRGLAQDGDGTAVTV				NAQQLCGSYRGLAQ			14		4	1
>	573	68	0.00577879	2	DQTPQTITKETGESLTINCVLRDSPCALSSTYWYRKKSESTNEENISKGGRYVETVNSGSKSFSLRINDLTVEDSGTYRCKLWLSPLSIHCADVYGGGTVVTV				KLWLSPLSIHCADV			14		4	1
>	574	68	0.00577879	2	DQTPQTITKETGESLTINCVLRDSNCQVSSTYWYRKKSGSKNEQSISKGGRYVETVNSASKSFSLRINDLTVEDSGTYRCKVKPKLVFIDDCYRPGGLPYDRYGDGTAVTV				KVKPKLVFIDDCYRPGGLPYDR			22		4	1
>	575	68	0.00577879	2	DQTPQTITKETGESLTINCVLRDSNCALSSTYWYRKKSGSAREEIISKGGRYVETVNSGSKSFSLRINDLTVEDSGTYRCNVYNPSGMNDCVILYGGGTAVTV				NVYNPSGMNDCVIL			14		4	1
>	576	68	0.00577879	2	DQTPQTITKETGESLTINCVLRDSHCALSNTFLRRKKSGSAVGESISKGGRSGGLVSSLPVVIDMNPREPVGRCIRRWHCRDCE				#VALUE!			#VALUE!		5	#VALUE!
>	577	68	0.00577879	2	DQTPQTITKEAGESLTINCVLRDSNCALSSTYWYRKKSGSTNEERISKLGRYVETVNSRSKSFSLRINDLTVEDTGTYRCNILCYGRSVYGDGTAVTV				NILCYGRSV			9		4	1
>	578	68	0.00577879	2	DQTPQTIAKETGESLTINCVLRDTHCDLYGTLWYRKKSGSENEDLLTKGGRYIETVNSGSKSFSLRINDLTVEDSGTYRCHTKRSWCAAFWNDVDGGGTVVTV				HTKRSWCAAFWNDV			14		4	1
>	579	68	0.00577879	2	DQTPLTITKDAGESLTISCVLRDYNCAFPRTYWYRKKSGSTNEESISKGGRYVETVNRGSQSFSLRIKDITVEDSGTYRCNVLPGPFCLSLTGDDVYGGGTVVTV				NVLPGPFCLSLTGDDV			16		4	1
>	580	67	0.00569381	2	DQTPQTITKETGESLTINCVLRHDYCALSSTYWYRKKSGSTNEESISKGGRYVETVNSGSKSFSLRINDLTVEDSGTYRCSSWCPYGREGYDVYGDGTVVTV				SSWCPYGREGYDV			13		4	1
>	581	67	0.00569381	2	DQTPQTITKETGESLTINCVLRENKCALSSTYWYRKKSGSTNEEKISKGGRYVETVNSGSKSFSLRINDLTPQDSGTYRCNVHTLCSSLRSGVSGDGTAVTV				NVHTLCSSLRSGV			13		4	1
>	582	67	0.00569381	2	DQTPQTITKETGESLTINCVLRDSNCYLFSTYWYRKKSGSLTEESISTGGRYVETVNSGSKSFSLRINDLTVEDSGTYRCNGGAWCPATPNYDEYGGGTVVTV				NGGAWCPATPNYDE			14		4	1
>	583	67	0.00569381	2	DQTPQTITKETGESLTINCVLRDSNCVRSKAHWYHKKSESTTEESIPLGGRYVETDSSASKSWSLRINDLTVEDSGTYRCNVRAISRLLKNMPGCADVEGGGTAVTV				NVRAISRLLKNMPGCADV			18		4	1
>	584	67	0.00569381	2	DQTPQTITKETGESLTINCVLRDSNCELSSTYWRRRKSGSPSEESIEKAGRYVETVNSGSKSFSLRINDLTVEDSGTYRCRIYSWCLEPYNYDVSGGGTVVTV				RIYSWCLEPYNYDV			14		4	1
>	585	67	0.00569381	2	DQTPQTITKETGESLTINCVLRDSNCAWSSTYWYRKKSGSTNEESISKGGRYVETVNSGSKSFSLRINDLTVEDSGTYRCNAYVYDDCDWADDVYGDGTVVTV				NAYVYDDCDWADDV			14		4	1
>	586	67	0.00569381	2	DQTPQTITKETGESLTINCVLRDSNCALSSTYWYRKKSGSTNEESISKGGRYVETVNSGSKSFSLRINDLTVEDSGTYRCNVYTNIAGIRLSIMKLGCDVYGGGTVVTV				NVYTNIAGIRLSIMKLGCDV			20		4	1
>	587	67	0.00569381	2	DQTPQTITKETGESLTINCVLRDSNCALSSTYWFRKKQGSTKKESISKGGRYVETVNSASKSFSLRIKDLTVEDSGTFRCNVFDDCSLGDIWGGGTVVTV				NVFDDCSLGDI			11		4	1
>	588	67	0.00569381	2	DQTPQTITKETGESLTINCVLRDSNCAASYTRWYRRKSEDRNEENISKGGRYVETVNSGSRSFSLRINDLTVEDSGTYRCNVYDWTAECRYDAYGDGTAVTV				NVYDWTAECRYDA			13		4	1
>	589	67	0.00569381	2	DQTPQTITKETGESLTINCVLRDSKCALSSTYWYRKKSGSTNEESISKGGRYVETVNSGSKSFSLRINDLTVEDSGTYRCNGRLVGMRYDCPRSDVYGGGTVVTV				NGRLVGMRYDCPRSDV			16		4	1
>	590	67	0.00569381	2	DQTPQTITKETGESLTINCVLRDSDCALRKTYWYRAKSGSTNEENISTGGRYVETVNSGSKSFSLRINDLRIEDSGAYRCHVFSIDCGGSWHAPDVYGCGTAVTV				HVFSIDCGGSWHAPDV			16		5	1
>	591	66	0.00560883	2	DQTPQTITRETGESLTITCVRRDSNCEQLASYWYRKSSGSSNEEKISTGGRYVETVNSGSKSSSLRITDLTVADSGTYRCNLKCRVLYVEALSVFGDGTAVTV				NLKCRVLYVEALSV			14		4	1
>	592	66	0.00560883	2	DQTPQTITKETGESLTINCVVRDSNCAMARTYWHRKKAGSTNEENIAKGGRYVETVNSGSKSFSLRINDLTVEDSGTYRCNPYGWGPNCQYDVYGGGTAVTV				NPYGWGPNCQYDV			13		4	1
>	593	66	0.00560883	2	DQTPQTITKETGESLTINCVRRDTNCRLSSTLWYRKKSDSTNAESISKGGRYVETVNSGSKSFSLRINDLTVEDSGTYRCHAVIWCGELNRSLDVTGGGTVVTV				HAVIWCGELNRSLDV			15		4	1
>	594	66	0.00560883	2	DQTPQTITKETGESLTINCVLRETNCAFQSTYWYRKKSGSTNTERISKGGRYVETVNSASKSFSLRINDLTVEDTGTYKCNVWHLNCHGRQLNYDGDGGGTAVTV				NVWHLNCHGRQLNYDG			16		4	1
>	595	66	0.00560883	2	DQTPQTITKETGESLTINCVLRDSNCVLGNTYWYHKASGSANEEPFAKTGRYVETVSSGRKSFSLRINDLTPADSGTYRCNVYRVGSLICEAYDVYGDGTAVTV				NVYRVGSLICEAYDV			15		4	1
>	596	66	0.00560883	2	DQTPQTITKETGESLTINCVLRDSNCALSSTYWYRKKSGSTNEESISKGGRYVETVNSGSKSFSLRINDLTVEDSGTYRCNVYTNIAGIRLSIMKLGCDVYGDGTAVTV				NVYTNIAGIRLSIMKLGCDV			20		4	1
>	597	66	0.00560883	2	DQTPQTITKETGESLTINCVLRDSNCALSSTYWYRKKSGSTNEESISKGGRYVETVNSGSKSFSLRINDLTPEDSGTYRCKARPLRCWRDRPNWGDDVSGDGTAVTV				KARPLRCWRDRPNWGDDV			18		4	1
>	598	66	0.00560883	2	DQTPQTITKETGESLTINCVLRDSNCALSSTYWTRKKSGSTNEESISKSGRYVETVNSGSKSFSLRINALTVEDSGTYRCNIRKMRCPSALGIRTGGALYGGGTVVTV				NIRKMRCPSALGIRTGGAL			19		4	1
>	599	66	0.00560883	2	DQTPQTITKETGESLTINCVLRDSNCALSSTYWTRKKSGSTNEESISKSGRYVETVNSGSKSFSLRINALTVEDSGTYRCNIRKMRCPSALGIRTGGALYGDGTAVTV				NIRKMRCPSALGIRTGGAL			19		4	1
>	600	66	0.00560883	2	DQTPQTITKETGESLTINCVLRDSNCALSSTYWLRKREGSTNEESISKGGRYVETVNSGSKSFSLRINDLTVEDRGTYRCRDAGIFQGDCLRSDGYGDGTAVTV				RDAGIFQGDCLRSDG			15		4	1
>	601	66	0.00560883	2	DQTPQTITKETGESLTINCVLRDSNCALRSTYWYRKKSGSTNEESISKGGRYVETVNSGSKSFSLRINDLTVEDSGTYRCGAYACMVLNREGDGTAVTV				GAYACMVLNR			10		4	1
>	602	66	0.00560883	2	DQTPQTITKETGESLTINCVLRDSKCALSSTSWYRKKSGSTNEETISKVGRYVETVNSGSKSFSLRINDLTVEDSGTYRCQHVYGSRYVWCGTDVYGGGTAVTV				QHVYGSRYVWCGTDV			15		4	1
>	603	66	0.00560883	2	DQTPQTITKETGESLTINCVLRDSICDLLTIHWHRKISGSTNEESISGGGRYVETVNSGSKSSSLRINDLTAEDSGTYRCNARIRCVRLLTSDVSGGGTVVTV				NARIRCVRLLTSDV			14		4	1
>	604	66	0.00560883	4	DQTPQTITKETGESLTINCVLRDSHWALSKTYWYRKKSGSTNEESISKGGRYVETVNSGSKSFSLRINDLRVEDSGTYRCNVLLGISLTTGDGTVVTV				NVLLGISLT			9		2	0
>	605	66	0.00560883	Unk	DQTPQTITKETGDSLTINCVLRDSNCDLSTTYWYRQKSGSTNEERISKGGRYVETVNSGSKSFSLRINDLTVEDSATYRCNLPPRDCTSWRRVVGGGTVVTV				NLPPRDCTSWRRV			13		4	1
>	606	66	0.00560883	2	DQTPQTITKEAGESLTINCALRDSYCALPSTHWYRKESGSTNEEPISTGGRYVETVNTGSKSFSLKINDLKVEDSGTYRCNVLRNSRYRCEPYDVYGGGTVVTV				NVLRNSRYRCEPYDV			15		4	1
>	607	65	0.00552385	1	DQTPRTITKETGESLTINCVLRDASYSLGNTCWFRKKSGSTNVESISKGGRYVETVNNGSKSFSMRINDLTVEDSGTFRCGVSRSNWCTVTLCSFGCAACGGGTVVTV				GVSRSNWCTVTLCSFGCAA			19		7	3
>	608	65	0.00552385	4	DQTPQTITKETGESLTINCVLRDTRCALSNTGWSLVRSGSSHEETIVSGGRYVETVNSDSESFSLRINDLTVEDSGTYKCTVEPDYGDMEDCYLVYGGGTAVTV				TVEPDYGDMEDCYLV			15		4	1
>	609	65	0.00552385	2	DQTPQTITKETGESLTINCVLRDSNCLLSMTYWFRKKSGSENEESISKGGRYVETVNSGSKSFSLRINDLLVEDSGTYRCNVYYMHDGDRDYCDVYGSGTAVTV				NVYYMHDGDRDYCDV			15		4	1
>	610	65	0.00552385	2	DQTPQTITKETGESLTINCVLRDSNCALSSTYWYRKKSGSTNEESISKGGRYVETVNSGSKSFSLRINDLTVEDSGTYRCNVWSWYVDCGEFDVYGDGTAVTV				NVWSWYVDCGEFDV			14		4	1
>	611	65	0.00552385	2	DQTPQTITKETGESLTINCVLRDSNCALSSTYWFRKKSGSTNEESISKGGRYVETVNSGSKSFSLRINDLTVEDSGTYRCNHRGVIAGLIAGLGRILCGDDVYGGGTVVTV				NHRGVIAGLIAGLGRILCGDDV			22		4	1
>	612	65	0.00552385	4	DQTPQTITKETGESLTINCVLRDGRCALRKTYWYRKNAGSTNEESISKGGRYVETVNSGSKSFSLRINGLTVGDSGTFRCRSELRCLFNVDDVYGGGTAVTV				RSELRCLFNVDDV			13		4	1
>	613	65	0.00552385	2	DQTPQTITKETGESLTINCFLRSNACALSRTSWLRKKSGSTNEENISNGGRYVETVNSGSKSFSLRINELTVEDSGTYRCVVGTAGGLLSFCKDVYGDGTAVTV				VVGTAGGLLSFCKDV			15		4	1
>	614	65	0.00552385	2	DQTPQTIFKETGESLTINCVVRDSNCALSSTSWYRKKSGSTNEESMPKGGRYVESVNSESKSFSLRINGLRVEDSGTYRCHADLLLHVLQVRVPCGDTVSGGGTVVTV				HADLLLHVLQVRVPCGDTV			19		4	1
>	615	65	0.00552385	2	DQTPQRITKETGESLTINCVLRDSVCALSNTYWYRKKGGSTNEENISKGGRYVETLISGSQSFSLRINDLTVEDSGTYRCRLHRADSVCTSRWKYDAYGDGTAVTV				RLHRADSVCTSRWKYDA			17		4	1
>	616	64	0.00543887	1	DQTPQTITKFTGESLTINCVLRDASYALGSTCWYRKKSGSTNEESISIGGRYVETVNSGSKSFSMRINDLTVEDRGTFRCEASWLQTCAYAGCGRSGHCGDGTAVTV				EASWLQTCAYAGCGRSGH			18		6	2
>	617	64	0.00543887	2	DQTPQTITKETGESLTINCVLRESRCALSNTAWYRKKSGSTYTETISNGGRYVETVNSGSKSFSLRINDLTVEDSGTYRCNASCWSLALNWSYDVYGGGTVVTV				NASCWSLALNWSYDV			15		4	1
>	618	64	0.00543887	2	DQTPQTITKETGESLTINCVLRDTHCDLYKTYWYRKKSGSDNEDLLTKGGRYVETVNSGSKSFSLRINDLTVEDSGTYRCHTKRSWCAAFWNDVDGGGTAVTV				HTKRSWCAAFWNDV			14		4	1
>	619	64	0.00543887	2	DQTPQTITKETGESLTINCVLRDTHCDLYKTFWYRKKSGSDNEDLLTKGGRYVETVNSGSKSFSLRINDLTVEDSGTYRCHTKRSWCAAFWNDVDGGGTAVTV				HTKRSWCAAFWNDV			14		4	1
>	620	64	0.00543887	2	DQTPQTITKETGESLTINCVLRDSQCALHSGNWYRKKSDSTNEESISKGGRYVETVNSGSKSFSLRINGLKVEDSGTYRCDPLLWKHKEALDCNYDVCGDGTAVTV				DPLLWKHKEALDCNYDV			17		5	1
>	621	64	0.00543887	2	DQTPQTITKETGESLTINCVLRDSNCALSSTYWYRKKSGSTNEESISKGGRYVETVNSGSKSFSLRINDLTVEDSGTYRCRAHHVLRADHVLRSCKSDVYGGGTAVTV				RAHHVLRADHVLRSCKSDV			19		4	1
>	622	64	0.00543887	2	DQTPQTITKETGESLTINCVLRDSNCALSSTYWYRKKSGSTNEESISKGGRYVETVNSGSKSFSLRINDLTVEDSGTYRCNVSNRGPDRRRWHCRDCE				NVSNRGPDR			9		5	0
>	623	64	0.00543887	2	DQTPQTITKETGESLTINCVLRDSNCALSSTNWYHKPLGSAREEGISKGGRYVETVNSGSKSFSLRINDLTVEDSGTYRCNVWSWYDDCGMGLGWDHNLDKYGDGTAVTV				NVWSWYDDCGMGLGWDHNLDK			21		4	1
>	624	64	0.00543887	2	DQTPQTITKETGESLTINCVLRDSNCALASTYWYRKKSGSTNEEKISKGGRSVETVNSGSKSFSLRINDLTVEDSGTYRCNARRHGPPCYEDWIPNYDVYGDGTAVTV				NARRHGPPCYEDWIPNYDV			19		4	1
>	625	64	0.00543887	2	DQTPQTITKETGESLTINCVLRDPNCALSRTYWYHKKSGSEGEENISKGGRYVETVNSGSKSFSLRINDLTVEDSGTYRCNVYRAGMDCAGAHWTVYGDGTAVTV				NVYRAGMDCAGAHWTV			16		4	1
>	626	64	0.00543887	1	DQTPQTITKETGESLTINCVLRDASYALGSTCWYRKKSGSTNEESISKGGRYVETVNSGSKSFSLRINDLTVEDSGTYRCNVYTAGPRDCPTGGRNYDVYGGGTVVTV				NVYTAGPRDCPTGGRNYDV			19		4	1
>	627	64	0.00543887	2	DQTPQTITKETGESLTINCALQNSRCALFVTYWYRKKAGSTNEESISKGGRYMETVNSGSKSFSLRINDLTVEDSGTYRCKSVACFTAVYGGGTVVTV				KSVACFTAV			9		4	1
>	628	64	0.00543887	2	DQTPQTITKETGESLTIKCVKRDSECGLSNTYWLRKRSGSTNEENISKGGRYVETLNDGSKSFSLRINDLTVEDSGTYRCNTADCWSPLYGGGTVVTV				NTADCWSPL			9		4	1
>	629	64	0.00543887	2	DQTPQTITKETGESLSINCVLRDGNCASSITSWHRRKSGSTDEEIILKGGRYVETVNSGSKSFSLRINDLRVEDSGTYRCQVYLGLWGRCAGDVYGDGTVVTV				QVYLGLWGRCAGDV			14		4	1
>	630	63	0.00535388	2	DQTPQTVTKETGESLTINCFLRDTDCEPRSAYWLHKSLGTTNEKQISIGGRYVETVRSGAKSYSLRINDLTASDSGTYRCNVYGYSWNGCGIKVDEYGGGTVVTV				NVYGYSWNGCGIKVDE			16		4	1
>	631	63	0.00535388	1	DQTPQTITKFTGESLTINCVLRDASYALGSTCWYRKKSGSTHEESISIGGRYVETVNSGSKSFSMRINDLTVEDSGTFRCEASWLQTCAYAGCGRSGHCGDGTAVTV				EASWLQTCAYAGCGRSGH			18		6	2
>	632	63	0.00535388	2	DQTPQTITKETGESLTITCSIRDSNCALGGTYWYRKKSGSSNEELISKGGRYVETRNSATKSFSLRINDLTSEDSGTYRCNVLPGPFCLSLPGYAQYGDGTAVTV				NVLPGPFCLSLPGYAQ			16		4	1
>	633	63	0.00535388	2	DQTPQTITKETGESLTINCVVRDSNCALSSTYWYRKKWGSTNEESISKGGRYVETVNSGSNSASLRINDLTVEDSGTYRCNVWLVSTWLHDCTGQRPKYGDGTAVTV				NVWLVSTWLHDCTGQRPK			18		4	1
>	634	63	0.00535388	2	DQTPQTITKETGESLTINCVLRDSTCALRRTHWYRHKSGSKIEESISKGGRYVETVNRESKSFSLRINDLTVEDSGTYQCSAESYDSHHENWCHDVYGDGTAVTV				SAESYDSHHENWCHDV			16		4	1
>	635	63	0.00535388	2	DQTPQTITKETGESLTINCVLRDSNCALSSTYWLRKREGSTNEEIISKGGRYVETVNSGSKSFSLRINDLTVEDSGTYRCRDAGIFQGDCLRSDGYGDGTAVTV				RDAGIFQGDCLRSDG			15		4	1
>	636	63	0.00535388	2	DQTPQTITKETGESLTINCVLRDSNCALSSAYWYRKKSGSTNEESISRGGRYVQTLNSASKSFSLRINDLTVEDSGTYRCKGGSWYPSPDCNVYGDGTVVTV				KGGSWYPSPDCNV			13		4	1
>	637	63	0.00535388	2	DQTPQTITKETGESLTINCVLRDSKCALSSTYWYRKKSGSTNEERISKGGRYVETVNSGSKSFSLRINDLTAEDSGTYRCNAHTLCSSLRSGVSGGGTAVTV				NAHTLCSSLRSGV			13		4	1
>	638	63	0.00535388	1	DQTPQTITKETGESLTINCVLRDASYALGSTCWYRKKSGSTNEESISKGGRYVETVNSGSKSFSMRINDLTVEDSGTFRCGVSLTGWCVTLGCVLGSTTCGGGTAVTV				GVSLTGWCVTLGCVLGSTT			19		6	2
>	639	63	0.00535388	1	DQTPQTITKETGESLTINCVLRDASYALGSTCWYRKKSGSTNEESISKGGRYVETVNSGSKSFSLRINDLTVEDSGTYRCRDAGIFQGDCLRSDGYGDGTAVTV				RDAGIFQGDCLRSDG			15		4	1
>	640	63	0.00535388	2	DQTPQTITKETGESLTINCVLRDADCALSSTYWYRKKSGSPNEESISKGGRYVETVNSGSKSFSLRINDLTMEDSGTYRCNVLDHSWKWARDSGSCNYDVYGGGTVVTV				NVLDHSWKWARDSGSCNYDV			20		4	1
>	641	63	0.00535388	2	DQTPQTITKATGESLTINCVLRDSNCALSSTAWYRKKLGSSNEENISKGGRYVETVNRRSNSFSLRINDLLVEDAGTYRCRVQDQEVCRYNVALDVYGGGTVVTV				RVQDQEVCRYNVALDV			16		4	1
>	642	63	0.00535388	2	DQTPDAITKETGESLTMNCVLLEDNCALGNTYWYRKKSGSANEERISLAGRLVETVNSGSKSFSLRINDLTVEDSGTYRCKVEVCGGNFDVYGRGTVVTV				KVEVCGGNFDV			11		4	1
>	643	62	0.0052689	4	DQTPQTVTKETGESLTINCVLRDTRCPLASTYWYRKKSGSANEEKISKGGRYVETVDSTSKSFSLRINHLRVEDSGTYRCNGQSGCIPHYDVFGGGTVVTV				NGQSGCIPHYDV			12		4	1
>	644	62	0.0052689	2	DQTPQTITKETGESLTINCVLRDTHCDLYKTYWYRKTSGSDNEDLLTKGGRYVETVNSGSKSFSLRINDLTVEDSGTYRCHTKRSWCAAFWNDVDGGGTAVTV				HTKRSWCAAFWNDV			14		4	1
>	645	62	0.0052689	2	DQTPQTITKETGESLTINCVLRDSNCPLVSTYWYRKKSGSTNEESISKGGRYVETVNSGSKSFSLRINDLTVEDSGTYRCNPMSHSLYGAACGRTDDVYGGGTAVTV				NPMSHSLYGAACGRTDDV			18		4	1
>	646	62	0.0052689	2	DQTPQTITKETGESLTINCVLRDSNCALSYTDWYRKRAASTDEESISKGGRYVETVNSGSKSFSLRINDLTIEDSGTYRCYVVNGICLDEELDETDDLYGDGTAVTV				YVVNGICLDEELDETDDL			18		4	1
>	647	62	0.0052689	2	DQTPQTITKETGESLTINCVLRDSNCALSSTYWYRKKSGSTNEESISKGGRYVETVNSGSKSFSLRINDLTVEDSGTYRCNVAGMDRGYGCGGYGDGTAVTV				NVAGMDRGYGCGG			13		4	1
>	648	62	0.0052689	2	DQTPQTITKETGESLTINCVLRDSNCALSETYWYRKKSGSTNEESIWSGGRYVETVNKGAKSFSLRINGLTLQDSGTYRCGVQTWYASGCEQLQDAYGGGTVVTV				GVQTWYASGCEQLQDA			16		4	1
>	649	62	0.0052689	2	DQTPQTITKETGESLTINCVLRDSKCALSSTYWYRKKSGSTNEERISKGGRHVETVNSGSKSFSLRINDLTAEDSGTYRCNAHTLCSSLRSGVSGGGTVVTV				NAHTLCSSLRSGV			13		4	1
>	650	62	0.0052689	2	DQTPQTITKETGESLTINCVLRDHACALSTHTTLWYRKRSGSTNEENIRKRGRYVETVNSESKSFSLRINNLEVGDSGTYRCNVYSQYDCEGNWGPDVYGDGTAVTV				RCNVYSQYDCEGNWGPDV			18		4	2
>	651	62	0.0052689	2	DQTPQAITKETGESLTINCAVRDSRCPLSSTYWVRTKSGSTNEESISKGGRYVETVNSGSKSFSLRINDLTVEDSGTYRCNAIGYRGCSKFLEDVYDVYGGGTVVTV				NAIGYRGCSKFLEDVYDV			18		4	1
>	652	61	0.00518392	2	DQTPQTITKGAGESLEIKCVVRESSCPLLDTYWSRTKSGSTVEESIEERGRYVEILKRESKSFSLRLNDLTVEDSGTYRCSIPDSSFPDCETGQSKEYGGGTVVTV				SIPDSSFPDCETGQSKE			17		4	1
>	653	61	0.00518392	1	DQTPQTITKFTGESLTINCVLRDASYALGSTCWYRKKSVSTNEESISIGGRYVETVNSGSKSFSMRINDLTVEDSGTFRCEASWLQTCAYAGCGRSGHCGGGTVVTV				EASWLQTCAYAGCGRSGH			18		6	2
>	654	61	0.00518392	1	DQTPQTITKFTGESLTINCVLRDASYALGSTCWYRKKSGSTNEESISIGGRYVETVNSGSKSFSMRINDLTVEDRGTFRCEASWLQTCAYAGCGRSGHCGGGTAVTV				EASWLQTCAYAGCGRSGH			18		6	2
>	655	61	0.00518392	2	DQTPQTITKETGESLTLHCVLRGSNCALKSTYWYRKKSGSENEETILKGGRYVETVNSGSKSFSLRINDLTIVDSGTYRCQVHSLPGDCRGDLYTREYGGGTVVTV				QVHSLPGDCRGDLYTRE			17		4	1
>	656	61	0.00518392	2	DQTPQTITKETGESLTINCVLRELHCELSATYWYRKKSGSTNEEIISKGGRYVETVNSRSKSFSLRINDLTVEDSGTYRCNSFIDCGVDLEEVLDVYGGGTVVTV				NSFIDCGVDLEEVLDV			16		4	1
>	657	61	0.00518392	2	DQTPQTITKETGESLTINCVLRDSRCKLSSTYWYRKKSGSTNEETISKGGRYVETVNSGSKSFSLRINDLTVEDSGTYRCSVTVWGSIYDCARTGDVYGGGTVVTV				SVTVWGSIYDCARTGDV			17		4	1
>	658	61	0.00518392	2	DQTPQTITKETGESLTINCVLRDSNCALSETYWYRKKSGSTNEETISKGGRYVEAVNTDSKSFSLRINDLTVEDSGTYRCNVWAGPCMTSVGLEDSETYGGGTAVTV				NVWAGPCMTSVGLEDSET			18		4	1
>	659	61	0.00518392	2	DQTPQTITKETGESLTINCVLRDSNCAFASTYWYRKKSGSTNEESISKGGRYVETVNSGSKSFSLRINDLTVELSGTYRCNVRVVCGALSPYAGTGPYELYGGGTVVTV				NVRVVCGALSPYAGTGPYEL			20		4	1
>	660	61	0.00518392	2	DQTPQTITKETGESLTINCVLRDSKCALLSADWYRKKSDSTNEESISKGGRYVETVNSGSKSSSLRINDLTVADSGTYRCDPLLWKNLEELNCNYDVCGGGTVVTV				DPLLWKNLEELNCNYDV			17		5	1
>	661	61	0.00518392	2	DQTPQTITKETGESLTINCVLRDNNCPLSVTYWYRKKSGVTNEESISKGGRYVETVNSGSKSFSLRINDLTVEDSGTYRCKTSGCFTDLFGGGTVVTV				KTSGCFTDL			9		4	1
>	662	61	0.00518392	Unk	DQTPQEITKETADALTINCVLRNSLCPLLGTDWYRKKSGSTNEENISKTGRYAGSENSGSRSFSLRINDLTVEDSGTYRCKAVCWNQDVYGDGTAVTV				KAVCWNQDV			9		4	1
>	663	61	0.00518392	Unk	DQTPETITLETGDTLTITCVLRNSNCERASTYWYRKRSGSTNEEEISSGGRYVEAVHIGSNSFSLIINELIPEDSGTYRCNVWPACMTSDIVGSGTVVTV				NVWPACMTSDI			11		4	1
>	664	61	0.00518392	1	DHTPQTITKFTGESLTINCVLRDASYALGSTCWYRKKSGSTNEESISIGGRYVETVNSGSKSFSMRINDLTVEDSGTFRCEASWLQTCAYAGCGRSGHCGGGTVVTV				EASWLQTCAYAGCGRSGH			18		6	2
>	665	60	0.00509894	2	DQTPQTITKETGESLTINCVVRDSNCVFSETYWYRKNSGSENEAAISKGGRYVETVNSGHKSFSLRINDLKAEDSGTYRCNARFSSDCWRDWPGTFGDGTVVTV				NARFSSDCWRDWPGT			15		4	1
>	666	60	0.00509894	2	DQTPQTITKETGESLTINCVLRDSNCPTSTTYWYRTKGDSKVSESVPHGDRNVETTNSGSKSFSLRINDLTPEDAGTYRCHVVCWSATGLGGTDVRGGGTVVTV				HVVCWSATGLGGTDV			15		4	1
>	667	60	0.00509894	2	DQTPQTITKETGESLTINCVLRDSNCAPSSTYWYLKKSGSTTEERLSGGGRYVETVNSGSKSFSLRINDLSVEDSGTYRCNVIGGVRCMLNWGNYGAYGDGTAVTV				NVIGGVRCMLNWGNYGA			17		4	1
>	668	60	0.00509894	2	DQTPQTITKETGESLTINCVLRDSNCALSSTYWYRKKSGSTNEESISKGGRYVETVNSGSKSFSLRINDLTVEDSGTYRCNVYTAGPRDCPTGGRNYDVYGDGTVVTV				NVYTAGPRDCPTGGRNYDV			19		4	1
>	669	60	0.00509894	2	DQTPQTITKETGESLTINCVLRDSNCALSSTYWYRKKSGSTNEESISKGGRYVETVNSGSKSFSLRINDLTVEDSGTYRCNVAGMDRGYGCGGYGGGTVVTV				NVAGMDRGYGCGG			13		4	1
>	670	60	0.00509894	2	DQTPQTITKETGESLTINCVLRDSNCALSSTYWYRKKSGSTNEESISKGGRYVETVNSGSKSFSLRINDLTVEDSGTYRCKVYRSGRRFGFDCAELGDVYGGGTVVTV				KVYRSGRRFGFDCAELGDV			19		4	1
>	671	60	0.00509894	2	DQTPQTITKETGESLTINCVLRDSNCALSSTYWYRKKSGSTNEESISKGGRYVETVNSGSKSFSLRINDLTVEDSGTYRCKGRCIAGMRDWIAMDPTGRDVYGDGTAVTV				KGRCIAGMRDWIAMDPTGRDV			21		4	1
>	672	60	0.00509894	2	DQTPQTITKETGESLTINCVLRDSNCALSSTYWLRKREGSTNEESISKGGRYVETVNSGSKSFSLRINDLTVEDSGTDRCRDAGIFQGDCLRSDGYGGGTVVTV				RDAGIFQGDCLRSDG			15		4	1
>	673	60	0.00509894	2	DQTPQTITKETGESLTINCVLRDSNCALRSTYWYRKKSGSANEESISTIGRYVETVNSGSKSFSLRINDLTVEDSGTYRCNVFLLARLCVDLADNYDGYGDGTAVTV				NVFLLARLCVDLADNYDG			18		4	1
>	674	60	0.00509894	2	DQTPQTITKETGESLTINCVLRDSNCALRSTFWYRKKSGSTNEERISLGGRYVETRNSGSKSFSLRINDLLVEDSGTYRCNVYAPAGLYDCAEWGYDVYGGGTAVTV				NVYAPAGLYDCAEWGYDV			18		4	1
>	675	60	0.00509894	2	DQTPQTITKETGESLTINCVLRDSDCALRKTYWYRAKSGSTNEENISTGGRYVETVNSGSKSFSLRINDLRIEDSGAYRCHVFSIDCGGSWHAPDVYGCGTVVTV				HVFSIDCGGSWHAPDV			16		5	1
>	676	60	0.00509894	2	DQTPQTITKETGESLTINCVLRDNNCPLSVTYWYRKKSGVTNEESISKGGRYVETVNSGSKSFSLRINDLTVEDSGTYRCKTSGCFTDLFGDGTAVTV				KTSGCFTDL			9		4	1
>	677	60	0.00509894	2	DQTPQTITKETGESLTINCVLRDNNCALSNTYWYRKKSGSTNEERISKGGRNVETVNSGSKSFSLRINDLTVEDSGTYRCRSQSWHGSGCTQLEDVYGGGTVVTV				RSQSWHGSGCTQLEDV			16		4	1
>	678	60	0.00509894	2	DQTPQTITKETGESLTINCVLRDHACALSTHTTLWYRKRSGSTNEENIRKRGRYVETVNSESKSFSLRINNLEVGDSGTYRCNVYSQYDCEGNWGPDVYGGGTVVTV				RCNVYSQYDCEGNWGPDV			18		4	2
>	679	60	0.00509894	1	DQTPQTITKETGESLTINCVLRDASYALGSTCWYRKKSGSTNEESISIGGRYVETVNSGSKSFSMRINDLTVEDSGTFRCEASWLQTCAYAGCGRSGHCGDGTVVTV				EASWLQTCAYAGCGRSGH			18		6	2
>	680	60	0.00509894	1	DQTPQTITKETGESLTINCVLRDAIYALGSTCWYRKKSGSTNEESISKGGRYVETVNSGSKSFSMRINDLTVEDSGTFRCGRYYSSGCDGLCSRNPHACGDGTAVTV				GRYYSSGCDGLCSRNPHA			18		6	2
>	681	60	0.00509894	2	DQTPQTITKEAGESLTINCALRDSYCALPSTHWYRKESGSTNEEPISTGGRYVETVNTGSKSFSLKINDLKVEDSGTYRCNVLRNSRYRCEPYDVYGDGTAVTV				NVLRNSRYRCEPYDV			15		4	1
>	682	59	0.00501395	2	DQTPQTKTKETGESLTINCVLRDSNCALSSTYWLRKREGSTNEESISKGGRYVETVNSGSKSFSLRINDLTVEDSGTYRCRDAGIFQGDCLRSDGYGDGTAVTV				RDAGIFQGDCLRSDG			15		4	1
>	683	59	0.00501395	2	DQTPQTITKETGESLTINCVLRDSTCTLSSTYWYRKKSGSSSEEKVSKGGRYVETVNSGSKSFSLRINDLTVEDSGTYRCNVSPLWAGHDCPDVYGGGTVVTV				NVSPLWAGHDCPDV			14		4	1
>	684	59	0.00501395	2	DQTPQTITKETGESLTINCVLRDSNCDITATYWYRKKRGSLNEESISTGGRYVETVNSGSKSFSLRINDLTIEDSGTYRCDIGITGFGYDCRKPKLGIGTAVTV				DIGITGFGYDCRKPK			15		4	1
>	685	59	0.00501395	2	DQTPQTITKETGESLTINCVLRDSNCALSTTYWRRKKSGSTNEAIISKGGRYVETVNSGSKSFSLRINDLTVEDSGTYQCSSELVCYRNWAADVYGGGTVVTV				SSELVCYRNWAADV			14		4	1
>	686	59	0.00501395	2	DQTPQTITKETGESLTINCVLRDSNCALSSTYWYRKKSGSTNEESISKGGRYVETVNSGSKSFSLRINDLTVEDSGTYRCNVYNVPCIGLDDVYGGGTVVTV				NVYNVPCIGLDDV			13		4	1
>	687	59	0.00501395	2	DQTPQTITKETGESLTINCVLRDSNCALSSTYWYRKKSGSTNEESISKGGRYVETVNSGSKSFSLRINDLTVEDSGTYRCNVYNVPCIGLDDVYGDGTAVTV				NVYNVPCIGLDDV			13		4	1
>	688	59	0.00501395	2	DQTPQTITKETGESLTINCVLRDSNCALSSTYWYRKKSGSTNEESISKGGRYVETVNSGSKSFSLRINDLTVEDSGTYRCNVFRAATNWITIRRWHCRDCE				NVFRAATNWITI			12		5	0
>	689	59	0.00501395	2	DQTPQTITKETGESLTINCVLRDSNCALSSTYWYRKKSGSRNEESISKGGRYVETVNSGSKSFSLRINDLIVEDSGTYRCHAWELVACRYDVLGDGTAVTV				HAWELVACRYDV			12		4	1
>	690	59	0.00501395	2	DQTPQTITKETGESLTINCVLRDSNCALSSTYWLRKREGSTNEESISKGGRYVETVNSGSKSFSLRINDLTVEDSGTYRCRDAGIVQGDCLRSDGYGDGTAVTV				RDAGIVQGDCLRSDG			15		4	1
>	691	59	0.00501395	2	DQTPQTITKETGESLTINCALQNSRCALFVTYWYRKKAGSTNEESISKGGRYMETVNSGSKSFSLRINDLTVEDSGTYRCKSVACFTAVYGDGTAVTV				KSVACFTAV			9		4	1
>	692	59	0.00501395	2	DQTPQTITAETGESLTINCVLRDTACALSTTSWYRKKSGSTKEESIFQGGRYVLTVNSGSKSFSLRINDLTSGDSGTYHCNAYTAGPYDCPAGAKHYDLNGDGTAVTV				NAYTAGPYDCPAGAKHYDL			19		4	1
>	693	59	0.00501395	2	DQTPQTIAKETGESLTINCVLRDSNCALSSTYWYHRKSGSTYEENISGGRYIETVNRGSKSWSLRINDLTVEDSGSYRCSAPRYSWCQDGLPRNRYGGGTVVTV				APRYSWCQDGLPRNR			15		4	1
>	694	59	0.00501395	2	DQTPQTIAKETGESLTINCVLRDSNCALSSTYWYHRKSGSTYEENISGGRYIETVNRGSKSWSLRINDLTVEDSGSYRCSAPRYSWCQDGLPRNRYGDGTAVTV				APRYSWCQDGLPRNR			15		4	1
>	695	59	0.00501395	Unk	DQTPQAITKETGDSLTINCVVRDATLALRSTCWYRKKPGSTNEERISKGGRYVETVNSGSASFSMRINDLTVEDSGTFRCGVPLGLWRTCDSGGCSGACGGGTAVTV				GVPLGLWRTCDSGGCSGA			18		6	2
>	696	58	0.00492897	2	DQTPQTVTKETGESLTINCFLRDTDCEPRSAYWLHKSLGTTNEKQISIGGRYVETVRSGAKSYSLRINDLTASDSGTYRCNVYGYSWNGCGIKVDEYGDGTAVTV				NVYGYSWNGCGIKVDE			16		4	1
>	697	58	0.00492897	1	DQTPQTITKFTGESLTINCVLRDASYALGSTCWYRKKSGSTNEESISIGGRYVETVNSGSKSFSMRINDLTVEDSGTFRCEASWLQTCAYAGCGRSGRCGGGTVVTV				EASWLQTCAYAGCGRSGR			18		6	2
>	698	58	0.00492897	2	DQTPQTITKETGESLTLHCVLRGSNCALKSTYWYRKKSGSENEETILKGGRYVETVNSGSKSFSLRINDLTIVDSGTYRCQVHSLPGDCRGDLYTREYGDGTAVTV				QVHSLPGDCRGDLYTRE			17		4	1
>	699	58	0.00492897	2	DQTPQTITKETGESLTINCVLRSSNCVLSVTNWYRKKSGSTIEESISAGGRYVETVNSGSKSFSLGINDLTVEDSGTYRCNPYIDCEDGLEEVYDVYGGGTAVTV				NPYIDCEDGLEEVYDV			16		4	1
>	700	58	0.00492897	2	DQTPQTITKETGESLTINCVLRESNCALSSTYWFLKKSGSTNEESISKGGRYVETANSGSKSFSLRINDLTVEDSGTYRCNAYTNRLNCHLDVYGGGTVVTV				NAYTNRLNCHLDV			13		4	1
>	701	58	0.00492897	2	DQTPQTITKETGESLTINCVLRDYYCAFPRTYWYHKKSGSTNEGSISKGGRYVETVDSVAKSFSLRINDLTVEDSGTYRCNVFPGPFCLALTGDDVYGGGTVVTV				NVFPGPFCLALTGDDV			16		4	1
>	702	58	0.00492897	2	DQTPQTITKETGESLTINCVLRDSPCELSSTYWRRKKSGSVLEQRISKGGRYVETVNSGSKSFSLRINDLTVEDSGTYRCNVPSGYPYDCGLLYDEAGGGTVVTV				NVPSGYPYDCGLLYDE			16		4	1
>	703	58	0.00492897	2	DQTPQTITKETGESLTINCVLRDSNCPLADTYWYRKKSGSLSEESISKGGRYVETVNSGSKSFSLRINDLTVEDGGTYRCSAYIRCTFGLGVDGGGTAVTV				SAYIRCTFGLGV			12		4	1
>	704	58	0.00492897	2	DQTPQTITKETGESLTINCVLRDSNCALSSTYWYRKKSGSTNEESISKGGRYVETVNSGSKSFSLRINDLTVEDSGTYRCNVYGYGGLNCRYDVYGGGTVVTV				NVYGYGGLNCRYDV			14		4	1
>	705	58	0.00492897	2	DQTPQTITKETGESLTINCVLRDSNCALSSTYWYRKKSGSTNEESISKGGRYVETVNSGSKSFSLRINDLTVEDSGTYRCNVSPSWVCRDVYGGGTVVTV				NVSPSWVCRDV			11		4	1
>	706	58	0.00492897	2	DQTPQTITKETGESLTINCVLRDSNCALSSTYWYRKKSGSTNEESISKGGRYVETVNSGSKSFSLRINDLTVEDSGTYRCNTHSVRGSCRNEVGNYDVYGGGTAVTV				NTHSVRGSCRNEVGNYDV			18		4	1
>	707	58	0.00492897	2	DQTPQTITKETGESLTINCVLRDSNCALSSTYWYRKKSGSTNEESISKGGRYVETVNSGSKSFSLRINDLRVEDSGTYRCQVYLGLWGRCAGDVYGDGTAVTV				QVYLGLWGRCAGDV			14		4	1
>	708	58	0.00492897	2	DQTPQTITKETGESLTINCVLRDSNCALSSTYWYRKKSGSTNEESISKGGRYVETVNRGSKSFSLRINDLTVEDSGTYRCKYSSLRVMNWICDDVYGGGTAVTV				KYSSLRVMNWICDDV			15		4	1
>	709	58	0.00492897	2	DQTPQTITKETGESLTINCVLRDSNCALSSTYWLRKREGSTNEESISKGGRYVETVNSGSKSFSVRINDLTVEDSGTYRCRDAGIFQGDCLRSDGYGGGTVVTV				RDAGIFQGDCLRSDG			15		4	1
>	710	58	0.00492897	2	DQTPQTITKETGESLTINCVLRDSNCALSRTHWYRKKSGSTNDESISKGGRYVETVNSGSKSFSLRINDLTVEDSGTYRCNVYTAGPRDCPTGGRNYDVYGGGTVVTV				NVYTAGPRDCPTGGRNYDV			19		4	1
>	711	58	0.00492897	2	DQTPQTITKETGESLTINCVLRDSNCALSITAWYRKKSGSTNEESISKGGRYAETVNSGSKSFSLRINDLTVEDSGTYRCNSWSRYVCPHDVSGGGTAVTV				NSWSRYVCPHDV			12		4	1
>	712	58	0.00492897	2	DQTPQTITKETGESLTINCVLRDSNCALDARYWYFKRSDLTYEEIISTGGRFVETVARGSKSLSLRINDLTVADSGTYRCNVWAARCDFDVYGGGTVVTV				NVWAARCDFDV			11		4	1
>	713	58	0.00492897	2	DQTPQTITKETGESLTINCVLRDSDCALSSTYWYRTFSGSGYEESISKGGRYVETVNSGSKSFSLRINDLTVEDSGTYRCTLRTYERGCFEVNGGGTVVTV				TLRTYERGCFEV			12		4	1
>	714	58	0.00492897	2	DQTPQTITKETGESLTINCVLRDSACALSTTYWYRKKSASTYEESISKGGRYVESVNSGSKSFSLRINDLTVEDSGTLRCRALDCAGMGSVYGGGTAVTV				RALDCAGMGSV			11		4	1
>	715	58	0.00492897	2	DQTPQTIIKETGESLTINCALRDSNCALSSTYWYRKKSGSTNEESISKGGRYVETVNSGSKSFSMRINDLTVEDSGTYRCRAYGDMCRRIHAWSKDDVYGGGTVVTV				RAYGDMCRRIHAWSKDDV			18		4	1
>	716	58	0.00492897	2	DQTPQTIAKETGESLTINCVLRDTHCDLYGTLWYRKKSGSENEDLLTKGGRYIETVNSGSKSFSLRINDLTVEDSGTYRCHTKRSWCAAFWNDVDGDGTAVTV				HTKRSWCAAFWNDV			14		4	1
>	717	58	0.00492897	2	DQTPPTITKETGESLTINCVLRDSNCALGVTYWYRKKSGSTNEESISKGGRYVETVESGSKSFSLTINDLTVEDSGTYRCNAMWCHMNTYGDGTAVTV				NAMWCHMNT			9		4	1
>	718	57	0.00484399	2	DQTPQTVTKETGESLTINCELQGSSCPLFTTYWYRRSSGSANEESISEGGRYVETVNSGCTSFSLRINDLTVEDSGTYRCLVRLKCPGNWLSGDRDVRGGGTAVTV				LVRLKCPGNWLSGDRDV			17		5	1
>	719	57	0.00484399	2	DQTPQTITKKTGESLTMNCVLRDSNCPLSSTYWYRRKSGSTNEESISKGGRYVETVNSGSKSFSLRINDLTVEDSGTYRCIVLCPLWPTDQGELGRRYGDGTAVTV				IVLCPLWPTDQGELGRR			17		4	1
>	720	57	0.00484399	2	DQTPQTITKETGESLTINCVVREGSCALSDTNWLRKNSDSTNEESISKGGRYVETVNSGSKSFSLRINDLTFEDSGTYRCSVVCVVGALSFRRVTVYGDGTAVTV				SVVCVVGALSFRRVTV			16		4	1
>	721	57	0.00484399	2	DQTPQTITKETGESLTINCVLRESTCALAATYWYRYRTGSRNVETISKSGRYVETVNSGSKSFSLTINDLTVEDSGTYRCNVFLRWETSVCPAGGDVYGDGTAVTV				NVFLRWETSVCPAGGDV			17		4	1
>	722	57	0.00484399	4	DQTPQTITKETGESLTINCVLRDSYFALSSTYWYRRESGSTNEESQSKGGRYVETVNSGSKSFSLRINDLAVEDTGTYRCFQFLVVCRKYAEPNLRSGHGGGTVVTV				FQFLVVCRKYAEPNLRSG			18		3	1
>	723	57	0.00484399	2	DQTPQTITKETGESLTINCVLRDSQCKLHSGKWLRKKSDSTNEERISKGGRYVETVNLGSKSFSLRINGLKVEDSGTYRCDLVLWKEVEGLNCNIETCGDGTAVTV				DLVLWKEVEGLNCNIET			17		5	1
>	724	57	0.00484399	2	DQTPQTITKETGESLTINCVLRDSNCTLRSTYWYRRKSGCTNEESISRAGRYVETVNRASKSFSLRINDLTIEDSGTYRCNVGTTDCAWTYDVDGDGTAVTV				NVGTTDCAWTYDV			13		5	1
>	725	57	0.00484399	2	DQTPQTITKETGESLTINCVLRDSNCLLSMTYWFRKKSGSENEESISKGGRYVETVNSGSKSFSLRINDLLVEDSGTYRCNVYYMHDGDRDYCDVYGSGTVVTV				NVYYMHDGDRDYCDV			15		4	1
>	726	57	0.00484399	2	DQTPQTITKETGESLTINCVLRDSNCDLSNTYWRRKNSGSTYAESISSGGRFVETVHSGSKSFSLRINDLTVRDSGTYRCHVPSGYPYDCGEKYDVAGGGTVVTV				HVPSGYPYDCGEKYDV			16		4	1
>	727	57	0.00484399	2	DQTPQTITKETGESLTINCVLRDSNCDLSNTYWRRKNSGSTYAESISSGGRFVETVHSGSKSFSLRINDLTVRDSGTYRCHVPSGYPYDCGEKYDVAGDGTAVTV				HVPSGYPYDCGEKYDV			16		4	1
>	728	57	0.00484399	2	DQTPQTITKETGESLTINCVLRDSNCALSTTYWFRAQSGSTSDESIPKGGRFVETVNSGSKSFSLRINDLTVEDSGTYRCTVVVCPFYTPVVGGGTVVTV				TVVVCPFYTPV			11		4	1
>	729	57	0.00484399	2	DQTPQTITKETGESLTINCVLRDSNCALSSTYWYRKKSGSTTEESISKGGRYVETVNSGSKSFSLRINDLTVEDSGTYRCRAHHVLRADHVLRSCKSDVYGGGTVVTV				RAHHVLRADHVLRSCKSDV			19		4	1
>	730	57	0.00484399	2	DQTPQTITKETGESLTINCVLRDSNCALSSTYWYRKKSGSTNEESISKGGRYVETVNSGSKSFSLRINDLTVEDSGTYRCRIYSWCLEPYNYDVSGDGTAVTV				RIYSWCLEPYNYDV			14		4	1
>	731	57	0.00484399	2	DQTPQTITKETGESLTINCVLRDSNCALSSTYWYRKKSGSTNEESISKGGRYVETVNSGSKSFSLRINDLTVEDSGTYRCNVYGWTFGNWCPDVYGGGTAVTV				NVYGWTFGNWCPDV			14		4	1
>	732	57	0.00484399	1	DQTPQTITKETGESLTINCVLRDANYALGKTCWYRKKSGSTNEESISKGGRYVETVNSGSQSFSMRINDLTVEDSGTFRCGAGDCCDDVLLGSAACGGGTAVTV				GAGDCCDDVLLGSAA			15		6	2
>	733	57	0.00484399	2	DQTPQTIIKETGESLTINCVLRDSPCPLPRTYWYRKKSGSINEVRLSKGGRYVETVNSGSKAFSLRINDLTVADSGTYRCNVYGGLQEGLCLTEIYNYDVYGGGTVVTV				NVYGGLQEGLCLTEIYNYDV			20		4	1
>	734	56	0.00475901	2	DQTPQTVRRAAGESLTINCVLRDSNCPLASTSWHRKKSGSTNEETISKGGRYVETVNSGSKSFSLRIMDLTVEDSGTWRCNVFVRLADPPDCVPIWVFGGGTAVTV				NVFVRLADPPDCVPIWV			17		4	1
>	735	56	0.00475901	2	DQTPQTITKTTGESLTINCVLRGGNCVWSSTSWLRKGSGSTNEENIRVGGRVVETVNRGSLSLSLRINDLTVEDSGTYRCSVPAACYMASMMLYGDGTVVTV				SVPAACYMASMML			13		4	1
>	736	56	0.00475901	1	DQTPQTITKFTGESLTINCVLRDASYALGSTCWYRKKSGSTHEESISIGGRYVETVNSGSKSFSMRINDLTVEDSGTFRCEASWLQTCAYAGCGRSGHCGGGTAVTV				EASWLQTCAYAGCGRSGH			18		6	2
>	737	56	0.00475901	2	DQTPQTITKETGESLTINCVLSDTSCAWDSTYWYRKKLDSTNEESTSKGGRYVETVNSESTSFSLRINDLTVEDSGTYRCRASLYCGSELDSFDEYGGGTVVTV				RASLYCGSELDSFDE			15		4	1
>	738	56	0.00475901	2	DQTPQTITKETGESLTINCVLRDTSCSLSRTYWYRKKSGSTNEENISKGGRFVETVNSGSKSFSLRINYLTVEDSGTYRCNSRADMDCQLNWYNYDVYGGGTAVTV				NSRADMDCQLNWYNYDV			17		4	1
>	739	56	0.00475901	2	DQTPQTITKETGESLTINCVLRDTNCALSSTYWYRKKSGSTNEESISKGGRYVETVNSGSKSFSLRINDLTVEDSGTYRCKVYRSGRRFGFDCAELGDVYGGGTAVTV				KVYRSGRRFGFDCAELGDV			19		4	1
>	740	56	0.00475901	2	DQTPQTITKETGESLTINCVLRDSNCALSSTYWYRKPSGSAGEESISKGGRYVESVKSGSKSFSLRINDLTVEDSGTYRCQHRGRGWFCDVYGDGTAVTV				QHRGRGWFCDV			11		4	1
>	741	56	0.00475901	2	DQTPQTITKETGESLTINCVLRDSNCALSSTYWYRKKSGSTNEESISKGGRYVETVNSGSKSFSLRINDLTVEDSGTYRCNVLDSLVGRLYGWCIRRWHCRDCE				NVLDSLVGRLYGWCI			15		6	1
>	742	56	0.00475901	2	DQTPQTITKETGESLTINCVLRDSNCALSSTYWLRKREGSTNEESISKGGRYVETVNSGSKSFSLRINDLTVEDRGTYRCRDAGIFQGDCLRSDGYGGGTAVTV				RDAGIFQGDCLRSDG			15		4	1
>	743	56	0.00475901	2	DQTPQTITKETGESLTINCVLRDSLCSLHRTDWLRKRSGSVNEESISKGGRLVETVNSGSKSFSLRINDLTGEDSGTYRCSVRLSCMGMLPDRSIYGGGTVVTV				SVRLSCMGMLPDRSI			15		4	1
>	744	56	0.00475901	2	DQTPKAVTKETGESLTINCVLRDSNCALSNAGTDTYWYRKKSGSTNEESISKGGRYVETVNSGSKSFSLRINDLTVEDSGTYRCNVYGCGIFSWEYGGGTVVTV				TYRCNVYGCGIFSWE			15		4	2
>	745	56	0.00475901	2	DQTPETVTKETGESLTINCVLRDSNCALLSGYWYRSQSDSTNEELLSIGGRYVETVNSGSKSFSLRITDLAVGDSGTYRCSLLACGRSNGGGTVVTV				SLLACGRS			8		4	1
>	746	55	0.00467402	2	DQTPQTVTKETGESLTINCVLRDSKCALSSTYWYRKKSGSTNEERISKGGRHVETVNSGSKSFSLRINDLTAEDSGTYRCNAHTLCSSLRSGVSGDGTVVTV				NAHTLCSSLRSGV			13		4	1
>	747	55	0.00467402	2	DQTPQTITRGTGESLTINCVLRDSNCVLTSTEWYRKKSGSTNEESITEGGRYVETVNSGSKSKSFSLRINDLTVEDSGTYRCNVWTCGNWIGGDGTAVTV				RCNVWTCGNWI			11		4	2
>	748	55	0.00467402	2	DQTPQTITKETGESLTISCVLRDSHCALGVTYWYRAKSDSTKEESIKRVGRYVGTVNSGSKSFSLRINDLTVEDSGTYRCRIYRWPNCELNVYGGGTVVTV				RIYRWPNCELNV			12		4	1
>	749	55	0.00467402	2	DQTPQTITKETGESLTINCVVRETNCALSSTSWYHKTGGPTNEETMLEGGRYVETVNSGSKSFSLRINDLRVEDSGTYRCKPWSIDIKCRLELDIYGDGTAVTV				KPWSIDIKCRLELDI			15		4	1
>	750	55	0.00467402	2	DQTPQTITKETGESLTINCVLRNDDCALSSENWYRTRSGSTNEETISIGGRYVPAGNSASKSYSLRINDLTVEDTGEYRCSVRCFKGWKGEIYGDGTAVTV				SVRCFKGWKGEI			12		4	1
>	751	55	0.00467402	2	DQTPQTITKETGESLTINCVLRENKCALSSTYWYRKKSGSTNEEKISKGGRYVETVNSGSKSFSLRINDLTPQDSGTYRCNVHTLCSSLRSGVSGGGTAVTV				NVHTLCSSLRSGV			13		4	1
>	752	55	0.00467402	1	DQTPQTITKETGESLTINCVLRDVNYQLDSTCWYRTPSGSTNEEKISAGGRYVETVNSGSKSFSMRINDLGVEDSGTFRCAVNNWCGVVSCASLFVSAACGDGTAVTV				AVNNWCGVVSCASLFVSAA			19		6	2
>	753	55	0.00467402	2	DQTPQTITKETGESLTINCVLRDSNCKLSSTYWYRKKSGSTNEESISKGGRYVETVNSGSKSFSLRINDLTVEDSGTYRCKVTVWGSIYDCARTGDVYGGGTVVTV				KVTVWGSIYDCARTGDV			17		4	1
>	754	55	0.00467402	2	DQTPQTITKETGESLTINCVLRDSNCALSSTYWYRKKSGSTNEESISKGGRYVETVNSGSKSFSLRINDLTVEDSGTYRCNVVSMTAPRRRWHCRDCE				NVVSMTAPR			9		5	0
>	755	55	0.00467402	2	DQTPQTITKETGESLTINCVLRDSNCALSSTHWYRKISGSINEESVAKGGRYVETVSSGSKSFSLRINDLTVEDSGTYRCRGYGGGNYDCARRDPEDGGGTVVTV				RGYGGGNYDCARRDPE			16		4	1
>	756	55	0.00467402	2	DQTPQTITKETGESLTINCVLRDSNCALRSTYWYRKKSGSANEESISTIGRYVETVNSGSKSFSLRINDLTVEDSGTYRCNVFLLARLCVDLADNYDGYGGGTVVTV				NVFLLARLCVDLADNYDG			18		4	1
>	757	55	0.00467402	2	DQTPQTITKETGESLTINCVLRDSKCALSSTYWYRKKSGSTNEESISKGGRYVETVNSGSKSFSLRINDLTVEDSGTYRCNGRLVGMRYDCPRSDVYGDGTAVTV				NGRLVGMRYDCPRSDV			16		4	1
>	758	55	0.00467402	2	DQTPQTITKETGESLTINCVLRDSACTSSRTYWYRKLSGSTNEESISKLGRYVETVNSGSKSFSLRINDLTVEDGGTYRCSVRPCIIQGMVYGGGTVVTV				SVRPCIIQGMV			11		4	1
>	759	55	0.00467402	2	DQTPQTITKETGESLTINCVLRDSACTLRSTYWYHKKSGSTNEESISKGGRYVETVNSGSKSFSLRITDLTVEDSGTYRCYVYDPAGTGDCGWRNVYGDGTAVTV				YVYDPAGTGDCGWRNV			16		4	1
>	760	55	0.00467402	2	DQTPQTITKETGESLTINCVLRDFNCALSSTYWYRSKSGSSNNEESISKGGRYVETVNSGSKSFSLRINDLLVEDSGTYRCRVWQLNAFRTWCSTDVYGGGTVVTV				CRVWQLNAFRTWCSTDV			17		4	2
>	761	55	0.00467402	1	DQTPQTITKETGESLTINCVLRDASYALGSTCWYRKKSGSTNEESISQGGRYVETVNSGSKSFSMRINDLTVEDSGTFRCGVCDRGCWCEATRCALTAACGDGTAVTV				GVCDRGCWCEATRCALTAA			19		8	4
>	762	55	0.00467402	1	DQTPQTITKETGESLTINCVLRDASYALGSTCWYRKKSGSTNEESISKGGRYVETVNSGSKSFSMRINDLTVEDSGTYRCRDAGIFQGDCLRSDGYGGGTVVTV				RDAGIFQGDCLRSDG			15		4	1
>	763	55	0.00467402	1	DQTPQTITKETGESLTINCVLRDAPYAWGSTCWYRKKSGSTKEEMISIGGRYVETVNSGSKSFSMRIDDLTVEDSGTFHCGVGYSCRVRCALNTVACGGGTVVTV				GVGYSCRVRCALNTVA			16		6	2
>	764	55	0.00467402	Unk	DQTPQTITKETGDSLTINCVLRDKSDALVNACWYRKKSGSTNSEIISKGGRYVETVNSGRKSFSLRINDLTVEDSGTFRCGVSQTRWCSVTLCSSRSFACGDGTAVTV				GVSQTRWCSVTLCSSRSFA			19		6	2
>	765	55	0.00467402	2	DQTPPTITKETGESLTINCVLRDTNCGASSTSWHRKKSGSTPEEILATEGRYVETVNSGSKSFSLRINDLTVEDSGTYRCSVSRQITVAGTCVETKVLRVYGGGTVVTV				SVSRQITVAGTCVETKVLRV			20		4	1
>	766	55	0.00467402	2	DQTPLLTTKKTGESLTINCVLRDSKCALSRTTWYRTRAGTGNEETISKGGRYVETVNSGSKSFSLRINDLNVEDGGTYRCNAHLACPNWLYRDVFGDGTAVTV				NAHLACPNWLYRDV			14		4	1
>	767	55	0.00467402	Unk	DQTPHTITKETGASLTINCVLRDSNCALFSTYWYRKKSGSLNEESISKGGRYVETINSGSKSFSLRINDLTIEDSGTYRCRAARVIKLVCPSLDVYGDGTAVTV				RAARVIKLVCPSLDV			15		4	1
>	768	55	0.00467402	2	DQTAQTITKETGESLTINCVLRDSNCALSSTYWYRKKSGSTNEESISKGGRYVETVNSGSKSFSLRINGLTVEPSGTYRCNVRSELVVLPGIRRWHCRDCE				NVRSELVVLPGI			12		5	0
>	769	54	0.00458904	2	DQTPRSITSETGESLTITCALRDSNCALSSTYWRRKKSGSTNEEIMAKGGRYVETVNSGSRSFSLRINEIAVEDSGTYRCHLASWCASWSGDVYGDGTAVTV				HLASWCASWSGDV			13		4	1
>	770	54	0.00458904	1	DQTPQTVTKETGESLTINCVLRDTMHALGGTCWFRKKAGSTNEESISLGGRYVETVNSGSKSFSMRINDLTVEDSGTFRCGRASSCVTRRCGNSAVCGGGTVVTV				GRASSCVTRRCGNSAV			16		6	2
>	771	54	0.00458904	1	DQTPQTVTKATGESLTINCVLRDANWALGSTCWYRKKSGSTNEESISKGGRYVETVNSGSKSFSMRINDLTVEDSGTFRCGVRAIFAACDVACARIEACGDGTAVTV				GVRAIFAACDVACARIEA			18		6	2
>	772	54	0.00458904	2	DQTPQTITKETGESLTINCVLRDSNCALSSTYWYRTKSVSTNEEPISKGGRYVETVNSGSKSFSLRINDLTVEDSGTYRCNVWWSPHSWACAGAERDVYGSGTAVTV				NVWWSPHSWACAGAERDV			18		4	1
>	773	54	0.00458904	2	DQTPQTITKETGESLTINCVLRDSNCALSSTYWYRKKSGSTNEESISKGGRYVETVNSGSKSFSLRINDLTVEDSGTYRCNVYNPSGMNDCVILYGGGTVVTV				NVYNPSGMNDCVIL			14		4	1
>	774	54	0.00458904	2	DQTPQTITKETGESLTINCVLRDSNCAFASTHWHRKKSGSTNEESISKSGRYVETVNSGSSGSKSFSLRINDLTVEDSGTYRCNVRISFCESGVLGNDVYGDGTAVTV				YRCNVRISFCESGVLGNDV			19		4	2
>	775	54	0.00458904	2	DQTPQTITKETGESLTINCVLRDSKCALSSTYWYRKKSGSTNEERISKGGRYVETVNSGSKSFSLRINDLTAEDSGTYRCNAHTLCSSLRSGVSGDGTAVTV				NAHTLCSSLRSGV			13		4	1
>	776	54	0.00458904	2	DQTPQTITKETGESLTINCVLRDNICALSDTYWYRKKAGSRNEESISKGGRYVETVSSASNTASLRINDLSVEDSGTYRCNVYQSCMVASYSGDGTVVTV				NVYQSCMVASY			11		4	1
>	777	54	0.00458904	2	DQTPQTITKETGESLTINCVLRDLDCASFSAYWYRKKSGSTNEENILKGGRSVETVNSGSKSFSLRINDLTVEDSGTYRCRLVGGGMCVLRSDSDVYGDGTAVTV				RLVGGGMCVLRSDSDV			16		4	1
>	778	54	0.00458904	1	DQTPQTITKETGESLTINCVLRDASYALGSTCWYRKKSGSTNEESISKGGRYVETVNRGSQSFSMRINDLTVEDSGTFRCGAGDCCDDVLLGSAACGDGTAVTV				GAGDCCDDVLLGSAA			15		6	2
>	779	54	0.00458904	1	DQTPQTITKETGESLTINCVLRDAIYELGKTCWYRKKSGSTNEESISNGGRYVETVNSGSKSFSMRINDLTAEDSGTFRCGVSFTGWCVTRCVLSADCGGGTVVTV				GVSFTGWCVTRCVLSAD			17		6	2
>	780	54	0.00458904	2	DQTPQTITKETGESLTINCVLGGSNCPLTSTYWLRKKSGSTNEETITKGGRYVETVTSASKSFSLRINDLTVEDSGTYRCNAFATSHELRCHYDEYGDGTAVTV				NAFATSHELRCHYDE			15		4	1
>	781	54	0.00458904	Unk	DQTPQTITKETGESLTINCESNCTLATTHWYRKKPGSTNEESISKGGRYVETVNSGTKSFSLRINDLTPEDSGTYRCRAYGLVCGGRVELGGLYGGGTVVTV				GLVCGGRVELGGL			13		4	1
>	782	54	0.00458904	2	DQTPHSITKETGESLTINCVLRDSNCPLRGTDWYRTTSGSTNEESISKGGRYVETVNSGSKSFSLRINDLTVEDSGTYRCRGRLGNIARPDCLVAYGVLGGGTVVTV				RGRLGNIARPDCLVAYGV			18		4	1
>	783	53	0.00450406	4	DQTPQTITKETGESLTINCVVRDPNWKLSSTYWYRKKSGSTNDERIAKTGRYVETVNSGSKSFSLRINDLTVEDSGTYRCNPILYDDEAREPWYDVYGGGTVVTV				NPILYDDEAREPWYDV			16		2	0
>	784	53	0.00450406	1	DQTPQTITKETGESLTINCVVRDLSYVLGSTCWYRKKSGSTNEESISKGGRYVETVNTGSKSFNMRINDLTVEDSGTYTCGVCRWCRATTIVSGAPSAACGDGTVVTV				GVCRWCRATTIVSGAPSAA			19		6	2
>	785	53	0.00450406	2	DQTPQTITKETGESLTINCVLRELHCELSATYWYRKKSGSTNEEIISKGGRYVETVNSRSKSFSLRINDLTVEDSGTYRCNSFIDCGVDLEEVLDVYGDGTAVTV				NSFIDCGVDLEEVLDV			16		4	1
>	786	53	0.00450406	2	DQTPQTITKETGESLTINCVLRDSYCELSVTYWYRKKSGSTNEEIISKGGRYVETVNSRSKSFSLRINDLTVEDSGTYRCNSFIECGVDLEEVLDVYGGGTVVTV				NSFIECGVDLEEVLDV			16		4	1
>	787	53	0.00450406	2	DQTPQTITKETGESLTINCVLRDSNCASGSTYWYRKNSGSTNEESISKGGRYVEEVNSGSKSFSLRINDLTVEDSGTYRCKIRSWTVSLRCVDVYGGGTVVTV				KIRSWTVSLRCVDV			14		4	1
>	788	53	0.00450406	2	DQTPQTITKETGESLTINCVLRDSNCAPSSTYWFRKKSGSTNEESLSLGGRYVRTVNSATKSFSLRINDLTVEDSGTYRCNVYELGCGAYDVYGDGTAVTV				NVYELGCGAYDV			12		4	1
>	789	53	0.00450406	2	DQTPQTITKETGESLTINCVLRDSNCALSTTYWYRKKSGSTNEESISKGGRYVETVNSGSKSFSLRINDLLVEDSGTYRCNVWLALVCPPPYDVYGGGTVVTV				NVWLALVCPPPYDV			14		4	1
>	790	53	0.00450406	2	DQTPQTITKETGESLTINCVLRDSNCALSSTYWYRKKSGSTNEESISKGGRYVETVNSGSNRDARYRVAGRELEAWGCNGRWHCRDCE				#VALUE!			#VALUE!		5	#VALUE!
>	791	53	0.00450406	2	DQTPQTITKETGESLTINCVLRDSNCALSSTYWYRKKSGSTNEESISKGGRYVETVNSGSKSFSLRINDLTVEDSGTYRCSSWCPYGREGYDVYGDGTAVTV				SSWCPYGREGYDV			13		4	1
>	792	53	0.00450406	2	DQTPQTITKETGESLTINCVLRDSNCALSSTYWYRKKSGSTNEESISKGGRYVETVNSGSKSFSLRINDLTVEDSGTYRCNVYVAGMSPCLSWGDVYGGGTAVTV				NVYVAGMSPCLSWGDV			16		4	1
>	793	53	0.00450406	2	DQTPQTITKETGESLTINCVLRDSNCALSSTYWYRKKSGSTKDESISKGGRYVETVNSGSKSASLRINDLVVEDSGTYWCNVGWYGYDCAEPQYGGGTVVTV				NVGWYGYDCAEPQ			13		4	1
>	794	53	0.00450406	2	DQTPQTITKETGESLTINCVLRDSNCALSSTYWWRKREGSTNEESISKGGRYVETVNSGSKSFSLRINDLTVEDSGTYRCRDAGIFQGDCLRSDGYGDGTAVTV				RDAGIFQGDCLRSDG			15		4	1
>	795	53	0.00450406	2	DQTPQTITKETGESLTINCVLRDSNCALSSTYWFRKKSGSTNEESISKGGRYVETVNSGSKSFSLRINDLTVEDSGTYRCNHRGVIAGLIAGLGRILCGDDVYGDGTAVTV				NHRGVIAGLIAGLGRILCGDDV			22		4	1
>	796	53	0.00450406	2	DQTPQTITKETGESLTINCVLRDSHCSLSSTYWYRKLPGSTAEQRISLGGRYVETVNSGSKSFSLRINDLTVEDSGTYRCRRLLRGSRSNCAYDVYGGGTVVTV				RRLLRGSRSNCAYDV			15		4	1
>	797	53	0.00450406	2	DQTPQTITKETGESLTINCVLRDSACTSSRTYWYRKLSGSTNEESISKLGRYVETVNSGSKSFSLRINDLTVEDGGTYRCSVRPCIIQGMVYGDGTAVTV				SVRPCIIQGMV			11		4	1
>	798	53	0.00450406	2	DQTPQTITKETGESLTINCVLRDANCALSSTYWYRKKSGSTTEENISKGGRYVETVNSGSKSFSLRINDLTVEDSGTYRCHVVYCQLLQRDGGGTVVTV				HVVYCQLLQR			10		4	1
>	799	53	0.00450406	2	DQTPQTITKEAGESLTINCVLRDSNCALSSTYWYRKKSGSTNEERISKLGRYVETVNSRSKSFSLRINDLTVEDTGTYRCNILCYGRSVYGGGTVVTV				NILCYGRSV			9		4	1
>	800	53	0.00450406	2	DQTPQTARKETGESLTINCVLRDSDCALSSTRWYRKKSGSANEENISKGGRYVETVNSGAKSFSLRINDLAVEDSGTYRCNVYYRVRYHCPRVGSDGVYGGGTVVTV				NVYYRVRYHCPRVGSDGV			18		4	1
>	801	52	0.00441908	2	DQTPRTITCETGESLTINCVLRDTDCALSSTYWYRNQSGSTNEETIAKGGRYVETVNIGSKSFSLRINDLTVEDSGTYRCNALVWIDYSCGLARGNFDLYGGGTVVTV				NALVWIDYSCGLARGNFDL			19		5	1
>	802	52	0.00441908	2	DQTPQTVTKETGESLTINCGLRDRHCELGVTYWYRKRSGSTNEEIISKGGRYVETINSRSRSFSLRINDLTVEDSGTYRCNFFIECGVDLEEVLDVYGGGTVVTV				NFFIECGVDLEEVLDV			16		4	1
>	803	52	0.00441908	1	DQTPQTITKFTGESLTINCVLRDASYAWGSTCWYRKKSGSTNEESISIGGRYVETVNSGSKSFSMRINDLTVEDSGTFRCEASWLQTCAYAGCGRSGHCGDGTAVTV				EASWLQTCAYAGCGRSGH			18		6	2
>	804	52	0.00441908	2	DQTPQTITKETGESLTLNCVLRDSYCVLSSTYWYRKKSGSTNEERIAKGGRYVETVNSGSKSFSLRINDLTVEDSGTYRCNVWASISLNCKGYDGYGGGTVVTV				NVWASISLNCKGYDG			15		4	1
>	805	52	0.00441908	2	DQTPQTITKETGESLTITCVLGSSKCPLSSTHWGRKKSGSGEEENISNGGRYVETVNSGSQSFSLRINDLKVEDSGTYRCSGYRWYGDDCDRLEGVYGDGTAVTV				SGYRWYGDDCDRLEGV			16		4	1
>	806	52	0.00441908	2	DQTPQTITKETGESLTINCVLRDSYCALSSTYWYRKKSGSTNDESISKGGRYVETVNSGSKSFSLRINDLTVEDSGTYRCNVRRSWTPDCAWPYDVYGGGTVVTV				NVRRSWTPDCAWPYDV			16		4	1
>	807	52	0.00441908	2	DQTPQTITKETGESLTINCVLRDSSCVVSRTHWYRKKSGSTNEEYISKGGRYVETVNSASKSFSLRINDLTVEDSGTYRCNAVRCSVQLNTYGSGTAVTV				NAVRCSVQLNT			11		4	1
>	808	52	0.00441908	2	DQTPQTITKETGESLTINCVLRDSNCALSSTYWYRKKSGSTNEESISKGGRYVETVNSGSKSFSLRINDLTVEDSGTYRCNVYYLSHGPEYCDVYGGGTAVTV				NVYYLSHGPEYCDV			14		4	1
>	809	52	0.00441908	2	DQTPQTITKETGESLTINCVLRDSNCALSSTYWYRKKSGSTNEESISKGGRYVETVNSGSKSFSLRINDLTVEDSGTYRCNTRGLGYMRVDDCMAELDLDVYGDGTAVTV				NTRGLGYMRVDDCMAELDLDV			21		4	1
>	810	52	0.00441908	2	DQTPQTITKETGESLTINCVLRDSNCALSSTYWYRKKSGSTNEENISKGGRYVETVNSGSKSFSLRINDLTVEDSGTYRCGGRRSIAGISVLCRLELGGDVYGGGTVVTV				GGRRSIAGISVLCRLELGGDV			21		4	1
>	811	52	0.00441908	2	DQTPQTITKETGESLTINCVLRDSNCALSRTYWNRKKSGSTNEESIGKGGRYVETVNSGSKSFSLRINDLTVEDTGTYRCYVWTIAGKILDCSGGRIYGGGTAVTV				YVWTIAGKILDCSGGRI			17		4	1
>	812	52	0.00441908	2	DQTPQTITKETGESLTINCVLRDSNCALSFTYWYRKKSGSTNEESISKGGRYVETVNSGSKSFSLRINDLTVEDSGTYRCNVYQGRLCPNWIDVYGGGTVVTV				NVYQGRLCPNWIDV			14		4	1
>	813	52	0.00441908	2	DQTPQTITKETGESLTINCVLRDSNCAFSHTYWYRKKSGSANEERISKGGRYVETVNSGSKSFSLRINDLTVEDSGTYRCNAYHPFSDCKLDAYGGGTAVTV				NAYHPFSDCKLDA			13		4	1
>	814	52	0.00441908	1	DQTPQTITKETGESLTINCVLRDASYALGSTCWYRKKSGSTNEESISKGGRYVETVNSGSKSFSMRINDLTVEDSGTFRCGVSLTGWCVTLGCVLGSTTCGDGTAVTV				GVSLTGWCVTLGCVLGSTT			19		6	2
>	815	52	0.00441908	2	DQTPQTIRKETGESLTINCVLRDSHCALSSTYWYRKTSGSTNEETISKGGRYVETVNSVSKSFSLRINDLTVEDSGTYRCTVDARAGMWGDCELGDVYGGGTAVTV				TVDARAGMWGDCELGDV			17		4	1
>	816	52	0.00441908	2	DQTPQFLTKETGESLTINCVLRDSNCALSAAYWYRKKSGSRNEERIASISKGGRYVETVNSGSKSFSLRINDLTVEDSGTYRCKSKSWYPLICVNTASDVYGRGTVVTV				YRCKSKSWYPLICVNTASDV			20		4	2
>	817	52	0.00441908	2	DQTPQAITKETGESLTINCAVRDSRCPLSSTYWVRTKSGSTNEESISKGGRYVETVNSGSKSFSLRINDLTVEDSGTYRCNAIGYRGCSKFLEDVYDVYGDGTAVTV				NAIGYRGCSKFLEDVYDV			18		4	1
>	818	52	0.00441908	2	DQTPGTITKETGESLTINCVLRDTNCKLSRTYWYRKKSDSTAEESISKGGRYVETVNSGSKSFSLRINDLTVEDSGTYRCNTQSPLTCIDDQVLTYDVYGDGTAVTV				NTQSPLTCIDDQVLTYDV			18		4	1
>	819	51	0.0043341	4	DQTPQTITKETGESLTLNCVLRDTRCALSNTHWHLQKSGSSHEETILSGGRYVETVNSDSESFSLRINDLTVEDSGTYKCTVEPDYGDMEECYLVYGDGTAVTV				TVEPDYGDMEECYLV			15		4	1
>	820	51	0.0043341	2	DQTPQTITKETGESLTINCVLRVSDCALSRTYWYRKKSGSTNELSISKGGRYVETVNSGSKSFSLRINDLTVEDSGTYRCNVVWSVYDCLDWGDVYGGGTVVTV				NVVWSVYDCLDWGDV			15		4	1
>	821	51	0.0043341	2	DQTPQTITKETGESLTINCVLRDTNCGLSSTYWYRKKSGSTNEEMISKGGRYIETVNSGSKSFSLRINDLTVEDSATYRCNVYDCCRYDCRGNVYGGGTVVTV				NVYDCCRYDCRGNV			14		6	3
>	822	51	0.0043341	2	DQTPQTITKETGESLTINCVLRDSNCVLSRTLWHRKKPGSTNEENIVKGGRYVETVNSGSKSFSLRINDLTVEDSGTYRCGVWTIAGKILDCSGGRIYGGGTVVTV				GVWTIAGKILDCSGGRI			17		4	1
>	823	51	0.0043341	2	DQTPQTITKETGESLTINCVLRDSNCAVSSTYWYRKKSGSTNEESISKSGRYVETVNSGSKSFSLRMSDLTVEDSGTYRCRVPARVSFLCLTGTWFDVYGGGTAVTV				RVPARVSFLCLTGTWFDV			18		4	1
>	824	51	0.0043341	2	DQTPQTITKETGESLTINCVLRDSNCALSSTYWYRKKSGSTNEESISKGGRYVETVNSGSKSFSLRINDLTVEDSGTYRCNVPLVCGWRTGDVYGGGTVVTV				NVPLVCGWRTGDV			13		4	1
>	825	51	0.0043341	2	DQTPQTITKETGESLTINCVLRDSNCALRSTFWYRKKSGSTNEERISLGGRFVETRNSGSKSFSLRINDLLVEDSGTYRCNVYAPAGLYDCAEWGYDVYGGGTVVTV				NVYAPAGLYDCAEWGYDV			18		4	1
>	826	51	0.0043341	2	DQTPQTITKETGESLTINCVLRDSNCAFASTHWHRKKSGSTNEESISKSGRYVETVNSGSSGSKSFSLRINDLTVEDSGTYRCNVRISFCESGVLGNDVYGGGTVVTV				YRCNVRISFCESGVLGNDV			19		4	2
>	827	51	0.0043341	1	DQTPQTITKETGESLTINCVLRDAIYALGSTCWYRKKSGSTNEESISKGGRYVETVNSGSKSFSMRINDLTVEDSGTFRCGRYYSSGCDGLCSRNPHACGGGTAVTV				GRYYSSGCDGLCSRNPHA			18		6	2
>	828	51	0.0043341	Unk	DQTPQTITKETGDSLTINCEMQDSRCVLSKTSWRRKKSGSTNEETISKGGRYVETVNSESKSFSLRINDLTVEDVGTYRCHVLPWCALGPGPRLSGGGTVVTV				HVLPWCALGPGPRL			14		4	1
>	829	51	0.0043341	2	DQTPETITKETGESLTINCVLRDSPCALGETFWYYIKSGSTNQEKMSLVGRYVETVNSGSKSFSLRINDLTVEDSGTYRCDVWECARTGRHGDGTAVTV				DVWECARTGR			10		4	1
>	830	50	0.00424911	2	DQTPQTITKGTGESLTIRCVLRNEECKLRSTSWYRKKSGSTNEENISKGGRYVETVNSRSQTFSLRINDLTVEDSGTYRCSTWCLAELGDVYGGGTVVTV				STWCLAELGDV			11		4	1
>	831	50	0.00424911	2	DQTPQTITKETGESLTINCVLWGSNCALPSTYWYRKRWDSTNEESISKGGRYVETVIGGSKSFSLTINDLTVEDSGTYRCNTLAGQMSCWEESVYGLGTAVTV				NTLAGQMSCWEESV			14		4	1
>	832	50	0.00424911	2	DQTPQTITKETGESLTINCVLSDSNCALSSTRWYRKKSGSTNEESISLGGRHVETVNSGSKSFSLRINDLTVEDGGTYRCETFRRGSFCFGRHSDVNGNYDLRGDGTAVTV				ETFRRGSFCFGRHSDVNGNYDL			22		4	1
>	833	50	0.00424911	2	DQTPQTITKETGESLTINCVLRDSNCLLTSTYWYRKKSGSTNEESISKGGRYVETVNSGSKSFSLRINDLTVEDSGTYRCLTSDCGVLPGWRYDVYGGGTVVTV				LTSDCGVLPGWRYDV			15		4	1
>	834	50	0.00424911	2	DQTPQTITKETGESLTINCVLRDSNCALSSTYWYRKKPASKHEQRISIKGRYVETVNTGSKSFSLRIDDLTVEDSGTYICGVLYGIFECKTNSDVYGGGTAVTV				GVLYGIFECKTNSDV			15		4	1
>	835	50	0.00424911	2	DQTPQTITKETGESLTINCVLRDSNCALSSSYWYRKKSDSTNEESISKGGRYVETVNSGSKSFSLRINDLRVEDSGTYRCNAWDCVGMNWRSGDGTAVTV				NAWDCVGMNWR			11		4	1
>	836	50	0.00424911	2	DQTPQTITKETGESLTINCVLRDSNCAFVSTYWYRKKSGSAAEEKISKGGRYVETVLGGSKSFSLRINDLTVEDSGTYRCNARYCVWNSSVYGGGTVVTV				NARYCVWNSSV			11		4	1
>	837	50	0.00424911	1	DQTPQTITKETGESLTINCVLRDASYVLGSTCWYRKKSGSTNEESLSRGGRYVETVNSGSKSFSMRIDDLTVEDSGTFRCCRWWRDWECGPKNSAACGGGTVVTV				CRWWRDWECGPKNSAA			16		6	2
>	838	50	0.00424911	2	DQTPQTITKETGESLTINCFLRSNACAPSRTSWLRKKSGSTNEESISEGGRYVEISDYGSKSFSLRINELTVEDSGTYRCNVGTTGGLLSFCKDVLGGGTVVTV				NVGTTGGLLSFCKDV			15		4	1
>	839	50	0.00424911	2	DQTPQTITKETGESLTIMCVLRDTNCALSITLWSRKASDSGREESISKGGRYVETVNSGSKSFSLRINDLTVEDSGTYRCNVRSRETYPCRLLGNVYGAGTVVTV				NVRSRETYPCRLLGNV			16		4	1
>	840	50	0.00424911	2	DQTPQTITIGTGESLTINCVLRESNCELSSTYWRRRKSGSTSEESIEKAGRYVETVNSGSKSFSLRINDLTVEDSGTYRCRIYSWCLEPYNYDVSGGGTVVTV				RIYSWCLEPYNYDV			14		4	1
>	841	50	0.00424911	2	DQTPQTITAETGESLTINCVLRDTACALSTTSWYRKKSGSTKEESIFQGGRYVLTVNSGSKSFSLRINDLTSGDSGTYHCNAYTAGPYDCPAGAKHYDLNGGGTVVTV				NAYTAGPYDCPAGAKHYDL			19		4	1
>	842	50	0.00424911	2	DQTPQFLTKETGESLTINCVLRDSNCALSAAYWYRKKSGSRNEERIASISKGGRYVETVNSGSKSFSLRINDLTVEDSGTYRCKSKSWYPLICVNTASDVYGRGTAVTV				YRCKSKSWYPLICVNTASDV			20		4	2
>	843	50	0.00424911	2	DQTPLTITKDAGESLTISCVLRDYNCAFPRTYWYRKKSGSTNEESISKGGRYVETVNRGSQSFSLRIKDITVEDSGTYRCNVLPGPFCLSLTGDDVYGDGTAVTV				NVLPGPFCLSLTGDDV			16		4	1
>	844	49	0.00416413	2	DQTPQTITKGTGESLTIRCVLRNEECKLRSTSWYRKKSGSTNEENISKGGRYVETVNSRSQTFSLRINDLTVEDSGTYRCSTWCLAELGDVYGDGTAVTV				STWCLAELGDV			11		4	1
>	845	49	0.00416413	2	DQTPQTITKETGESLTINCVLRYSYCALSSTRWYRKKSGSINEERISKGGRYVETVKSGSKSFSLRINDLTVEDSGTYRCNVPYDCSSLVDVYGGGTVVTV				NVPYDCSSLVDV			12		4	1
>	846	49	0.00416413	2	DQTPQTITKETGESLTINCVLRNDDCALSSENWYRTRSGSTNEETISIGGRYVPAGNSASKSYSLRINDLTVEDTGEYRCSVRCFKGWKGEIYGGGTAVTV				SVRCFKGWKGEI			12		4	1
>	847	49	0.00416413	2	DQTPQTITKETGESLTINCVLREPDCALSSTNWYRRESGSTSEESITLGGRYVETVNSNSKSFSLRIDDLTVEDSGTYRCNIYGMAGWSESDDCLGLKYDDYGDGTAVTV				NIYGMAGWSESDDCLGLKYDD			21		4	1
>	848	49	0.00416413	2	DQTPQTITKETGESLTINCVLRDSNCTLRSTYWYRRKSGCTNEESISRAGRYVETVNRASKSFSLRINDLTIEDSGTYRCNVGTTDCAWTYDVDGGGTVVTV				NVGTTDCAWTYDV			13		5	1
>	849	49	0.00416413	2	DQTPQTITKETGESLTINCVLRDSNCRLSTTYWRRKKSGSDVGAIISKGGRYVETVNSGSKSFSLRINDLTVEDSGTYQCSAELSCYRTWAADVVGGGTAVTV				SAELSCYRTWAADV			14		4	1
>	850	49	0.00416413	2	DQTPQTITKETGESLTINCVLRDSNCALSSTYWYRKKSGSTNEQSISKGGRYVETVNSGSKSFSLRINDLTVEDSGTYRCNVVHSWYPTYCMDVYGDGTAVTV				NVVHSWYPTYCMDV			14		4	1
>	851	49	0.00416413	2	DQTPQTITKETGESLTINCVLRDSNCALSSTYWYRKKSGSTNEESISKGGRYVETVNSGSKSFSMRINDLTVEDSGTFRCGVCTGCCLWRWHCRDCE				GVCTGCCL			8		8	3
>	852	49	0.00416413	2	DQTPQTITKETGESLTINCVLRDSNCALSSTYWYRKKSGSPNEESISKGGRYVETVNSGSKSFSLRINDLTVEDSGTYGCNVFHWSELCPELDVYGGGTVVTV				NVFHWSELCPELDV			14		4	1
>	853	49	0.00416413	2	DQTPQTITKETGESLTINCVLRDSNCALSHTYWYRKKSGSINEESISKGGRYVETVNSGSKSFSLRINDLTELDSGTYRCNVFSGMDRMTCELAYDVYGGGTVVTV				NVFSGMDRMTCELAYDV			17		4	1
>	854	49	0.00416413	2	DQTPQTITKETGESLTINCVLRDSNCALFATYWYRKSSGSTNEESISKIGRYVETVNSGSKSFSLRINDLTVEDSGTYRCNVYEPGTLNCDVYGGGTVVTV				NVYEPGTLNCDV			12		4	1
>	855	49	0.00416413	1	DQTPQTITKETGESLTINCVLRDASYALGSTCWYRRDLGSEIEESIKKGGRYVETVNRASKSFSMRINDLTVEDSGTFRCAVSAWYEACTVRLCESVACGGGTVVTV				AVSAWYEACTVRLCESVA			18		6	2
>	856	49	0.00416413	1	DQTPQTITKETGESLTINCVLRDASYALGSTCWYRKKSGSTNEESISKGGRYVETVNSGSKSFSLRINDLTVEDSGTYRCRDAGIFQGDCLRSDGYGGGTAVTV				RDAGIFQGDCLRSDG			15		4	1
>	857	49	0.00416413	2	DQTPQTITKETGESLTIKCVLRGSHCVLTSPRTYWHRKTSASLSFSSISLGGRYVETVNSESNAFVLRINDLSVDDSGTYRCNVISGTLSTIGLGGCNWSVYGGGTVVTV				RCNVISGTLSTIGLGGCNWSV			21		4	2
>	858	49	0.00416413	2	DQTPQTITKETAESLTINCVLRNSLCPLLGTYWYRKKSGSTNEENISKGGRYAGSENSGSRSFSLRINDLTVEDSGTYRCKAVCWNQDVYGDGTAVTV				KAVCWNQDV			9		4	1
>	859	49	0.00416413	2	DQTPPTITKETGESLTINCVLRDTNCGASSTSWHRKKSGSTPEEILATEGRYVETVNSGSKSFSLRINDLTVEDSGTYRCSVSRQITVAGTCVETKVLRVYGDGTAVTV				SVSRQITVAGTCVETKVLRV			20		4	1
>	860	49	0.00416413	2	DQTPETITKETGESLTINCVLRETNCAFQSTYWYRKKSGSTNWKRISKGGRYVETVNSASKSFSLRINDLTVEETGTYKCNVWHLNCHGRQLNYDGDGGGTAVTV				NVWHLNCHGRQLNYDG			16		4	1
>	861	48	0.00407915	1	DQTPRSVTKETGESLTINCVLRDASYALGSTCWYRKKSGSTNEESISKGGRYVETVNSGSKSFSLRINDLTVEDGGTYRCGVSEGSWRSCGRKLCPYYAACGDGTAVTV				GVSEGSWRSCGRKLCPYYAA			20		6	2
>	862	48	0.00407915	Unk	DQTPQTVTKETGESVTINCVVRDMRCVLGSTSWGRKKSGSTNDEKISGGGRYVETVDRESKSFSLRINDLTVEDSGTYRCNVRDCDPDWRRYGDGTVVTV				NVRDCDPDWRR			11		4	1
>	863	48	0.00407915	1	DQTPQTVRKETGESLTINCVLDDANFALANTCWYREIAGSTNEETISKGGRYVETVNSGSKSFSMTINDLTVEDSGTFRCGACQYTACECSNGCARRAACGGGTAVTV				GACQYTACECSNGCARRAA			19		8	4
>	864	48	0.00407915	2	DQTPQTITRETGESLTINCVLRDSNCEQLATYWYRKSSGSSNEEKISTGGRYVETVNSGSKSSSLRITDLTVADSGTYRCNLKCRVLYVEARSVFGGGTVVTV				NLKCRVLYVEARSV			14		4	1
>	865	48	0.00407915	1	DQTPQTITKFTGESLTINCVLRDASYALGSTCWYRKKSGSTNEESISIGGRYVETVNSGSKSFSMRINDLTVEDSGTFRCEASWLQTCAYAGGGRSGHCGGGTVVTV				EASWLQTCAYAGGGRSGH			18		5	1
>	866	48	0.00407915	2	DQTPQTITKETGESLTLNCALRDTDCALRSTYWYRKKSGSTDEESISKGGRYSETVDRGSKSFSLRINDLTVEDSGTYRCNIWGGGCHDVSGGGTVVTV				NIWGGGCHDV			10		4	1
>	867	48	0.00407915	2	DQTPQTITKETGESLTITCVLRDSNCRLSSTYWYRKKSGSTHEESISKGGRYVETVNSGSKSFSLRINDLTVEDSGTYRCHVRNSWSMTLNCYNADVYGGGTVVTV				HVRNSWSMTLNCYNADV			17		4	1
>	868	48	0.00407915	2	DQTPQTITKETGESLTINCVLRNSNCALSSTLWHRKKSDSTNEESISKGGRYVETVNSGSKSFSLRINDLTVEDSGVYRCRVYTTIVGISLASLNLGCDVWGGGTAVTV				RVYTTIVGISLASLNLGCDV			20		4	1
>	869	48	0.00407915	2	DQTPQTITKETGESLTINCVLRESNCALSSTYWFLKKSGSTNEESISKGGRYVETVNSGSKSFSLRINDLTVEDSGTYRCNAYTNRLNCHLDVYGDGTAVTV				NAYTNRLNCHLDV			13		4	1
>	870	48	0.00407915	2	DQTPQTITKETGESLTINCVLRDSVCALSSTYWYRSNSDSANEESISKGGRYVETVNSGSKSFSLRINDLAVEDSGTYRCNAQLCLNWGSRYGGGTAVTV				NAQLCLNWGSR			11		4	1
>	871	48	0.00407915	2	DQTPQTITKETGESLTINCVLRDSPCALGSTYWYRKKSGSTNEESISKGGRYVETVNSGSRSFSLRINELTVEDSGTYRCNVHGRCGGLLAMRDGDGGGTVVTV				NVHGRCGGLLAMRDG			15		4	1
>	872	48	0.00407915	2	DQTPQTITKETGESLTINCVLRDSNCQVSSTYWYRKKSGSKNEQSISKGGRYVETVNSASKSFSLRINDLTVEDSGTYRCKVKPKLVFIDDCYRPGGLPYDRYGGGTVVTV				KVKPKLVFIDDCYRPGGLPYDR			22		4	1
>	873	48	0.00407915	2	DQTPQTITKETGESLTINCVLRDSNCLLSMTYWFRKKSGSENEESISKGGRYVETVNSGSKSFSLRINDLLVEDSGTYRCNVYYINDGDRDYCDVYGSGTAVTV				NVYYINDGDRDYCDV			15		4	1
>	874	48	0.00407915	2	DQTPQTITKETGESLTINCVLRDSNCALSSTYWYRKKSGSTNEESISKGGRYVETVNSGSKSFSLRINDLTVEDSGTYRCNVWELLLPPGCIRRWHCRDCE				NVWELLLPPGCI			12		6	1
>	875	48	0.00407915	2	DQTPQTITKETGESLTINCVLRDSNCALSSTYWYRKKSGSTNEESISKGGRYVETVNSGSKSFSLRINDLTVEDSGTYRCNVRSWYPDDCVGPVGDRYGGGTVVTV				NVRSWYPDDCVGPVGDR			17		4	1
>	876	48	0.00407915	2	DQTPQTITKETGESLTINCVLRDSNCALSSTYWYRKKSGSTNEESISKGGRYVETVNSGSKSFSLRINDLTVEDSGTYRCNPYIDCEDERDEVYDVYGGGTVVTV				NPYIDCEDERDEVYDV			16		4	1
>	877	48	0.00407915	2	DQTPQTITKETGESLTINCVLRDSNCALSSTYWYRKKSGSTNEESISKGGRYVETVNSGSKSFSLRINDLTVEDSGTYRCHVSRVVSLLACELDVYGGGTAVTV				HVSRVVSLLACELDV			15		4	1
>	878	48	0.00407915	2	DQTPQTITKETGESLTINCVLRDSNCALSSTYWLRKREVSTHEESISKGGRYVETVNSGSKSFSLRINDLTVEDSGTYRCRDAGIFQGDCLRSDGYGGGTVVTV				RDAGIFQGDCLRSDG			15		4	1
>	879	48	0.00407915	2	DQTPQTITKETGESLTINCVLRDSNCALSSTYWLRKREGSTNEESISKGGRYVETVNSGSKSFSLRIKDLTVEDSGTYRCRDAGIFQGDCLRSDGYGGGTVVTV				RDAGIFQGDCLRSDG			15		4	1
>	880	48	0.00407915	2	DQTPQTITKETGESLTINCVLRDSNCALSITYWYRKKSGSTHEESISKGGRYVETVNSGSKSFSLRINDLTVEDSGTYRCNVQGVNWYDCDGTAYVSGGGTVVTV				NVQGVNWYDCDGTAYV			16		4	1
>	881	48	0.00407915	2	DQTPQTITKETGESLTINCVLRDSKCALSSTYWYRKKSGSTNEESISKGGRYVETVNSGSKSFSLRINDLTAEDSGTYRCNAHTLCSSLRSGVSGGGTVVTV				NAHTLCSSLRSGV			13		4	1
>	882	48	0.00407915	2	DQTPQTITKETGESLTINCVLRDANCALSSTYWYRKKSGSTNEESISKGGRYVETVNSGSKSFSLRINDLTVEDSGTYRCKGICVVDGTTEIDVYGDGTAVTV				KGICVVDGTTEIDV			14		4	1
>	883	48	0.00407915	2	DQTPQTITKETGESLTINCVLQDTHCDLYKTYWYRKKSGSDNEDLLTKGGRYVETVNSGSKSFSLRINDLTVEDSGTYRCHTKRSWCAAFWNDVDGGGTAVTV				HTKRSWCAAFWNDV			14		4	1
>	884	48	0.00407915	2	DQTPQTITKETGESLTIECVLRDTMCTLASTNWGRKSSDSSKEQNISKGGRYVETVNSGSKSASLRINDLTAEDSGTYRCHLHLKWAGGLQTCQDVYGDGTAVTV				HLHLKWAGGLQTCQDV			16		4	1
>	885	48	0.00407915	2	DQTPQTITKETGESLNINCVLRDSICALASTYWYRKKSGSTNEENISKGGRYVETVNSGSQSFSLRINDLTVEDSGTYRCNAHRSCAGLNLVSGIYGGGTVVTV				NAHRSCAGLNLVSGI			15		4	1
>	886	48	0.00407915	2	DQTPQTITKATGESLTINCVLRDSPCALSSTYWYRKLSGSTTEESISKGGRYVETVNSGSKSFSLRINDLTVEDSGTYRCNVNICWLETVNGFSVYGGGTAVTV				NVNICWLETVNGFSV			15		4	1
>	887	48	0.00407915	2	DQTPQTITAETGESLTINCVLRDTACALSTTSWYRKKSGSTKEESIFQGGRYVLTVNSGSKSFSLRINDLTSGDSGTYHCNAYTAGPYDCPAGAKHYDVHGGGTVVTV				NAYTAGPYDCPAGAKHYDV			19		4	1
>	888	47	0.00399417	1	DQTPRSVTKETGESLTINCVLRDASYALGSTCWYRKKSGSTNEESISKGGRYVETVNSGSKSFSLRINDLTVEDGGTYRCGPRDYPLCALRCMRRWHCRDCE				GPRDYPLCALRCM			13		7	2
>	889	47	0.00399417	2	DQTPQTLTKVAGESLTINCVLRDKNCPLDNTFWYRKRSDSPNEENIVKGGRYVETVNSGSKSFSLRINDLTVEDSGTYRCNVLQSGACWERNGPLYDVYGGGTVVTV				NVLQSGACWERNGPLYDV			18		4	1
>	890	47	0.00399417	2	DQTPQTITKQTGESLTINCVVRHSQCRLLSGNWYRKKSDSTNEESISKGGRYVETVNSGLKSSSLRINDLTVEDSGTYRCDPVLWKQTEGLNCNYELCGGGTVVTV				DPVLWKQTEGLNCNYEL			17		5	1
>	891	47	0.00399417	2	DQTPQTITKETGESLTINCVLRESRCALSNTAWYRKKSGSTYTETISNGGRYVETVNSGSKSFSLRINDLTVEDSGTYRCNASCWSLALNWSYDVYGDGTAVTV				NASCWSLALNWSYDV			15		4	1
>	892	47	0.00399417	2	DQTPQTITKETGESLTINCVLRDTDCALSSTYWWRAQSGSTHEESISKGGRYVEKVVSGSKSFSLTINDLTIEDSGTYRCNVYPVCPPMLIYGDGTAVTV				NVYPVCPPMLI			11		4	1
>	893	47	0.00399417	2	DQTPQTITKETGESLTINCVLRDSTCALRRTHWYRHTSGSKIEESISKGGRYVETVNRESKSFSLRINDLTVEDSGTYQCSAESYDSHHENWCHDVYGGGTVVTV				SAESYDSHHENWCHDV			16		4	1
>	894	47	0.00399417	2	DQTPQTITKETGESLTINCVLRDSNCALSYTEWYRKRAASTDEESISKGGRYVETVNSGSKSFSLRINDLTIEDSGTYRCYVVNGICLDEELDETDDLYGDGTAVTV				YVVNGICLDEELDETDDL			18		4	1
>	895	47	0.00399417	2	DQTPQTITKETGESLTINCVLRDSNCALSSTYWYRKKSGSTNEESISKGGRYVETVNSGSKSFSLRINDLTVEDSGTYRCNVYYSWYGSLCPELGDVYGGGTVVTV				NVYYSWYGSLCPELGDV			17		4	1
>	896	47	0.00399417	2	DQTPQTITKETGESLTINCVLRDSNCALSSTYWYRKKSGSTNEESISKGGRYVETVNSGSKSFSLRINDLTVEDSGTYRCNVSPSWVCRDVYGDGTAVTV				NVSPSWVCRDV			11		4	1
>	897	47	0.00399417	2	DQTPQTITKETGESLTINCVLRDSNCALSSTYWYRKKSGSTNEESISKGGRYVETVNSGSKSFSLRINDLTVEDSGTYRCNVPLVCGWRTGDVYGDGTAVTV				NVPLVCGWRTGDV			13		4	1
>	898	47	0.00399417	2	DQTPQTITKETGESLTINCVLRDSNCALSSTYWYRKKSGSTNEERISKGGRYVETVNSGSKSVSLRINDLTLEDSGTYRCNVWGRWGCVDDVSGDGTAVTV				NVWGRWGCVDDV			12		4	1
>	899	47	0.00399417	2	DQTPQTITKETGESLTINCVLRDSNCALSSTHWYRKKSGSTSEESISKGGRYVETVNSGSKSFSLRINDLTVEDSGTYRCNVWQSSGLRCLLDVYGGGTVVTV				NVWQSSGLRCLLDV			14		4	1
>	900	47	0.00399417	2	DQTPQTITKETGESLTINCVLRDSNCALPSTYWYRKKSGSTNEGSISKGGRYVETINSGSKSFSLRIIDLGVEDSGTYRCSVWGWCDESNYQVYGGGTVVTV				SVWGWCDESNYQV			13		4	1
>	901	47	0.00399417	2	DQTPQTITKETGESLTINCVLRDSNCALHSTYWYRKLSGSTNEERISKGGRYVETVNSGSKSFSLRINDLTVEDSGTYRCNGRRCISELDTYGGGTVVTV				NGRRCISELDT			11		4	1
>	902	47	0.00399417	2	DQTPQTITKETGESLTINCVLRDSNCALDARYWYFKRSDLTYEEIISTGGRFVETVARGSKSLSLRINDLTVADSGTYRCNVWAARCDFDVYGDGTAVTV				NVWAARCDFDV			11		4	1
>	903	47	0.00399417	2	DQTPQTITKETGESLTINCVLRDSKCPLSSTYWYRKNAGSTNEESISKGGRYVETVNSGSKSFSLRINDLTAEDSGTYRCNVHTLCSSLRAGVSGGGTAVTV				NVHTLCSSLRAGV			13		4	1
>	904	47	0.00399417	2	DQTPQTITKETGESLTINCVLRDSICPCSSTYWYRKKSGSTNEVSISKGGRYVETVNSGSKSFSLRINDLTVEDSGTYRCKCYGLRCGPVNWKAPDVYGGGTVVTV				KCYGLRCGPVNWKAPDV			17		6	2
>	905	47	0.00399417	2	DQTPQTITKETGESLTINCVLRDSICDLLTIHWHRKISGSTNEESISGGGRYVETVNSGSKSSSLRINDLTAEDSGTYRCNARIRCVRLLTSDVSGDGTAVTV				NARIRCVRLLTSDV			14		4	1
>	906	47	0.00399417	2	DQTPQTITKETGESLTINCVLRDSICALRRTSWYRKKSGSTNEERISTGGRYVETVNSGSKSFSLRINDLTVEDSGAYRCHVHGCPGPDPSGDGTVVTV				HVHGCPGPDP			10		4	1
>	907	47	0.00399417	2	DQTPQTITKETGESLTINCVLRDINCTLLDTNWYHKASGSGKEEGISKGGRYVKTVNSGSKSFSLRINDLRIEDSGTYRCQVAPGWFDCLKKDVYGGGTVVTV				QVAPGWFDCLKKDV			14		4	1
>	908	47	0.00399417	1	DQTPQTITKETGESLTINCVLRDASRLGGTCWYRRKSGSTNEESISKGGRVVETVNSGSKSFSLRINDLTVEDSGTFRCGVAFIIGCSAELCSRNSAACGGGTVVTV				VAFIIGCSAELCSRNSAA			18		6	2
>	909	47	0.00399417	1	DQTPQTITKETGESLTINCVLRDANYALGSTCWYRKKSGSENEESISKGGRYVETVNSGSKSFSMRINDLTVEDSGTFRCGTVYRGVICDYRLCSILSGACGGGTVVTV				GTVYRGVICDYRLCSILSGA			20		6	2
>	910	47	0.00399417	2	DQTPQTIIKETGESLTINCVLRDSPCPLPRTYWYRKKSGSINEVRLSKGGRYVETVNSGSKAFSLRINDLTVADSGTYRCNVYGGLQEGLCLTEIYNYDVYGDGTAVTV				NVYGGLQEGLCLTEIYNYDV			20		4	1
>	911	46	0.00390918	2	DQTPQTLTKETGESLTINCVAQDNKCALSSTYWYRKKSGSTEEESISKGGRYVETVNSGSKSFSLRINDLTVEDSGTYRCNVVLVCMAIPPTRDVYGGGTVVTV				NVVLVCMAIPPTRDV			15		4	1
>	912	46	0.00390918	2	DQTPQTITKVTGESLTINCVLRDARCALTTTYWYRRSSGSTNEEIISKGGRYVETVNSGSKSFSLRINALTLEDSGTYRCRGICTLQDDDDVYGDGTAVTV				RGICTLQDDDDV			12		4	1
>	913	46	0.00390918	2	DQTPQTITKETGESLTVNCVLRDSNCALSSTFWYRRKSGSTNEERISKGGRYVETVNSGTKSFSLRINDLTVEDSGTYRCNVWSAHIAGCLRPDVYGGGTVVTV				NVWSAHIAGCLRPDV			15		4	1
>	914	46	0.00390918	2	DQTPQTITKETGESLTLNCVLRDSRCALSSTYWYHKTSDSAYEESISKVGRYVETVKLGANSFSLRINDLTVEDSGTYRCHVSRIPSLMMCELDVYGGGTVVTV				HVSRIPSLMMCELDV			15		4	1
>	915	46	0.00390918	2	DQTPQTITKETGESLTINCVVREGSCALSDTNWLRKNSDSTNEESISKGGRYVETVNSGSKSFSLRINDLTFEDSGTYRCSVVCVVGALSFRRVTVYGGGTVVTV				SVVCVVGALSFRRVTV			16		4	1
>	916	46	0.00390918	2	DQTPQTITKETGESLTINCVLRVSDCALSRTYWYRKKSGSTNELSISKGGRYVETVNSGSKSFSLRINDLTVEDSGTYRCNVVWSVYDCLDWGDVYGDGTAVTV				NVVWSVYDCLDWGDV			15		4	1
>	917	46	0.00390918	2	DQTPQTITKETGESLTINCVLRDSTCPLSSTYWLRKKSGSTGEESISLGGRYVETVNSGSKSFSLRINDLTVEDSGTYRCNGRRCGSEMDTYGGGTVVTV				NGRRCGSEMDT			11		4	1
>	918	46	0.00390918	2	DQTPQTITKETGESLTINCVLRDSNCALSSTYWYRKKSGSTNEESISKGGRYVETVNSGSKSFSLRINDLTVEDSGTYRCSWYDCIDFRYVSGGGTVVTV				SWYDCIDFRYV			11		4	1
>	919	46	0.00390918	2	DQTPQTITKETGESLTINCVLRDSNCALSSTYWYRKKSGSTNEESISKGGRYVETVNSGSKSFSLRINDLTVEDSGTYRCKVYRSGRRFGFDCAELGDVYGDGTAVTV				KVYRSGRRFGFDCAELGDV			19		4	1
>	920	46	0.00390918	2	DQTPQTITKETGESLTINCVLRDSNCALSSTYWLRKREGSTNEESISKGGRYVETVNSGSKSFSLRINDLTVEDSGTYRCRDAGIFQGDCLRRDGYGDGTAVTV				RDAGIFQGDCLRRDG			15		4	1
>	921	46	0.00390918	2	DQTPQTITKETGESLTINCVLRDSKCALLSADWYRKKSDSTNEESISKGGRYVETVNSGSKSSSLRINDLTVADSGTYRCDPLLWKNLEELNCNYDVCGDGTAVTV				DPLLWKNLEELNCNYDV			17		5	1
>	922	46	0.00390918	2	DQTPQTITKETGESLTINCVLRDSHCSLSSTYWYRKLPGSTAEQRISLGGRYVETVNSGSKSFSLRINDLTVEDSGTYRCRRLLRGSRSNCAYDVYGDGTAVTV				RRLLRGSRSNCAYDV			15		4	1
>	923	46	0.00390918	2	DQTPQTITKETGESLTINCVLRDNNCALSNTYWYRKKSGSTNEERISKGGRNVETVNSGSKSFSLRINDLTVEDSGTYRCRSQSWHGSGCTQLEDVYGDGTAVTV				RSQSWHGSGCTQLEDV			16		4	1
>	924	46	0.00390918	1	DQTPQTITKETGESLTINCVLRDASYALGSTCWYRKKSGSTNEESISKGGRYVETVNSGSKSFSMRINDLTVEDSGTFRCGRGMVCDWKLCSIAAACGGGTVVTV				GRGMVCDWKLCSIAAA			16		6	2
>	925	46	0.00390918	1	DQTPQTITKETGESLTINCVLRDANYALGSTCWYRKKSGSVNEEVISKGGRYVETVNSGSKSFSMRINDLTVEDSGTFRCGIWCGAVKLCSNSAYCGGGTVVTV				GIWCGAVKLCSNSAY			15		6	2
>	926	46	0.00390918	2	DQTPQTITKETGESLTIKCVKRDSECGLLNTYWYRTRAGSTNEESISKGGRYVETLNEGLKSFSLRINDLTVEDSGTYRCNTADCWSPLYGGGTAVTV				NTADCWSPL			9		4	1
>	927	46	0.00390918	2	DQTPQTIAKATGESLTINCVLRDTHCDLYGTYWYRKKSGSDNEDLLTKNGRYVETVNSGSKSFSLRINDLTVEDSGTYRCHTKRSWCAAFWDNVYGDGTAVTV				HTKRSWCAAFWDNV			14		4	1
>	928	46	0.00390918	1	DQTPQTATKETGESLTINCVLRDASYALGSRSCYRKKSGSTNEESISKGGRYVETVNSGSKSFSMRINDLTVEDSGTFRCGGLTSRAQLCCHWRWHCRDCE				GGLTSRAQLCCH			12		7	2
>	929	46	0.00390918	2	DQTPPTITKETGESLTINCVLRDSNCDLSNTYWRRKNSGLSYAESISSGGRFVETVHSGSKSFSLRINDLTVRDSGTYRCHVPSGYPYDCGEKYDVAGDGTVVTV				HVPSGYPYDCGEKYDV			16		4	1
>	930	46	0.00390918	2	DQTPETITKETGESLTINCVLRDSPCALGATFWYRKKSGSTNQEKISKVGRYVETVNSASKSFSLRINDLTVEDSGTYRCDVWECARTGRHGDGTAVTV				DVWECARTGR			10		4	1
>	931	45	0.0038242	4	DQTPQTVTKETGESLTINCVLRDTRCPLASTYWYRKKSGSANEEKISKGGRYVETVDSTSKSFSLRINHLRVEDSGTYRCNGQSGCIPHYDVFGDGTAVTV				NGQSGCIPHYDV			12		4	1
>	932	45	0.0038242	2	DQTPQTLTKETGESLTINCVLRDSFCALSSTHWYRKKSGSTNEETISKGGRYAETVNSGSKSFSLRINDLTVEDSGTYRCHVAAAACLNWRGVDGGGTVVTV				HVAAAACLNWRGV			13		4	1
>	933	45	0.0038242	2	DQTPQTITKYTGESLTINCVLKDGSCALSNTYWYRKKSGSTNEESISKGGRYVETVNSGSKSFSLRIKDLTVEDSGTYRCNVCRWFGGLPGGLYGGGTVVTV				NVCRWFGGLPGGL			13		4	1
>	934	45	0.0038242	1	DQTPQTITKFTGESLTINCVLRDASYALGSTCWYRKKSGSTNEESISIGGRYVETVNSGSKSFSMRINDLTVEDSGTFRCEASWLQTCAYAGCGRSGPCGDGTAVTV				EASWLQTCAYAGCGRSGP			18		6	2
>	935	45	0.0038242	4	DQTPQTITKETGESLTINCVLRDTRCALSNPGWSLVRSGSSHEETIVSGGRYVETVNSDSESFSLRINDLTVEDSGTYKCTVEPDYGDMEDCWLVYGGGTAVTV				TVEPDYGDMEDCWLV			15		4	1
>	936	45	0.0038242	2	DQTPQTITKETGESLTINCVLRDTNCALRSTYWYRKTSESTNEESIGKSGRYVETANSGSKSFSLRINDLTVEDSGTYRCNAYLWTCTLDPVRVWDVYGDGTAVTV				NAYLWTCTLDPVRVWDV			17		4	1
>	937	45	0.0038242	2	DQTPQTITKETGESLTINCVLRDTNCALLSTDWYRKPSGSTVEETISKGGRYVESVNSGSKSFSLRINDLTIEDSGTYRCYVLNSICLDEELDDPDDLYGGGTAVTV				YVLNSICLDEELDDPDDL			18		4	1
>	938	45	0.0038242	2	DQTPQTITKETGESLTINCVLRDSNCVLGNTYWYHKASGSANEEPFAKTGRYVETVSSGRKSFSLRINDLTPADSGTYRCNVYRVGSLICEAYDVYGGGTAVTV				NVYRVGSLICEAYDV			15		4	1
>	939	45	0.0038242	2	DQTPQTITKETGESLTINCVLRDSNCGLRRIYWWHKKSGSTNEETIKTGGRYVETVNSGLKTFSLRINDLTLEDSGTYRCNAYQLYAEPDCQETYDEYGDGTAVTV				NAYQLYAEPDCQETYDE			17		4	1
>	940	45	0.0038242	2	DQTPQTITKETGESLTINCVLRDSNCAVSSTAWYRKKSGSLNEENISKGGRYVETVNRGSNSFSLRINDLRVEDSGTYRCRVQDQLVCRYNVALDVYGGGTVVTV				RVQDQLVCRYNVALDV			16		4	1
>	941	45	0.0038242	2	DQTPQTITKETGESLTINCVLRDSNCALSSTYWYRKKSGSTTEESISKGGRYVETVNSGSKSFSLRINDLTVEDSGTYRCRAHHVLRADHVLRSCKSDVYGDGTAVTV				RAHHVLRADHVLRSCKSDV			19		4	1
>	942	45	0.0038242	2	DQTPQTITKETGESLTINCVLRDSNCALSSTYWYRKKSGSTNEESMTKGGRYVETVNSGSKSFSLRINDLTVEDSGTYRCSWYDCIDFRYVSGDGTVVTV				SWYDCIDFRYV			11		4	1
>	943	45	0.0038242	2	DQTPQTITKETGESLTINCVLRDSNCALSSTYWYRKKSGSTNEESISKGGRYVETVNSGSKSFSLRINDLTVEDSGTYRCNPMSHSLYGAACGRTDDVYGGGTVVTV				NPMSHSLYGAACGRTDDV			18		4	1
>	944	45	0.0038242	2	DQTPQTITKETGESLTINCVLRDSNCALSSTYWYRKKSGSTNEESISKGGRYVETVNSGSKSFSLRINDLTVEDSGTYRCNLRCWYGSNWSDVYGGGTVVTV				NLRCWYGSNWSDV			13		4	1
>	945	45	0.0038242	2	DQTPQTITKETGESLTINCVLRDSNCALSSTYWYRKKSGSTNEESISKGGRYVETVKLGANSFSLRINDLTVEDSGTYRCHVSRVVSLLACELDVYGGGTVVTV				HVSRVVSLLACELDV			15		4	1
>	946	45	0.0038242	2	DQTPQTITKETGESLTINCVLRDSNCALSSTYWYRKKSGSTNEERISKGGRYVETVNSGSKSFSLRINDLTAEDSGTYRCNAHTLCSSLRSGVSGGGTVVTV				NAHTLCSSLRSGV			13		4	1
>	947	45	0.0038242	2	DQTPQTITKETGESLTINCVLRDSNCALSITYWYRKKSGSTNEESISKGGRYVETVNSGSKSFSLRINDLTVEDSGTYRCRGEGSGLLDCPLHYNVYGDGTAVTV				RGEGSGLLDCPLHYNV			16		4	1
>	948	45	0.0038242	1	DQTPQTITKETGESLTINCVLRDASYALGSTCWYRKKSGSTNEESISKGGRYVETVNSGSKSFSMRINDLTVEDSGTYRCRDAGIFQGDCLRSDGYGDGTAVTV				RDAGIFQGDCLRSDG			15		4	1
>	949	45	0.0038242	2	DQTPQTITKETGESLTINCVLQGSNCELSKTYWYRKISGSINEESISKGGRYVETVNSGSKSFSLRINDLTVEDSGTYRCKARPLRCWYDRPNWGPDVYGGGTVVTV				KARPLRCWYDRPNWGPDV			18		4	1
>	950	45	0.0038242	2	DQTPQTITKEAGESLTIYCVLRDSKCELSSTYWYRKQAGSTNEESISKGGRYVETVNSGSKSFSLRINDLTVEDSGTYRCNAVRWYRANDCGPNDVYGGGTVVTV				NAVRWYRANDCGPNDV			16		4	1
>	951	45	0.0038242	2	DQTPQTITAETGESLTINCVLRDTACALSTTSWYRKKSGSTKEESIFQGGRYVLTVNSGSKSFSLRINDLTSGDSGTYHCNAYTAGPYDCPAGEKHYDLHGGGTVVTV				NAYTAGPYDCPAGEKHYDL			19		4	1
>	952	45	0.0038242	2	DQTPQTIRKETGESLTINCVLRDARCGLSHTYWYRKKSGSTNEESISKGGRYVETKDSGSSSFSLRINDLTVEDTGTYRCNAYRATDCGKEAYDVYGGGTVVTV				NAYRATDCGKEAYDV			15		4	1
>	953	45	0.0038242	2	DQTPQTIFKETGESLTINCVVRDSNCALSSTSWYRKKSGSTNEESMPKGGRYVESVNSESKSFSLRINGLRVEDSGTYRCHADLLLHVLQVRVPCGDTVSGGGTAVTV				HADLLLHVLQVRVPCGDTV			19		4	1
>	954	45	0.0038242	2	DQTPQTIAKETGESLTINCVLRDSNCDLYGTYWYRKKSGSDNEEGLTKGGRYVETVNRGSKAWSLRINDLTVEDSGTYRCHTKRSWCAAFWNDLYGDGTVVTV				HTKRSWCAAFWNDL			14		4	1
>	955	45	0.0038242	2	DQTPQAITKETGESLTINCVLRDTNCVLEDTYWFRKKSGSTNEESISKGGRHVETVNSGSKSFSLRINDLTSLDSGTYRCNVVSPLTCIDDQVLTYDVYGGGTAVTV				NVVSPLTCIDDQVLTYDV			18		4	1
>	956	45	0.0038242	2	DQTPGTITKETGESLTINCVLRDSSCPLSSTYWYRKKSGSTNEESIGKGGRYIETVNSGSKSFSLRINDLTVEDSGTYRCNVYALAGHALGDWCSYDVYGGGTVVTV				NVYALAGHALGDWCSYDV			18		4	1
>	957	44	0.00373922	2	DQTPQTVTKETGESLTINCVLRDSRCALSSTYWYRKKSGSTNEEKISKGGQYVETVNSGSKSFSLRINDLTPEDNGTYRCNVHTLCSSLRSGVSGGGTVVTV				NVHTLCSSLRSGV			13		4	1
>	958	44	0.00373922	2	DQTPQTITKSTGESLTINCVLRDSNCALSRTHWYRKKSGSPNEGRISKGGRYVETVISGSKSFSLRINDLTVEDSGTYRRPWTYADRCIRRWHCRDCE				PWTYADRCI			9		5	1
>	959	44	0.00373922	1	DQTPQTITKFTGESLTINCVLRDASYAWGSTCWYRKKSGSTNEESISIGGRYVETVNSGSKSFSMRINDLTVEDSGTFRCEASWLQTCAYAGCGRSGHCGGGTAVTV				EASWLQTCAYAGCGRSGH			18		6	2
>	960	44	0.00373922	2	DQTPQTITKETGESLTITCVLRDSDCALLSTYWYRKKSGSRREEDISKGGRYVETNNSGSKSFSLRINDLRVEDSGTYRCKIGNRWYYDCRWVYGGGTVVTV				KIGNRWYYDCRWV			13		4	1
>	961	44	0.00373922	2	DQTPQTITKETGESLTITCSIRDSNCALGGTYWYRKKSGSSNEELISKGGRYVETRNSATKSFSLRINDLTSEDSGTYRCNVLPGPFCLSLPGYAQYGGGTVVTV				NVLPGPFCLSLPGYAQ			16		4	1
>	962	44	0.00373922	2	DQTPQTITKETGESLTINCVLRERYCTLGQTAWYRKRSGSGKEERLSIGGRHVATRNSGSKSFSLTINDLKTEDSGTYRCNVYLEGTYDCAELDLHVFGSGTAVTV				NVYLEGTYDCAELDLHV			17		4	1
>	963	44	0.00373922	2	DQTPQTITKETGESLTINCVLRDSTCVLSSTYWYRKKSGSAGEESISKGGRYVETVNSGSKSFSLRINDLTVEDSGTYRCNGRRCGSEMDTYGDGTAVTV				NGRRCGSEMDT			11		4	1
>	964	44	0.00373922	2	DQTPQTITKETGESLTINCVLRDSRCKLSSTYWYRKKSGSTNEETISKGGRYVETVNSGSKSFSLRINDLTVEDSGTYRCSVTVWGSIYDCARTGDVYGDGTAVTV				SVTVWGSIYDCARTGDV			17		4	1
>	965	44	0.00373922	2	DQTPQTITKETGESLTINCVLRDSQCALHSGNWYRKKSDSTNEESISKGGRYVETVNSGSKSFSLRINGLKVEDSGTYRCDPLLWKHKEALDCNYDVCGGGTAVTV				DPLLWKHKEALDCNYDV			17		5	1
>	966	44	0.00373922	2	DQTPQTITKETGESLTINCVLRDSNCGSSTAYWYRKKSGSTTEESISTGGQYAETAHSGSNAFSLRINDLTVENSGRYRCAVWHYYGRDCATLGKVGDGGGTVVTV				AVWHYYGRDCATLGKVG			17		4	1
>	967	44	0.00373922	2	DQTPQTITKETGESLTINCVLRDSNCAWSRTYWYRKAAGSTNEESISKGGRYVETVNSGSRSFSLRINDLTVEDSGTYRCKAYRPGIGGCGHDVYGGGTVVTV				KAYRPGIGGCGHDV			14		4	1
>	968	44	0.00373922	2	DQTPQTITKETGESLTINCVLRDSNCALSSTYWYRKKSGSTNEESISKGGRYVETVNSGSKSFSLRINDLTVEDSGTYRCNVYNVPCIGLDDVYGGGTAVTV				NVYNVPCIGLDDV			13		4	1
>	969	44	0.00373922	2	DQTPQTITKETGESLTINCVLRDSNCALSSTYWYRKKSGSTNEESISKGGRYVETVNSGSKSFSLRINDLTVEDSGTYRCNVFGRWIYPGSCPPLDVYGGGTVVTV				NVFGRWIYPGSCPPLDV			17		4	1
>	970	44	0.00373922	2	DQTPQTITKETGESLTINCVLRDSNCALSSTYWYRKKSGSTNEESISKGGRYVETVNSGSKSFSLRINDLTVEDSGTYRCKVTVWGSIYDCARTGDVYGDGTAVTV				KVTVWGSIYDCARTGDV			17		4	1
>	971	44	0.00373922	2	DQTPQTITKETGESLTINCVLRDSNCALSSTYWYRKKSGSTNEESISKGGRYVETVNSGSKSFSLRINDLTPADSGTYRCNVRRVGSLICEAYDVYGGGTVVTV				NVRRVGSLICEAYDV			15		4	1
>	972	44	0.00373922	2	DQTPQTITKETGESLTINCVLRDSNCALSSTHWYRKISGSINEESVAKGGRYVETVSSGSKSFSLRINDLTVEDSGTYRCRGYGGGNYDCARRDPEDGDGTAVTV				RGYGGGNYDCARRDPE			16		4	1
>	973	44	0.00373922	2	DQTPQTITKETGESLTINCVLRDSNCALSRTHWYRKKSGSTNDESISKGGRYVETVNSGSKSFSLRINDLTVEDSGTYRCNVYTAGPRDCPTGGRNYDVYGDGTAVTV				NVYTAGPRDCPTGGRNYDV			19		4	1
>	974	44	0.00373922	2	DQTPQTITKETGESLTINCVLRDSNCALLDVYWSRKLRGSGNEERISIGGRYVETSNSGLKSFSLRINDLTVEDSGTYTCNVVRCLTKLGTYGGGTVVTV				NVVRCLTKLGT			11		4	1
>	975	44	0.00373922	2	DQTPQTITKETGESLTINCVLRDSNCALDARYWYHKRSDSTYEEIISIGGRFVETINRGSKSLSLRINDLTVADSGRYRCNVWAARCDDDVYGGGTAVTV				NVWAARCDDDV			11		4	1
>	976	44	0.00373922	2	DQTPQTITKETGESLTINCVLRDSICPCSSTYWYRKKSGSTNEVSISKGGRYVETVNSGSKSFSLRINDLTVEDSGTYRCKCYGLRCGPVNWKAPDVYGDGTAVTV				KCYGLRCGPVNWKAPDV			17		6	2
>	977	44	0.00373922	2	DQTPQTITKETGESLTINCVLRDKHCALSSTYWYRKKSGSTNEESISKGGRYVETVNSGSKSFSLRINDLTVEDSGTYRCSSWCPYGREGYDVYGDGTAVTV				SSWCPYGREGYDV			13		4	1
>	978	44	0.00373922	2	DQTPQTITKETGESLTINCVLRDGDCALSAESWYRTKSGSTNEESISSGGRYVPAGSSASKSFSLRINDLTLEDSGTYRCSVRCSKGWKGEVYGDGTVVTV				SVRCSKGWKGEV			12		4	1
>	979	44	0.00373922	1	DQTPQTITKETGESLTINCVLRDASYALGSTCWYRKKSGSTNEESISKGGRYVETVNSGSKSFSMRINDLTVEDSGTFRCGVGAGWGLRSCALLCLWRWHCRDCE				GVGAGWGLRSCALLCL			16		7	2
>	980	44	0.00373922	2	DQTPQTITKETGESLTIKCVLRGSHCVLTSPRTYWHRKTSASLSFSSISLGGRYVETVNSESNAFVLRINDLSVDDSGTYRCNVISGTLSTIGLGGCNWSVYGDGTAVTV				RCNVISGTLSTIGLGGCNWSV			21		4	2
>	981	44	0.00373922	2	DQTPQTITKETGESLTIKCVKRDSECGLSNTYWYRKRSGSTNEENISKGGRYVETLNEGSKSFSLRINDLTVEDSGTYRCNTADCWSPLYGDGTAVTV				NTADCWSPL			9		4	1
>	982	44	0.00373922	2	DQTPQTITKETGESLTIKCVKRDSECGLSNTYWLRKRSGSTNEENISKGGRYVETLNDGSKSFSLRINDLTVEDSGTYRCNTADCWSPLYGDGTAVTV				NTADCWSPL			9		4	1
>	983	44	0.00373922	Unk	DQTPQTITKETGDSLTINCVLRDKSDALVNACWYRKKSGSTNSEIISKGGRYVETVNSGRKSFSLRINDLTVEDSGTFRCGVSQTRWCSVTLCSSRSFACGGGTAVTV				GVSQTRWCSVTLCSSRSFA			19		6	2
>	984	44	0.00373922	2	DQTPQTITKATGESLTINCVLRDSNCALSSTAWYRKKSGSSNEENISKGGRYVETVNRPSNSFSLRINDLLIEDSGTYRCRVQDQEVCRYNVALDVYGGGTVVTV				RVQDQEVCRYNVALDV			16		4	1
>	985	44	0.00373922	2	DQTPQAITKETGESLTINCVLRDSNCALLSTYWYRKKSGSSNEESISTGGRYVETVNSGSKSFSLRINDLTVEDSGTYRCNIWELVCPGFGSMLDVYGGGTVVTV				NIWELVCPGFGSMLDV			16		4	1
>	986	44	0.00373922	2	DQTPPTITKATGESLTINCLLRDNNCPFPESSTYWFRKAAFSTKEEIISKGGRYIETVISGSNSFSLRINDLTVEDSGTYRCNVDKPYTTSLYCRETYKVYGRGTAVTV				RCNVDKPYTTSLYCRETYKV			20		4	2
>	987	43	0.00365424	2	DQTPQTVTKETGESLTINCVLRENNCVVSRTYWYRKKSGSTNEESISQGGRYVETVNSGSKSFSLRINDLTVEDSGTYRCSASRYGFLCDQGLANGGGTVVTV				SASRYGFLCDQGLA			14		4	1
>	988	43	0.00365424	2	DQTPQTITKVTGESLTINCVLRDKACPLHSTYWLRNKSGSANEESISKGGRYVETINSGSKSFSLTINDLTVEDSGTYRCNAHSLGTTVAHCARQDAYGGGTAVTV				NAHSLGTTVAHCARQDA			17		4	1
>	989	43	0.00365424	2	DQTPQTITKETGESLTMNCVLRDSNCVLSFTYWYRKKSGSTNEVGISKGGRYVETVNSGSKSFSLRINDLTVEDSGTYRCSALCEAYDVSGGGTVVTV				SALCEAYDV			9		4	1
>	990	43	0.00365424	2	DQTPQTITKETGESLTLNCVLRDSKCTLSSTYWYRKKSGSTNEESISKGGRYVETVNSGSKSVSLRINDLTVEDSGTYRCNIYDRYYGCLGVSGGGTVVTV				NIYDRYYGCLGV			12		4	1
>	991	43	0.00365424	2	DQTPQTITKETGESLTINCVVRETNCALSSTAWYRKTSGPTNEETMLEGGRYVETVNSGSKSFSLRINDLRVEDSGTYRCKPWSIDIVCRNELDIYGGGTAVTV				KPWSIDIVCRNELDI			15		4	1
>	992	43	0.00365424	2	DQTPQTITKETGESLTINCVLRESNCALSSTYWFLKKSGSTNEESISKGGRYVETANSGSKSFSLRINDLTVEDSGTYRCNAYTNRLNCHLDVYGDGTAVTV				NAYTNRLNCHLDV			13		4	1
>	993	43	0.00365424	4	DQTPQTITKETGESLTINCVLRDTRCALSNTYWYRKKSGSSHEDLVSIGGRYVETVNSDSESFSLRINDLTVLESGTYRCSVEPDYGDMEECYDVSGGGTVVTV				SVEPDYGDMEECYDV			15		4	1
>	994	43	0.00365424	4	DQTPQTITKETGESLTINCVLRDSYFALSSTYWYRRESGSTNEESQSKGGRYVETVNSGSKSFSLRINDLAVEDTGTYRCFQFLVVCRKYAEPNLRSGHGDGTAVTV				FQFLVVCRKYAEPNLRSG			18		3	1
>	995	43	0.00365424	2	DQTPQTITKETGESLTINCVLRDSNCELPRTYWYRKKSGFTNEESISKGGRYVETINSGSKSFSLRINDLRVEDSGTYRCNVFIDGPVSMRDWACRDVSGAGTAVTV				NVFIDGPVSMRDWACRDV			18		4	1
>	996	43	0.00365424	2	DQTPQTITKETGESLTINCVLRDSNCALSSTYWYRKKSGSTNEESISKGGRYVETVNSGSKSFSLRINDLTVEDSGTYRCNVWGDSWYGRDWCGDDVYGGGTVVTV				NVWGDSWYGRDWCGDDV			17		4	1
>	997	43	0.00365424	2	DQTPQTITKETGESLTINCVLRDSNCALSSTYWYRKKSGSTNEESISKGGRYVETVNSGSKSFSLRINDLTVEDSGTYRCNVIAAGIDRRWHCRDCE				NVIAAGID			8		5	0
>	998	43	0.00365424	2	DQTPQTITKETGESLTINCVLRDSNCALSITYWYRKKSGSTNEARISKGGRYVETVNSGSKSFSLRINDLTVEDSGTYRCHVYRPALGPCSLNVYGDGTAVTV				HVYRPALGPCSLNV			14		4	1
>	999	43	0.00365424	2	DQTPQTITKETGESLTINCVLRDSNCAFASTYWYRKKSGSTNEESISKGGRYVETVNSGSKSFSLRINDLTVELSGTYRCNVRVVCGALSPYAGTGPYELYGDGTAVTV				NVRVVCGALSPYAGTGPYEL			20		4	1
>	1000	43	0.00365424	2	DQTPQTITKETGESLTINCVLRDSKCALSSTYWYLKKSGSTSEESISKGGRYVETVNSGSKSFSLRINDLTVQDSGTYRCNVHGVCARIAYDDWGGGTVVTV				NVHGVCARIAYDD			13		4	1
>	1001	43	0.00365424	2	DQTPQTITKETGESLTINCVLRDSKCALNRPSWSRKKSGSTNEESISKGGRYVETVNSPSKSFSLTINELQVEDSGTYRCMVGNLCGKNWHHHGGGTVVTV				MVGNLCGKNWHH			12		4	1
>	1002	43	0.00365424	1	DQTPQTITKETGESLTINCVLRDATFALGNTCWYRKKSGSTNEESIMKGGRYVETVNSGSKSFSMRINDLTVEDSGTFRCGRAVALSCDYLRSSCLLRPDACGGGTAVTV				GRAVALSCDYLRSSCLLRPDA			21		6	2
>	1003	43	0.00365424	1	DQTPQTITKETGESLTINCVLRDASYALGSTCWYRKKSGSTNEESISKGGRYVETVNSGSKSFSMRINDLTVEDSGTFRCGVSHWCAPMLAVIYCAPRLCCLWRWHCRDCE				GVSHWCAPMLAVIYCAPRLCCL			22		9	4
>	1004	43	0.00365424	2	DQTPQTITKETGESLTINCGLRDSNCALGSTYWYRVPAGSTNEESISKGGRYVETVNSGSKSFSLRINDLTVEDSGTYRCNVLDLLWEGAYDCPDWDVYGGGTVVTV				NVLDLLWEGAYDCPDWDV			18		4	1
>	1005	43	0.00365424	2	DQTPQTITKETGESLTIHCVLRDSNCALSSTYWYRKSSGSTNEERISKGGRYVETVNSGSKSFSLRINDLTVEDSGTYRCNVYEVWTDCRDPDNYDVYGDGTAVTV				NVYEVWTDCRDPDNYDV			17		4	1
>	1006	43	0.00365424	2	DQTPQTIRKETGESLTINCVLRDARCGLSHTYWYRKKSGSTNEESISKGGRYVETKDSGSSSFSLRINDLTVEDTGTYRCNAYRATDCGKEAYDVYGGGTAVTV				NAYRATDCGKEAYDV			15		4	1
>	1007	43	0.00365424	2	DQTPQTIAKETGESLTINCVLRDTHCDLYGTYWYRKKSGSDNEDLLTKGGRYVETVNSGSKSFSLRINDLTVEDSGTYRCHTKRSWCAAFWNDVDGDGTVVTV				HTKRSWCAAFWNDV			14		4	1
>	1008	43	0.00365424	2	DQTPHTITKETGESLTINCVLRDSNCALSSTYWLRKREGSTNEESISKGGRYVETVNSGSKSFSLRINDLTVEDSGTYRCRDAGIFQGDCLRSDGYGGGTVVTV				RDAGIFQGDCLRSDG			15		4	1
>	1009	43	0.00365424	2	DQTPETITKETGESLTINCVLRDSPCALGETFWYYIKSGSTNQEKMSLVGRYVETVNSGSKSFSLRINDLTVEDSGTYRCDVWECARTGRHGGGTVVTV				DVWECARTGR			10		4	1
>	1010	43	0.00365424	1	DHTPQTITKFTGESLTINCVLRDASYALGSTCWYRKKSGSTNEESISIGGRYVETVNSGSKSFSMRINDLTVEDSGTFRCEASWLQTCAYAGCGRSGHCGDGTAVTV				EASWLQTCAYAGCGRSGH			18		6	2
>	1011	42	0.00356926	2	DQTPRSVTKAAGESLTINCVLRDSKCPLASTSWHRKKSGSTNEESISKGGRFVETVNSRSKSFSLRINDLTVEDSGTWRCNVFVRTADPPDCVPIWVFGDGTAVTV				NVFVRTADPPDCVPIWV			17		4	1
>	1012	42	0.00356926	2	DQTPQTITKVTGESLTIYCVLRDARCALTTTYWYRRSTGSTNEESISKGGRYVETVNSGSKSFSLRINALTLEDSGTYRCRGICTLQDDDDVYGGGTVVTV				RGICTLQDDDDV			12		4	1
>	1013	42	0.00356926	1	DQTPQTITKFTGESLTINCVLRDASYALGSTCWYRKKSGSTNEESISIGGRYVETVNSGSKSFSMRINDLTVEDSGTFRCEARWLQTCAYAGCGRSGHCGDGTAVTV				EARWLQTCAYAGCGRSGH			18		6	2
>	1014	42	0.00356926	2	DQTPQTITKEVGESLTINCVLRDTNCPLRRTYWYRKRPGSTNLESISKGGRYVETVNSGSKSFSLRINDLTVEDTGEYRCHVVVCWYPEEDVYGGGTAVTV				HVVVCWYPEEDV			12		4	1
>	1015	42	0.00356926	4	DQTPQTITKETGESLTINCVVRDPNWKLSSTYWYRKKSGSTNDERIAKTGRYVETVNSGSKSFSLRINDLTVEDSGTYRCNPILYDDEAREPWYDVYGDGTAVTV				NPILYDDEAREPWYDV			16		2	0
>	1016	42	0.00356926	2	DQTPQTITKETGESLTINCVLRDSYCALSSTYWYRKKSGSTNDESISKGGRYVETVNSGSKSFSLRINDLTVEDSGTYRCNVRRSWTPDCAWPYDVYGDGTAVTV				NVRRSWTPDCAWPYDV			16		4	1
>	1017	42	0.00356926	2	DQTPQTITKETGESLTINCVLRDSPCAFASTYWNRKKSGSTNEENISKGGRYVETVNSGSKSFSLRINDLTVEDSGTYRCNVRVVCGPLYPYGGGGPYDVYGGGTAVTV				NVRVVCGPLYPYGGGGPYDV			20		4	1
>	1018	42	0.00356926	2	DQTPQTITKETGESLTINCVLRDSNCYLFSTYWYRKKSGSLTEESISTGGRYVETVNSGSKSFSLRINDLTVEDSGTYRCNGGAWCPATPNYDEYGDGTAVTV				NGGAWCPATPNYDE			14		4	1
>	1019	42	0.00356926	2	DQTPQTITKETGESLTINCVLRDSNCGLRRIYWWHKKSGSTNEETIKTGGRYVETVNSGLKTFSLRINDLTLEDSGTYRCNAYQLYAEPDCRETYDEYGGGTVVTV				NAYQLYAEPDCRETYDE			17		4	1
>	1020	42	0.00356926	2	DQTPQTITKETGESLTINCVLRDSNCASGSTYWYRKNSGSTNEESISKGGRYVEEVNSGSKSFSLRINDLTVEDSGTYRCKIRSWTVSLRCVDVYGDGTAVTV				KIRSWTVSLRCVDV			14		4	1
>	1021	42	0.00356926	2	DQTPQTITKETGESLTINCVLRDSNCALSSTYWYRKKSGSTNEESISKGGRYVETVNSGSKSFSLRINDLTVEDSGTYRCNVWLVGELAGCIRRWHCRDCE				NVWLVGELAGCI			12		6	1
>	1022	42	0.00356926	2	DQTPQTITKETGESLTINCVLRDSNCALSSTYWYRKKSGSTNEESISKGGRYVETVNSGSKSFSLRINDLTVEDGGTYRCSAYIRCTFGLGVDGGGTVVTV				SAYIRCTFGLGV			12		4	1
>	1023	42	0.00356926	2	DQTPQTITKETGESLTINCVLRDSNCALSSTYWYRKKSGSTNEESISKGGRYVETVNSGSKSFSLRINDLTPEDSGTYRCKARPLRCWRDRPNWGDDVSGGGTAVTV				KARPLRCWRDRPNWGDDV			18		4	1
>	1024	42	0.00356926	2	DQTPQTITKETGESLTINCVLRDSNCALSSTYWYRKKSGSTNEESISKGGRYVETVNSGSKSFSLRINDLRVEDSGTYRCNVLLGISLTTGGGTAVTV				NVLLGISLT			9		3	0
>	1025	42	0.00356926	2	DQTPQTITKETGESLTINCVLRDSNCALSSTYWYRKKSGSTNEESISKGGRYVETVNSGSKSFSLRINDLIDEDSGTYRCNAYRIGDCGQEAYDVYGGGTVVTV				NAYRIGDCGQEAYDV			15		4	1
>	1026	42	0.00356926	2	DQTPQTITKETGESLTINCVLRDSNCALSSTYWYRKKSGSTNDESISKGGRYVETVNSGSKSFSLRINDLTVEDSGTYRCNVYTAGPRDCPTGGRNYDVYGGGTAVTV				NVYTAGPRDCPTGGRNYDV			19		4	1
>	1027	42	0.00356926	2	DQTPQTITKETGESLTINCVLRDSNCALSSTYWYRKKSGSPNEESISKGGRYVETVNSGSKSFSLRINDLTVEDSGTYGCNVFHWSELCPELDVYGDGTAVTV				NVFHWSELCPELDV			14		4	1
>	1028	42	0.00356926	2	DQTPQTITKETGESLTINCVLRDSNCALSSTYWLRKREVSTNEESISKGGRYVETVNSGSKSFSLRINDLTVEDSGTYRCRDAGIFQGDCLRSDGYGDGTAVTV				RDAGIFQGDCLRSDG			15		4	1
>	1029	42	0.00356926	2	DQTPQTITKETGESLTINCVLRDSNCALSSTYWLRKREGSTNEESISKGGRYVETVNSGSKSFSLRINDLTVEDSGTYRCRDAGSFQGDCLRSDGYGGGTAVTV				RDAGSFQGDCLRSDG			15		4	1
>	1030	42	0.00356926	2	DQTPQTITKETGESLTINCVLRDSNCALSSTNWYHKPLGSAREEGISKGGRYVETVNSGSKSFSLRINDLTVEDSGTYRCNVWSWYDDCGMGLGWDHNLDKYGGGTAVTV				NVWSWYDDCGMGLGWDHNLDK			21		4	1
>	1031	42	0.00356926	2	DQTPQTITKETGESLTINCVLRDSNCAFVSTYWYRKKSGSAAEEKISKGGRYVETVLGGSKSFSLRINDLTVEDSGTYRCNARYCVWNSSVYGDGTAVTV				NARYCVWNSSV			11		4	1
>	1032	42	0.00356926	2	DQTPQTITKETGESLTINCVLRDSLCELSLTFWERQASGSKPWGSISKGGRYIETVNSGSKSFSLRINDLTVEDSGTYRCNSWDCGLRKHNVYGGGTVVTV				NSWDCGLRKHNV			12		4	1
>	1033	42	0.00356926	1	DQTPQTITKETGESLTINCVLRDANFALGRTCWYRKKSGSTNEESIAKGGRYVETVNSGSKSFSLRINDLTVEDSGTFRCGYWCGAVTLCSNSAFCGDGTAVTV				GYWCGAVTLCSNSAF			15		6	2
>	1034	42	0.00356926	2	DQTPQTITKETGESLTINCVLRDANCKLFETFWYRKKSGSRNEESISKGGRYLETVNSGSKSFSLRINDLTVEDSGTYRCMVYRDCVKQLNWNTDLYGGGTVVTV				MVYRDCVKQLNWNTDL			16		4	1
>	1035	42	0.00356926	2	DQTPQTITKETGESLTINCRLRDNNCALSSAYWYRKKAGSQNEETMPKRGRYVETFNSGSKSFSLRINDLTVEDSGTYRCEAPAGTLWHCGVATDVYGGGTVVTV				EAPAGTLWHCGVATDV			16		4	1
>	1036	42	0.00356926	2	DQTPQTITKATGESLTINCVLRDSNCALSSTAWYRKKLGSSNEENISKGGRYVETVNRRSNSFSLRINDLLVEDAGTYRCRVQDQEVCRYNVALDVYGDGTAVTV				RVQDQEVCRYNVALDV			16		4	1
>	1037	42	0.00356926	2	DQTPHSVTKETGESLTITCGVRDARCAVTSTYWERKVSGSINEESISTGGRYVETVNSGSKTFSLRINDLEAEDSGTYRCNVEVICSHPTRVSRVSGGGTVVTV				NVEVICSHPTRVSRV			15		4	1
>	1038	42	0.00356926	2	DQTPETVTKETGESLTINCVLRDSNCALLSGYWYRSQSDSTNEELLSIGGRYVETVNSGSKSFSLRITDLAVGDSGTYRCSLLACGRSNGDGTAVTV				SLLACGRS			8		4	1
>	1039	41	0.00348427	2	DQTPQTLTKVAGESLTINCVLRDKNCPLDNTFWYRKRSDSPNEENIVKGGRYVETVNSGSKSFSLRINDLTVEDSGTYRCNVLQSGACWERNGPLYDVYGDGTAVTV				NVLQSGACWERNGPLYDV			18		4	1
>	1040	41	0.00348427	2	DQTPQTITKKTGESLTITCAVREGNCVVSASYWYRTKSDSTEEENMSKGGRYVETVGSGSKSFSLRIAKLTLEDSGTYRCKAEGYDCGVALYGGGTVVTV				KAEGYDCGVAL			11		4	1
>	1041	41	0.00348427	1	DQTPQTITKFTGESLTINCVLRDASYALGSTCWYRKKSGSTNEESISIGGRYVETVNSGSKSFSMRINDLTVEDSGTFRCEASWLQTCAYAGCGRSGPCGGGTAVTV				EASWLQTCAYAGCGRSGP			18		6	2
>	1042	41	0.00348427	2	DQTPQTITKETGESLTINCVRRDTNCRLSSTLWYRKKSDSTNAESISKGGRYVETVNSGSKSFSLRINDLTVEDSGTYRCHAVIWCGELNRSLDVTGDGTAVTV				HAVIWCGELNRSLDV			15		4	1
>	1043	41	0.00348427	2	DQTPQTITKETGESLTINCVLWGSNCALPSTYWYRKRWDSTNEESISKGGRYVETVIGGSKSFSLTINDLTVEDSGTYRCNTLAGQMSCWEESVYGLGTVVTV				NTLAGQMSCWEESV			14		4	1
>	1044	41	0.00348427	2	DQTPQTITKETGESLTINCVLRDYYCAFPRTYWYHKKSGSTNEGSISKGGRYVETVDSVAKSFSLRINDLTVEDSGTYRCNVFPGPFCLALTGDDVYGDGTAVTV				NVFPGPFCLALTGDDV			16		4	1
>	1045	41	0.00348427	2	DQTPQTITKETGESLTINCVLRDTNCAMSSTYWYRKKSGSTNEEKIRKGGRYVETVNSGSKSFSLRINDLTLEDSGTYRCNVWGRWGCVDDVSGGGTVVTV				NVWGRWGCVDDV			12		4	1
>	1046	41	0.00348427	2	DQTPQTITKETGESLTINCVLRDSQCKLHSGNWYRKKSDSTNEERISKGGRYVETVNSGSKSFSLRINGLKVEDSGTYRCDLVLWRQVEGLNCNPDVCGDGTAVTV				DLVLWRQVEGLNCNPDV			17		5	1
>	1047	41	0.00348427	2	DQTPQTITKETGESLTINCVLRDSNCPLSSTYWYRKKSGSINEETISKFGRYVETVNSGSKSFSLRINDLTVEDSGTYRCRLLCSLWTNPRDGGGTVVTV				RLLCSLWTNPR			11		4	1
>	1048	41	0.00348427	2	DQTPQTITKETGESLTINCVLRDSNCKLSSTYWTRKKSGSRNEESISKGGRYVETVNSGSKSFSLRINDLTVEDSGTYRCKVTVWGSIYDCARTGDVYGGGTAVTV				KVTVWGSIYDCARTGDV			17		4	1
>	1049	41	0.00348427	2	DQTPQTITKETGESLTINCVLRDSNCALVTTYWYRKKSGSTNEKTLSKGGRYVETVNSGSKSFSLRINDLTVDDSGTYRCEVYAGGAVYACRTEPLRHVYGGGTVVTV				EVYAGGAVYACRTEPLRHV			19		4	1
>	1050	41	0.00348427	2	DQTPQTITKETGESLTINCVLRDSNCALSSTYWYRKPSGSAGEESISKGGRYVESVKSGSKSFSLRINDLTVEDSGTYRCQHRGRGWFCDVYGGGTAVTV				QHRGRGWFCDV			11		4	1
>	1051	41	0.00348427	2	DQTPQTITKETGESLTINCVLRDSNCALSSTYWYRKKSGSTNSELISRGGRYVETVNSGSKSFSLRINDLTVEDSGTYRCNAAGIWLLCPSELEDDVYGGGTVVTV				NAAGIWLLCPSELEDDV			17		4	1
>	1052	41	0.00348427	2	DQTPQTITKETGESLTINCVLRDSNCALSSTYWYRKKSGSTNEESISKGGRYVETVNSGSKSFSLTINDLTVEDSGTYRCSSIRCSTAQFRADGDGTAVTV				SSIRCSTAQFRA			12		4	1
>	1053	41	0.00348427	2	DQTPQTITKETGESLTINCVLRDSNCALSSTYWYRKKSGSTNEESISKGGRYVETVNSGSKSFSLRINDLTVEDSGTYRCNVYGYGGLNCRYDVYGDGTAVTV				NVYGYGGLNCRYDV			14		4	1
>	1054	41	0.00348427	2	DQTPQTITKETGESLTINCVLRDSNCALSSTYWYRKKSGSTNEESISKGGRYVETVNSGSKSFSLRINDLTVEDSGTYRCNHRANSWYCTERGVHKDDVYGGGTVVTV				NHRANSWYCTERGVHKDDV			19		4	1
>	1055	41	0.00348427	2	DQTPQTITKETGESLTINCVLRDSNCALSSTYWYRKKSGSTNEESISKGGRYVETVNSGSKSFSLRINDLRVEDSGTYRCKPWSIDIVCRNELDIYGGGTVVTV				KPWSIDIVCRNELDI			15		4	1
>	1056	41	0.00348427	2	DQTPQTITKETGESLTINCVLRDSNCALSSTYWYRKKAGSTDEESISKGGRYVETVHTDAKSFSLRINDLTVEDSGTYRCNVWRHLATEDWCGNYDVYGGGTAVTV				NVWRHLATEDWCGNYDV			17		4	1
>	1057	41	0.00348427	2	DQTPQTITKETGESLTINCVLRDSNCALSSTYWLRKREGSTNEESISKGGRYVETVNSGSKSFSLRINDLTVEDSGTYRCRDAGILQGDCLRSDGYGGGTVVTV				RDAGILQGDCLRSDG			15		4	1
>	1058	41	0.00348427	2	DQTPQTITKETGESLTINCVLRDSDCTLLSAYWYRKKSGSTNEESISKGGRYVETVNSGSKSFSLRINDLTVEDSGTYRCNVYCYRSLPDKNVYGGGTVVTV				NVYCYRSLPDKNV			13		4	1
>	1059	41	0.00348427	2	DQTPQTITKETGESLTINCVLRDSACALSSTYWYRKKLGSTNEESISKGGRYVETVNSASKSFSLRINDLTVEDSGTYRCNVFWTHRESCTDGYEVYGGGTVVTV				NVFWTHRESCTDGYEV			16		4	1
>	1060	41	0.00348427	2	DQTPQTITKETGESLTINCFLRSNACALSRTSWLRKKSGSTNEENISNGGRYVETVNSGSKSFSLRINELTVEDSGTYRCVVGTAGGLLSFCKDVYGGGTAVTV				VVGTAGGLLSFCKDV			15		4	1
>	1061	41	0.00348427	2	DQTPQTITKETGESLTINCEVRDSNCPLSSVFWYHKKSGSTNEASISKGGRYVETVNTGSKSFSLRINDLTGEDSGTYRCRARICMLIQADGDGTAVTV				RARICMLIQA			10		4	1
>	1062	41	0.00348427	2	DQTPQTITKETGESLTIHCVLRDSNCAMSSTYWYRKTSGSTNEENISKGGRYVETVNSGSKSFSLRINDLTVEDSGAYRCNFYSLFCGEISAALDVYGGGTVVTV				NFYSLFCGEISAALDV			16		4	1
>	1063	41	0.00348427	2	DQTPQTIRKQTGESLTIACALRDTNCALSETYWYRKRAGSTDEENISKGGRYVETVNRGSKSFSLRIKDLTVEDSGTYRCKVRDQLVCRYDQTLEVYGGGTAVTV				KVRDQLVCRYDQTLEV			16		4	1
>	1064	41	0.00348427	2	DQTPPTITKETGESLTINCVLRDSACALSRTAWYRKTSGSTNEETISKGGRYVETVISGSKSFSLRINDLTVEDSGTYRCHALVRIQLCPEDWSVLGGGTVVTV				HALVRIQLCPEDWSV			15		4	1
>	1065	40	0.00339929	2	DQTPRTITCETGESLTINCVLRDTDCALSSTYWYRNQSGSTNEETIAKGGRYVETVNIGSKSFSLRINDLTVEDSGTYRCNALVWIDYSCGLARGNFDLYGDGTAVTV				NALVWIDYSCGLARGNFDL			19		5	1
>	1066	40	0.00339929	2	DQTPQTVTKETGESLTINCGLRDRHCELGVTYWYRKRSGSTNEEIISKGGRYVETINSRSRSFSLRINDLTVEDSGTYRCNFFIECGVDLEEVLDVYGDGTAVTV				NFFIECGVDLEEVLDV			16		4	1
>	1067	40	0.00339929	2	DQTPQTITREAGESLTINCVLRDSICVLYSFYWYRKKSGSLTEETVSAGGRYVETVNSGSKSFSLRINDLTVEDSGTYRCMAGAWCPASDNYDAYGGGTVVTV				MAGAWCPASDNYDA			14		4	1
>	1068	40	0.00339929	1	DQTPQTITKFTGESLTINCVLRDASYALGSTCWYRKKSGSTNEESISIGGRYVETVNSGSKSFSMRINDLTVEDSGTFRCEASWLQTCAYAGGGRSGHCGGGTAVTV				EASWLQTCAYAGGGRSGH			18		5	1
>	1069	40	0.00339929	1	DQTPQTITKETGESLTINCVPRDVSHELGSTCWYRVKSGSAYEESVSKGGRYVETVFSAPDSAFSMRINDLTVEDSGTFRCGVSRHSWCPAQCDGSFACGGGTVVTV				CGVSRHSWCPAQCDGSFA			18		6	3
>	1070	40	0.00339929	2	DQTPQTITKETGESLTINCVLRDSNCVLGNTYWYHKASGSANEESFAKTGRYVETVNSGRESFSLRINDLTLEDSGTYRCNVRRVGSLICEAYDVYGDGTVVTV				NVRRVGSLICEAYDV			15		4	1
>	1071	40	0.00339929	2	DQTPQTITKETGESLTINCVLRDSNCPLSKTFWYRKRPGSTNTETLSKGGRYVETVNSGAKSFSLRIDDLTVADSGTYRCKVPIWGCPLTVGDYDVDGGGTVVTV				KVPIWGCPLTVGDYDV			16		4	1
>	1072	40	0.00339929	2	DQTPQTITKETGESLTINCVLRDSNCELSKTYWYRKISASTNEESISKGGRYVQTVNSGSKSFSLRINDLTPEDSGTYRCKARPLRCWRDRPNWGDDVSGGGTVVTV				KARPLRCWRDRPNWGDDV			18		4	1
>	1073	40	0.00339929	2	DQTPQTITKETGESLTINCVLRDSNCALSSTYWYRKKSGSTNEETMTKGGRYVETVNSGSKSFSLRINDLTVEDSGTYRCSWYDCIDFRYVSGGGTVVTV				SWYDCIDFRYV			11		4	1
>	1074	40	0.00339929	2	DQTPQTITKETGESLTINCVLRDSNCALSSTYWYRKKSGSTNEESISKGGRYVETVNSGSKSFSLRINDLTVEDSGTYRCNVYRRYTSYDCRETYDVYGGGTVVTV				NVYRRYTSYDCRETYDV			17		4	1
>	1075	40	0.00339929	2	DQTPQTITKETGESLTINCVLRDSNCALSSTYWYRKKSGSTNEESISKGGRYVETVNSGSKSFSLRINDLTVEDSGTYRCNVYRRWYDCPELDPDVYGGGTVVTV				NVYRRWYDCPELDPDV			16		4	1
>	1076	40	0.00339929	2	DQTPQTITKETGESLTINCVLRDSNCALSSTYWYRKKSGSTNEESISKGGRYVETVNSGSKSFSLRINDLTVEDSGTYRCNVLSCIWRDVYGGGTVVTV				NVLSCIWRDV			10		4	1
>	1077	40	0.00339929	2	DQTPQTITKETGESLTINCVLRDSNCALSSTYWYRKKSGSTNEESISKGGRYVETVNSGSKSFSLRINDLTVEDSGTYRCNLAPRLCRNWDVYGGGTVVTV				NLAPRLCRNWDV			12		4	1
>	1078	40	0.00339929	2	DQTPQTITKETGESLTINCVLRDSNCALSSTYWYRKKSGSTNEESISKGGRYVETVNSGSKSFSLRINDLTVEDSGTYRCNGWYDCPELDDVYGGGTVVTV				NGWYDCPELDDV			12		4	1
>	1079	40	0.00339929	2	DQTPQTITKETGESLTINCVLRDSNCALSSTYWYRKKSGSTNEESISKGGRYVETVNSGSKSFSLRINDLTVEDSGTYRCNGWYDCPELDDVYGDGTAVTV				NGWYDCPELDDV			12		4	1
>	1080	40	0.00339929	2	DQTPQTITKETGESLTINCVLRDSNCALSSTYWYRKKSGSTNEESIRKGGRYVETVNSGSKSFSLRINDLTVEDSGTYRCNVSFSWYGGRELGVRCIRRWHCRDCE				NVSFSWYGGRELGVRCI			17		6	1
>	1081	40	0.00339929	2	DQTPQTITKETGESLTINCVLRDSNCALSSTYWWRKKSGSTNEESISKGGRYVETVNSGSKSFSLRINDLTAEDSGTYRCNVAGTRYVGCDDVYGGGTVVTV				NVAGTRYVGCDDV			13		4	1
>	1082	40	0.00339929	2	DQTPQTITKETGESLTINCVLRDSNCALSATYWYRTTSVSTNEESISKGGRYVETVNSVSKSFSLRINDLTVEDSGTYRCNAWWGALNYDCAAAERDVYGGGTVVTV				NAWWGALNYDCAAAERDV			18		4	1
>	1083	40	0.00339929	2	DQTPQTITKETGESLTINCVLRDSNCALRSTFWYRKKSGSTNEERISLGGRFVETRNSGSKSFSLRINDLLVEDSGTYRCNVYAPAGLYDCAEWGYDVYGDGTAVTV				NVYAPAGLYDCAEWGYDV			18		4	1
>	1084	40	0.00339929	2	DQTPQTITKETGESLTINCVLRDHACALSTHTTLWYRKRSGSTNEENIRKRGRYVETVNSESKSFSLRINNLEVGDSGTYRCNVYSQYDCEGNWGPDVYGGGTAVTV				RCNVYSQYDCEGNWGPDV			18		4	2
>	1085	40	0.00339929	2	DQTPQTITKETGESLTINCVLRDGNCALSSTFWYRKKLGATFEESLSKGGRYVETVNSGSKSFSLRINDLTVEDSATYRCNVWAWCDASTDDSYGGGTVVTV				NVWAWCDASTDDS			13		4	1
>	1086	40	0.00339929	1	DQTPQTITKETGESLTINCVLRDASYALGSTCWYRKKSGSTNEESISQGGRYVETVNSGSKSFSMRINDLTVEDSGTFRCGVCDRGCWCEATRCALTAACGGGTAVTV				GVCDRGCWCEATRCALTAA			19		8	4
>	1087	40	0.00339929	1	DQTPQTITKETGESLTINCVLRDASYALGSTCWYRKKSGSTNEESISKGGRYVETVNSGSKSFSMRINDLTVEDSGTFRCGPVPLGCLWRWHCRDCE				GPVPLGCL			8		6	1
>	1088	40	0.00339929	2	DQTPQTITKETGESLTINCVKRSSNCALSSTYWTRKKSGSTNEENISKGGRYVETVNSASNSFSLRINDLTVEDSGTYRCNTPDCYTPLYGDGTAVTV				NTPDCYTPL			9		4	1
>	1089	40	0.00339929	2	DQTPQTITKETGESLTINCVIRDSNCAPSSAIWYRRTSDSTNEESISKGGRYAETVNSGSKSFSLRINDLTVEDSGTYRCNVQRLLCFGVEVYRQIYGGGTVVTV				NVQRLLCFGVEVYRQI			16		4	1
>	1090	40	0.00339929	2	DQTPQTITKETGESLTIKCVKRDSECGLSNTYWYRKRSGSTNEENISKGGRYVETLNEGSKSFSLRINDLTVEDSGTYRCNTADCWSPLYGGGTVVTV				NTADCWSPL			9		4	1
>	1091	40	0.00339929	2	DQTPQTITKEAGESLTINCALRDETCAFSSTSWYRKSSGSLDEESISKGGRYVETVNSGSKSFSLRIDDLRVEDSGTYRCNVIYSWYTGSYDCGTDAFGGGTVVTV				NVIYSWYTGSYDCGTDA			17		4	1
>	1092	40	0.00339929	4	DQTPQTITEETGESLTINCVPGDSRCALSSTYWYRKKSGSTNEESVPKGGRYVETVNSGSKSFSLRINDLLVEDSGTYRCNSRGMIAERSVRRCIRRWHCRDCE				NSRGMIAERSVRRCI			15		6	1
>	1093	40	0.00339929	2	DQTPQTIAKETGESLTINCELRDSSCALSSTYWYRKKSASTNEESISKGGRYVETVNSGSHSFSLRINDLTVEDSGTYRCNVRSLRCVYSVYGGGTVVTV				NVRSLRCVYSV			11		4	1
>	1094	40	0.00339929	2	DQTPPTITKETGESLTINCVLRDSNCDLSNTYWRRKNSGSTYAESISSGGRFVETVHSGSKSFSLRINDLTVRDSGTYRCHVPSGYPYDCGEKYDVAGDGTVVTV				HVPSGYPYDCGEKYDV			16		4	1
>	1095	40	0.00339929	2	DQTPPTITKETGESLTINCVLRDSNCALGVTYWYRKKSGSTNEESISKGGRYVETVESGSKSFSLTINDLTVEDSGTYRCNAMWCHMNTYGGGTAVTV				NAMWCHMNT			9		4	1
>	1096	40	0.00339929	1	DQTPHTITKFTGESLTINCVLRDASYALGSTCWYRKKSGSTNEESISIGGRYVETVNSGSKSFSMRINDLTVEDSGTFRCEASWLQTCAYAGCGRSGHCGGGTVVTV				EASWLQTCAYAGCGRSGH			18		6	2
>	1097	40	0.00339929	Unk	DQTPHTITKETGASLTINCVLRDSNCALFSTYWYRKKSGSLNEESISKGGRYVETINSGSKSFSLRINDLTIEDSGTYRCRAARVIKLVCPSLDVYGGGTAVTV				RAARVIKLVCPSLDV			15		4	1
>	1098	39	0.00331431	2	DQTPQTVTKETGESLTINCVLRDSKCALSSTYWYRKKSGSTNEESISKGGRYVETVNSGSKSFSLRINDLTAEDSGTYRCNAHTLCSSLRSGVSGDGTVVTV				NAHTLCSSLRSGV			13		4	1
>	1099	39	0.00331431	2	DQTPQTVTKETGESLTINCFLRDTDCEPRSAYWLHKSSGTTNEKQISIGGRYVETVNSGAKSFSLRINDLTASDSGTYRCNVYGYSWNGCGIKVDEYGGGTVVTV				NVYGYSWNGCGIKVDE			16		4	1
>	1100	39	0.00331431	2	DQTPQTVTKETGESLTINCELQGSSCPLFTTYWYRRSSGSANEESISEGGRYVETVNSGCTSFSLRINDLTVEDSGTYRCLVRLKCPGNWLSGDRDVRGDGTAVTV				LVRLKCPGNWLSGDRDV			17		5	1
>	1101	39	0.00331431	2	DQTPQTITKYTGESLTINCVLKTGSCALSNTYWYRKKSGSTNEESIPKGGRYVETVNSGSTSFSLRIKDLTVEDSGTYRCNVCRWFGGLPGGLYGGGTAVTV				NVCRWFGGLPGGL			13		4	1
>	1102	39	0.00331431	Unk	DQTPQTITKFTGDSLTINCVLRDASYALGSTCWYRKKSGSTNEESISIGGRYVETVNSGSKSFSMRINDLTVEDSGTFRCEASWLQTCAYAGCGRSGHCGGGTVVTV				EASWLQTCAYAGCGRSGH			18		6	2
>	1103	39	0.00331431	2	DQTPQTITKETGESLTINCVVRDSNCALSSTYWYRKKSGSTNEESISKGGRYVETVNSGSKSFSLRINDLTVEDSGTYRCNVSPSWVCRDVYGDGTVVTV				NVSPSWVCRDV			11		4	1
>	1104	39	0.00331431	2	DQTPQTITKETGESLTINCVLWDKHCALSSTYWYRKKSGSTNEESISKGGRYVETVNSGSKSFSLRINDLTVEDSGTYRCSSWCPYGREGYDVYGGGTAVTV				SSWCPYGREGYDV			13		4	1
>	1105	39	0.00331431	2	DQTPQTITKETGESLTINCVLRSSDCDLGSTYWYRKKSGSTNEESISKVGRYVETVGSASKHFSLRISDLTVEDSGTYRCNTRTWCEELRRLNWEVYGGGTVVTV				NTRTWCEELRRLNWEV			16		4	1
>	1106	39	0.00331431	2	DQTPQTITKETGESLTINCVLRNSNCELPRTYWYRKKSGSTNEESISKGGRYVETFNSGSKSFSLRINDLTVEDSGTYRCVVWLPYDCSTGYDVYGGGTVVTV				VVWLPYDCSTGYDV			14		4	1
>	1107	39	0.00331431	2	DQTPQTITKETGESLTINCVLRNSNCELPRTYWYRKKSGSTNEESISKGGRYVETFNSGSKSFSLRINDLTVEDSGTYRCVVWLPYDCSTGYDVYGDGTAVTV				VVWLPYDCSTGYDV			14		4	1
>	1108	39	0.00331431	2	DQTPQTITKETGESLTINCVLRDSTCPLSSTYWLRKKSGSTGEESISKGGRYVETVNSGSKSFSLRINDLTVEDSGTYRCNGRRCGSEMDTYGGGTVVTV				NGRRCGSEMDT			11		4	1
>	1109	39	0.00331431	2	DQTPQTITKETGESLTINCVLRDSPCALSTTYWRRKKSGSTWEESITHGGRYVETVNSGTKSFSLRINDLTVEDSGTYRCNVPSGYPYDCGLVYDVSGDGTVVTV				NVPSGYPYDCGLVYDV			16		4	1
>	1110	39	0.00331431	2	DQTPQTITKETGESLTINCVLRDSNCPTSTTYWYRTKGDSKVSESVPHGDRNVETTNSGSKSFSLRINDLTPEDAGTYRCHVVCWSATGLGGTDVRGGGTAVTV				HVVCWSATGLGGTDV			15		4	1
>	1111	39	0.00331431	2	DQTPQTITKETGESLTINCVLRDSNCLLTSTYWYRKKSGSTNEESISKGGRYVETVNSGSKSFSLRINDLTVEDSGTYRCLTSDCGVLPGWRYDVYGDGTAVTV				LTSDCGVLPGWRYDV			15		4	1
>	1112	39	0.00331431	2	DQTPQTITKETGESLTINCVLRDSNCKLSSTYWYRKKSGSTNEESISKGGRYVETVNSGSKSFSLRINDLTVEDSGTYRCKVTVWGSIYDCARTGDVYGDGTAVTV				KVTVWGSIYDCARTGDV			17		4	1
>	1113	39	0.00331431	2	DQTPQTITKETGESLTINCVLRDSNCDLSNTYWRRKNSGLSYAESISSGGRFVETVHSGSKSFSLRINDLTVRDSGTYRCHVPSGYPYDCGEKYDVAGDGTAVTV				HVPSGYPYDCGEKYDV			16		4	1
>	1114	39	0.00331431	2	DQTPQTITKETGESLTINCVLRDSNCALSSTYWYRKQLGSTNEESMAKGGRYVETVNSGSKSFSLRINDLTVEDSGTYRCNVLVLVCDGEVVGRSSGGGTVVTV				NVLVLVCDGEVVGRS			15		4	1
>	1115	39	0.00331431	2	DQTPQTITKETGESLTINCVLRDSNCALSSTYWYRKKSGSTNGTSISKGGRYVETVNSGSKSFSLRINDLTVEDSGTYRCNSQLVKGLDCAPCCLWRWHCRDCE				NSQLVKGLDCAPCCL			15		8	3
>	1116	39	0.00331431	2	DQTPQTITKETGESLTINCVLRDSNCALSSTYWYRKKSGSTNEETMTKGGRYVETVNSGSKSFSLRINDLTVEDSGTYRCSWYDCIDFRYVSGDGTAVTV				SWYDCIDFRYV			11		4	1
>	1117	39	0.00331431	2	DQTPQTITKETGESLTINCVLRDSNCALSSTYWYRKKSGSTNEESISKGGRYVETVNSGSKSFSLRINDLTVEDSGTYRCNVYHSWYANDCYDVYGDGTAVTV				NVYHSWYANDCYDV			14		4	1
>	1118	39	0.00331431	2	DQTPQTITKETGESLTINCVLRDSNCALSSTYWYRKKSGSTNEESISKGGRYVETVNSGSKSFSLRINDLTVEDSGTYRCNVELVCPSSLIWRGVYGGGTVVTV				NVELVCPSSLIWRGV			15		4	1
>	1119	39	0.00331431	2	DQTPQTITKETGESLTINCVLRDSNCALSSTYWYRKKSGSTNEESISKGGRYVETVNSGSKSFSLRINDLTVEDSGTYRCNTIMAALNWCIRRWHCRDCE				NTIMAALNWCI			11		6	1
>	1120	39	0.00331431	2	DQTPQTITKETGESLTINCVLRDSNCALSSTYWYRKKSGSTNEESISKGGRYVETVNSGSKSFSLRINDLTVEDSGTYRCNCGIRRWHCRDCE				NCGI			4		6	1
>	1121	39	0.00331431	2	DQTPQTITKETGESLTINCVLRDSNCALSSTYWYRKKSGSTNEESISKGGRYVETVNSGSKSFSLRINDLTVEDSGTYRCNAYVYDDCDWADDVYGGGTAVTV				NAYVYDDCDWADDV			14		4	1
>	1122	39	0.00331431	2	DQTPQTITKETGESLTINCVLRDSNCALSSTYWYRKKSGSTNEESISKGGRYVETVNSGSKSFSLRINDLTVEDSGTYRCEAPAGTLWHCGVAKDVFGGGTVVTV				EAPAGTLWHCGVAKDV			16		4	1
>	1123	39	0.00331431	2	DQTPQTITKETGESLTINCVLRDSNCALSSTYWYRKKSGSTNEESISKGGRYVETVNSGSKSFSLRINDLRVEDSGTYRCNTVCRIIVMTTSNWMGVYGDGTAVTV				NTVCRIIVMTTSNWMGV			17		4	1
>	1124	39	0.00331431	2	DQTPQTITKETGESLTINCVLRDSNCALSSTYWYRKKSGSTNEENISKGGRYVETVNSGSKSFSLRINDLTVEDSGTYRCGGRRSIAGISVLCRLELGGDVYGDGTAVTV				GGRRSIAGISVLCRLELGGDV			21		4	1
>	1125	39	0.00331431	2	DQTPQTITKETGESLTINCVLRDSNCALSSTYWYRKKSGSTHEESISKGGRYVETVNSGSKSFSLRINDLTVEDSGTYRCRDAGIFQGDCLRSDGYGGGTVVTV				RDAGIFQGDCLRSDG			15		4	1
>	1126	39	0.00331431	2	DQTPQTITKETGESLTINCVLRDSNCALSSTYWYRKKSGSKREESISKGGRYVETVNSGSKSFSLRINDLRLEDSGTYRCSSPVPPICLGFAKLEWTSDVYGGGTVVTV				SSPVPPICLGFAKLEWTSDV			20		4	1
>	1127	39	0.00331431	2	DQTPQTITKETGESLTINCVLRDSNCALSSTYWYRKKSGSKREESISKGGRYVETVNSGSKSFSLRINDLRLEDSGTYRCSSPVPPICLGFAKLEWTSDVYGDGTAVTV				SSPVPPICLGFAKLEWTSDV			20		4	1
>	1128	39	0.00331431	2	DQTPQTITKETGESLTINCVLRDSNCALSSTYWYRKKSGSAREEIISKGGRYVETVNSGSKSFSLRINDLTVEDSGTYRCNVYNPSGMNDCVILYGDGTVVTV				NVYNPSGMNDCVIL			14		4	1
>	1129	39	0.00331431	2	DQTPQTITKETGESLTINCVLRDSNCALSSTYWFRKKQGSTKKESISKGGRYVETVNSASKSFSLRIKDLTVEDSGTFRCNVFDDCSLGDIWGDGTAVTV				NVFDDCSLGDI			11		4	1
>	1130	39	0.00331431	2	DQTPQTITKETGESLTINCVLRDSNCALSITDWYRKKSGSTNEESISKGGRYVETVNSGSKSFSLRINDLTVEDSGTYRCNVRGWYGYPVYDCGLLDVYGDGTAVTV				NVRGWYGYPVYDCGLLDV			18		4	1
>	1131	39	0.00331431	2	DQTPQTITKETGESLTINCVLRDSNCALSATYWYRKKSGSTNEESISKGGRYVETVNSGSKSFSLRINDLTVEDSGTYRCFVPRSMVCYVRTGDPLDVYGGGTVVTV				FVPRSMVCYVRTGDPLDV			18		4	1
>	1132	39	0.00331431	2	DQTPQTITKETGESLTINCVLRDSLCSLHRTDWLRKRSGSVNEESISKGGRLVETVNSGSKSFSLRINDLTGEDSGTYRCSVRLSCMGMLPDRSIYGDGTAVTV				SVRLSCMGMLPDRSI			15		4	1
>	1133	39	0.00331431	2	DQTPQTITKETGESLTINCVLRDSFCALSSTYWYRKKSGSTNEESISKGGRYVETVNSGSKSFSLRINDLTVEDSGTIRCSSWCPYGRTGYDVYGGGTVVTV				SSWCPYGRTGYDV			13		4	1
>	1134	39	0.00331431	1	DQTPQTITKETGESLTINCVLRDASYALGSTCWYRKKSGSTNEESISKGGRYVETVNRGSQSFSMRINDLTVEDSGTFRCGAGDCCDDVLLGSAACGGGTAVTV				GAGDCCDDVLLGSAA			15		6	2
>	1135	39	0.00331431	2	DQTPQTITKDAGESLTINCVLRDYECALGSTYWYRKASGSTNEESISKGGRYVETVNSGSKSFSLRINDLTVEDSGTYRCNADAGFIRSAVMTRSCPDVYGGGTVVTV				NADAGFIRSAVMTRSCPDV			19		4	1
>	1136	39	0.00331431	2	DHTPQTITKETGESLTINCVLRDSNCALSSTYWLRKREGSTNEESISKGGRYVETVNSGSKSFSLRINDLTVEDSGTYRCRDAGIFQGDCLRSDGYGDGTAVTV				RDAGIFQGDCLRSDG			15		4	1
>	1137	38	0.00322933	2	DQTPQTVTKETGESLTINCVLRENNCVVSRTYWYRKKSGSTNEESISQGGRYVETVNSGSKSFSLRINDLTVEDSGTYRCSASRYGFLCDQGLANGDGTAVTV				SASRYGFLCDQGLA			14		4	1
>	1138	38	0.00322933	1	DQTPQTITKFTGESLTINCVLRDASYALGSTCWYRKKSGSTNEESISIGGRYVETVNSGSKSFSMRIHDLTVEDSGTFRCEASWLQTCAYAGCGRSGHCGGGTVVTV				EASWLQTCAYAGCGRSGH			18		6	2
>	1139	38	0.00322933	2	DQTPQTITKETGESLTISCVLRDSHCALGVTYWYRAKSDSTKEESIKRVGRYVGTVNSGSKSFSLRINDLTVEDSGTYRCRIYRWPNCELNVYGDGTAVTV				RIYRWPNCELNV			12		4	1
>	1140	38	0.00322933	1	DQTPQTITKETGESLTINCVPRDANYALGSACWYRKKSGSTNEESISKGGRYVETVNSGSKSFSLRINDLTVEDSGTFRCGIPPLLASFLRCDSLCTVRPAYCGGGTVVTV				GIPPLLASFLRCDSLCTVRPAY			22		6	2
>	1141	38	0.00322933	2	DQTPQTITKETGESLTINCVLSDTSCAWDSTYWYRKKLDSTNEESTSKGGRYVETVNSESTSFSLRINDLTVEDSGTYRCRASLYCGSELDSFDEYGDGTAVTV				RASLYCGSELDSFDE			15		4	1
>	1142	38	0.00322933	2	DQTPQTITKETGESLTINCVLRETNCAFQSTYWYRKKSGSTNWKRISKGGRYVETVNSASKSFSLRINDLTVEETGTYKCNVWHLNCHGRQLNYDGDGDGTAVTV				NVWHLNCHGRQLNYDG			16		4	1
>	1143	38	0.00322933	2	DQTPQTITKETGESLTINCVLREPDCALSSTNWYRRESGSTSEESITLGGRYVETVNSNSKSFSLRIDDLTVEDSGTYRCNIYGMAGWSESDDCLGLKYDDYGGGTAVTV				NIYGMAGWSESDDCLGLKYDD			21		4	1
>	1144	38	0.00322933	4	DQTPQTITKETGESLTINCVLRDTRCALSNTYWYRKKSGSSHEDLVAIGGRYVETANSDSESFSLRINDLTVEDSGTYRCSVEPDYGDMEECYDVSGGGTAVTV				SVEPDYGDMEECYDV			15		4	1
>	1145	38	0.00322933	2	DQTPQTITKETGESLTINCVLRDTNCALSRTHWYRKKSGSTNDESISKGGRYVETVNSGSKSFSLRINDLTVEDRGTYRCNVYTAGPRDCPTGGRNYDVYGGGTVVTV				NVYTAGPRDCPTGGRNYDV			19		4	1
>	1146	38	0.00322933	2	DQTPQTITKETGESLTINCVLRDTLCALSSTYWYRKKSGSTNEEMISKGGRYVETVNSGSKSFSLRINDLTVDHGGTYRCHVTWACTFLVGDVYGGGTVVTV				HVTWACTFLVGDV			13		4	1
>	1147	38	0.00322933	2	DQTPQTITKETGESLTINCVLRDSSCTVSRTAWYRKKSGSTNEESISKGGRYVETGSGSKSFSLRINDLTVEDSGTYRCNAHSQRPWCKYDEYGGGTAVTV				AHSQRPWCKYDE			12		4	1
>	1148	38	0.00322933	2	DQTPQTITKETGESLTINCVLRDSQCKLHSGNWYRKKSDSTNEERISKGGRYVQTVNSGAKSFSLRINGLKVEDSGTYRCDLVLWKEVEGLNCNPDVCGGGTVVTV				DLVLWKEVEGLNCNPDV			17		5	1
>	1149	38	0.00322933	2	DQTPQTITKETGESLTINCVLRDSNCPLSKTFWYRKRPGSTNTETLSKGGRYVETVNSGAKSFSLRIDDLTVADSGTYRCKVPIWGCPLTVGDYDVDGDGTAVTV				KVPIWGCPLTVGDYDV			16		4	1
>	1150	38	0.00322933	2	DQTPQTITKETGESLTINCVLRDSNCGSSTAYWYRKKSGSTTEESISTGGQYAETAHSGSNAFSLRINDLTVENSGRYRCAVWHYYGRDCATLGKVGDGDGTAVTV				AVWHYYGRDCATLGKVG			17		4	1
>	1151	38	0.00322933	2	DQTPQTITKETGESLTINCVLRDSNCDLSNTYWRRKNSGLSYAESISSGGRFVETVHSGSKSFSLRINDLTVRDSGTYRCHVPSGYPYDCGEKYDVAGGGTVVTV				HVPSGYPYDCGEKYDV			16		4	1
>	1152	38	0.00322933	2	DQTPQTITKETGESLTINCVLRDSNCALSVTSWYRKKSGSTNEENISKGGRYVETVKSGRKAFSLNINGLTFEDSGTYRCMTYDCGWDRKVYGGGTVVTV				MTYDCGWDRKV			11		4	1
>	1153	38	0.00322933	2	DQTPQTITKETGESLTINCVLRDSNCALSSTYWYRKKSGSTNEESISKGGRYVETVNSGSKSFSLTINDLTVEDSGTYRCSSIRCSTAQFRADGGGTVVTV				SSIRCSTAQFRA			12		4	1
>	1154	38	0.00322933	2	DQTPQTITKETGESLTINCVLRDSNCALSSTYWYRKKSGSTNEESISKGGRYVETVNSGSKSFSLRINDLTVEDSGTYRCSWYDCIDFRYVSGDGTAVTV				SWYDCIDFRYV			11		4	1
>	1155	38	0.00322933	2	DQTPQTITKETGESLTINCVLRDSNCALSSTYWYRKKSGSTNEESISKGGRYVETVNSGSKSFSLRINDLTVEDSGTYRCNVLSCIWRDVYGDGTAVTV				NVLSCIWRDV			10		4	1
>	1156	38	0.00322933	2	DQTPQTITKETGESLTINCVLRDSNCALSSTYWYRKKSGSTNEESISKGGRYVETVNSGSKSFSLRINDLTVEDSGTYRCNDWYGPWRVRRWHCRDCE				NDWYGPWRV			9		5	0
>	1157	38	0.00322933	2	DQTPQTITKETGESLTINCVLRDSNCALSSTYWYRKKSGSTNEESISKGGRYVETVNSGSKSFSLRINDLTVEDSGTYRCKLVYDCGWRIRRWHCRDCE				KLVYDCGWRI			10		6	1
>	1158	38	0.00322933	2	DQTPQTITKETGESLTINCVLRDSNCALSSTYWYRKKSGSTNEESISKGGRYVETVNSGSKSFSLRINDLRVEDSGTYRCNVLLGISLTTGDGTAVTV				NVLLGISLT			9		3	0
>	1159	38	0.00322933	2	DQTPQTITKETGESLTINCVLRDSNCALSSTYWYRKKSGSTKEESIFQGGRYVLTVNSGSKSFSLRINDLTSGDSGTYHCNAYTAGPYDCPAGAKHYDLHGGGTVVTV				NAYTAGPYDCPAGAKHYDL			19		4	1
>	1160	38	0.00322933	2	DQTPQTITKETGESLTINCVLRDSNCALSSTYWYRKKSASTNEESISKGGRYVETVNSGSKSFSLRINDLTVEDSGTYRCNVWAIWCELAGDVYGGGTVVTV				NVWAIWCELAGDV			13		4	1
>	1161	38	0.00322933	2	DQTPQTITKETGESLTINCVLRDSNCALSSTYWYHKTSDSAYEESISKVGRYVETVKLGANSFSLRINDLTVEDSGTYRCHVSRVPSLMNCELDVYGGGTVVTV				HVSRVPSLMNCELDV			15		4	1
>	1162	38	0.00322933	2	DQTPQTITKETGESLTINCVLRDSNCALSSTYWYHKKSDSAYEESISKVGRYVETVKLGANSFSLRINDLTVEDSGTYRCHVSRVVSLLACELDVYGGGTVVTV				HVSRVVSLLACELDV			15		4	1
>	1163	38	0.00322933	2	DQTPQTITKETGESLTINCVLRDSNCALSSTYWWRKKWGSTSEKSISKGGRYVETVNSGSKSFSLRINDLTVEDSGTYRCRVYGLNAVISSDCRYDVYGGGTVVTV				RVYGLNAVISSDCRYDV			17		4	1
>	1164	38	0.00322933	2	DQTPQTITKETGESLTINCVLRDSNCALSSSYWYRKKSDSTNEESISKGGRYVETVNSGSKSFSLRINDLRVEDSGTYRCNAWDCVGMNWRSGGGTAVTV				NAWDCVGMNWR			11		4	1
>	1165	38	0.00322933	2	DQTPQTITKETGESLTINCVLRDSNCALSFTYWYRKKSGSTNEESISKGGRYVETVNSGSKSFSLRINDLTVEDSGTYRCNVYQGRLCPNWIDVYGDGTAVTV				NVYQGRLCPNWIDV			14		4	1
>	1166	38	0.00322933	2	DQTPQTITKETGESLTINCVLRDSNCALSATYWYRKKSGSTNEESISKGGRYVETVNSGSKSFSLRINDLTVEDSGTYRCFVPRSMVCYVRTGDPLDVYGDGTAVTV				FVPRSMVCYVRTGDPLDV			18		4	1
>	1167	38	0.00322933	2	DQTPQTITKETGESLTINCVLRDSNCAFSSTNWYRKKSGSTNEENISAGGRYVQTVNSGSKSFSLRINDLTVEDAGTYRCRVFAWPDCGDSDVYGGGTVVTV				RVFAWPDCGDSDV			13		4	1
>	1168	38	0.00322933	2	DQTPQTITKETGESLTINCVLRDSLCELSLTFWERQASGSKPWGSISKGGRYIETVNSGSKSFSLRINDLTVEDSGTYRCNSWDCGLRKHNVYGDGTAVTV				NSWDCGLRKHNV			12		4	1
>	1169	38	0.00322933	1	DQTPQTITKETGESLTINCVERDANLALGSTCWFAEKSGSTNEESISSGGRYVETVNSGSKSFSMRINDLTVEESGKFRCGVGAAYRRDYRCALAQFCCLRRWHCRDCE				GVGAAYRRDYRCALAQFCCL			20		8	3
>	1170	38	0.00322933	2	DQTPQTITKEAGESLTINCALRDESCAFSSTSWYRKSSGSLDEESISQGGRYVETVNSGSKSFSLRINDLRVEDSGTYRCNVIYSWYTGSYDCGTDAFGGGTAVTV				NVIYSWYTGSYDCGTDA			17		4	1
>	1171	38	0.00322933	2	DQTPQTITKATGESLTINCVLRDSNCALSSTAWYRKKSGSSNEENISKGGRYVETVNRRSNSWSLRINDLLVEDSGTYRCRVQDQEVCRYNVALDVYGDGTVVTV				RVQDQEVCRYNVALDV			16		4	1
>	1172	38	0.00322933	2	DQTPQTITIGTGESLTINCVLRESNCELSSTYWRRRKSGSTSEESIEKAGRYVETVNSGSKSFSLRINDLTVEDSGTYRCRIYSWCLEPYNYDVSGDGTAVTV				RIYSWCLEPYNYDV			14		4	1
>	1173	38	0.00322933	Unk	DQTPQAITKETGDSLTINCVVRDATLALRSTCWYRKKPGSTNEERISKGGRYVETVNSGSASFSMRINDLTVEDSGTFRCGVPLGLWRTCDSGGCSGACGDGTAVTV				GVPLGLWRTCDSGGCSGA			18		6	2
>	1174	38	0.00322933	2	DQTPQAATKETGESLTINCVLLDSGCALRNTYWLRKSSGATNEESISKGGRYVETVNSGLEPFSLRIDDLTVEDSGTFRCKVECLYNSVLHDVYGGGTVVTV				KVECLYNSVLHDV			13		4	1
>	1175	38	0.00322933	2	DQTPPTITKATGESLTINCLLRDNNCPFPESSTYWFRKAAFSTKEEIISKGGRYIETVISGSNSFSLRINDLTVEDSGTYRCNVDKPYTTSLYCRETYKVYGRGTVVTV				RCNVDKPYTTSLYCRETYKV			20		4	2
>	1176	37	0.00314434	2	DQTPQTVTKETGESLTINCVLRDSKCPLSSTYWYRKKSGSTNEESISKGGRYVETVNSGSKSFSLRINDLTAEDSGTYRCNVHTLCTSLRAGVSGGGTVVTV				NVHTLCTSLRAGV			13		4	1
>	1177	37	0.00314434	2	DQTPQTVTKETGESLTIHCVLRDSLCELSLTYWERQPTGSTAWRSISKGGRYIETVNSRSKSFYLRINDLTVEDSGTYRCNNWDCGLRSDNVYGGGTVVTV				NNWDCGLRSDNV			12		4	1
>	1178	37	0.00314434	2	DQTPQTITKETGESLTLNCVLRDSYCVLSSTYWYRKKSGSTNEERIAKGGRYVETVNSGSKSFSLRINDLTVEDSGTYRCNVWASISLNCKGYDGYGDGTAVTV				NVWASISLNCKGYDG			15		4	1
>	1179	37	0.00314434	2	DQTPQTITKETGESLTITCVLRDSNCRLSSTYWYRKKSGSTHEESISKGGRYVETVNSGSKSFSLRINDLTVEDSGTYRCHVRNSWSMTLNCYNADVYGDGTAVTV				HVRNSWSMTLNCYNADV			17		4	1
>	1180	37	0.00314434	2	DQTPQTITKETGESLTINCVPRDSNCALSSTYWYRKKSGSTNEVAISKGGRYVETVNSGSKSFSLKINDLTVEDSGTYRCSPDLVCLMNGTPYALNVYGGGTVVTV				SPDLVCLMNGTPYALNV			17		4	1
>	1181	37	0.00314434	2	DQTPQTITKETGESLTINCVLRDTECGPSVTYWYRKTSGSANEETISKGGRYVETVNSGIKSISLTINDLTVEDSGTYRCSVFDCNIGHSFLFVYGGGTVVTV				SVFDCNIGHSFLFV			14		4	1
>	1182	37	0.00314434	2	DQTPQTITKETGESLTINCVLRDSPCALSSTYWYRKKSESTNEENISKGGRYVETVNSGSKSFSLRINDLTVEDSGTYRCKLWLSPLSIHCADVYGDGTAVTV				KLWLSPLSIHCADV			14		4	1
>	1183	37	0.00314434	2	DQTPQTITKETGESLTINCVLRDSNCGLRRIYWWHKKSGSTNEETIKTGGRYVETVNSGLKTFSLRINDLTLEDSGTYRCNAYQLYAEPDCQETYDEYGGGTAVTV				NAYQLYAEPDCQETYDE			17		4	1
>	1184	37	0.00314434	2	DQTPQTITKETGESLTINCVLRDSNCAWSRTYWYRKAAGSTNEESISKGGRYVETVNSGSRSFSLRINDLTVEDSGTYRCKAYRPGIGGCGHDVYGDGTAVTV				KAYRPGIGGCGHDV			14		4	1
>	1185	37	0.00314434	2	DQTPQTITKETGESLTINCVLRDSNCALSTTYWYRKKSGSTNEESISKGGRYVETVNSGSKSFSLRINDLTVEDSGTYRCNGRSWYLGYDCRLEDVYGGGTVVTV				NGRSWYLGYDCRLEDV			16		4	1
>	1186	37	0.00314434	2	DQTPQTITKETGESLTINCVLRDSNCALSSTYWYRKKSGSTNEESISKGGRYVETVNSGSKSFSLRINDLTVEDSGTYRCNVYNPSGMNDCVILYGDGTAVTV				NVYNPSGMNDCVIL			14		4	1
>	1187	37	0.00314434	2	DQTPQTITKETGESLTINCVLRDSNCALSSTYWYRKKSGSTNEESISKGGRYVETVNSGSKSFSLRINDLTVEDSGTYRCNVWTAGIGYDCVWIGDVYGGGTVVTV				NVWTAGIGYDCVWIGDV			17		4	1
>	1188	37	0.00314434	2	DQTPQTITKETGESLTINCVLRDSNCALSSTYWYRKKSGSTNEESISKGGRYVETVNSGSKSFSLRINDLTVEDSGTYRCNVVGVWIALCYDVYGGGTVVTV				NVVGVWIALCYDV			13		4	1
>	1189	37	0.00314434	2	DQTPQTITKETGESLTINCVLRDSNCALSSTYWYRKKSGSTNEESISKGGRYVETVNSGSKSFSLRINDLTVEDSGTYRCNVSASDFELGCIRRWHCRDCE				NVSASDFELGCI			12		6	1
>	1190	37	0.00314434	2	DQTPQTITKETGESLTINCVLRDSNCALSSTYWYRKKSGSTNEESISKGGRYVETVNSGSKSFSLRINDLTAEDSGTYRCNVHTLCSSLRAGVSGDGTAVTV				NVHTLCSSLRAGV			13		4	1
>	1191	37	0.00314434	2	DQTPQTITKETGESLTINCVLRDSNCALSSTYWYRKKSGSTNEEKISKGGRYVETVNSGSKSFSLRINDLTPQDSGTYRCNVHTLCSSLRSGVSGDGTAVTV				NVHTLCSSLRSGV			13		4	1
>	1192	37	0.00314434	2	DQTPQTITKETGESLTINCVLRDSNCALSSTYWYRKKSGSTKDESISKGGRYVETVNSGSKSASLRINDLVVEDSGTYWCNVGWYGYDCAEPQYGDGTAVTV				NVGWYGYDCAEPQ			13		4	1
>	1193	37	0.00314434	2	DQTPQTITKETGESLTINCVLRDSNCALSSTYWLRKREGSTNEESISKGGRYVETVNSGSKSFSLRIKDLTVEDSGTYRCRDAGIFQGDCLRSDGYGDGTAVTV				RDAGIFQGDCLRSDG			15		4	1
>	1194	37	0.00314434	2	DQTPQTITKETGESLTINCVLRDSNCALGSTYWYHKKSDSAYEESISKVGRYVETVKLGANSFSLRINDLTVEDRGTYRCHVSRVVSLLACELDVYGGGTVVTV				HVSRVVSLLACELDV			15		4	1
>	1195	37	0.00314434	2	DQTPQTITKETGESLTINCVLRDSMCQQGTTYWWRKKSGSTEEESISKGGRYVETVNSGSRSFSLRINDLTVEDSGTYRCNVDSWCKGLESVYGGGTVVTV				NVDSWCKGLESV			12		4	1
>	1196	37	0.00314434	2	DQTPQTITKETGESLTINCVLRDSDCPLSRIHWYRKKSGSTNEESISKGGRYVETVNSGSKSFSLRINDVTVEDSGTYRCNVWELVEGGMTAVRCNYDVYGGGTVVTV				NVWELVEGGMTAVRCNYDV			19		4	1
>	1197	37	0.00314434	2	DQTPQTITKETGESLTINCVLRDNFCALSSTYWFRKKSGSPSEESISKGGRYVETVNSGSKSFSLRINDLTVEDSGTYRCNLYDCRTGRPDSYGGGTVVTV				NLYDCRTGRPDS			12		4	1
>	1198	37	0.00314434	1	DQTPQTITKETGESLTINCVLRDASYALGSTCWYRKKSGSTNEESISKGGRYVETVNSGSKSFSMRINDLTVEDSGTFRCGVRYSWCPGCDPCAAVQLCCLWRWHCRDCE				GVRYSWCPGCDPCAAVQLCCL			21		10	5
>	1199	37	0.00314434	1	DQTPQTITKETGESLTINCVLRDASYALGSTCWYRKKSGSTNEESISKGGRYVETVNSGSKSFSMRINDLTVEDSGTFRCGPIGCDYALLLCCLWRWHCRDCE				GPIGCDYALLLCCL			14		8	3
>	1200	37	0.00314434	2	DQTPQAITKYTGESLTINCVLKTGSCALSNTYWYRKKSGSTSEESIPKGGRYVETVNSGSTSFSLRIKDLTVEDSGTYRCNVCRWFGGLPGGLYGGGTAVTV				NVCRWFGGLPGGL			13		4	1
>	1201	37	0.00314434	2	DQTPHTITKETGESLTINCVLRDSNCALSSTYWLRKREGSTNEESISKGGRYVETVNSGSKSFSLRINDLTVEDSGTYRCRDAGIFQGDCLRSDGYGDGTAVTV				RDAGIFQGDCLRSDG			15		4	1
>	1202	36	0.00305936	2	DQTPRTIGKETGESLTINCVLRDSNCALKSTYWYRKKSGSTNEERMTLGGRSVETVNSESKSFSLRINDLTVEDTGTYRCLVLDCNWETVKGGGTVVTV				LVLDCNWETV			10		4	1
>	1203	36	0.00305936	2	DQTPQTLTKETGESLTINCVLRDSFCALSSTHWYRKKSGSTNEETISKGGRYAETVNSGSKSFSLRINDLTVEDSGTYRCHVAAAACLNWRGVDGDGTAVTV				HVAAAACLNWRGV			13		4	1
>	1204	36	0.00305936	2	DQTPQTKTKETGESLTINCVLRDSNCALSSTYWLRKREGSTNEESISKGGRYVETVNSGSKSFSLRINDLTVEDSGTYRCRDAGIFQGDCLRSDGYGGGTAVTV				RDAGIFQGDCLRSDG			15		4	1
>	1205	36	0.00305936	2	DQTPQTITRETGESLTITCVRRDSNCEQLASYWYRKSSGSSNEEKISTGGRYVETVNSGSKSSSLRITDLTVADSGTYRCNLKCRVLYVEALSVFGGGTAVTV				NLKCRVLYVEALSV			14		4	1
>	1206	36	0.00305936	2	DQTPQTITKETGESLTITCVLRDTYCSLSSTYYYRKKSGSINEEKISKGGRYVETVKSGSKSFSLTIKDLRFEDSGTYRCRAVGFGPRCPYDVYGGGTVVTV				RAVGFGPRCPYDV			13		4	1
>	1207	36	0.00305936	2	DQTPQTITKETGESLTINCVLRYSYCALSSTRWYRKKSGSINEERISKGGRYVETVKSGSKSFSLRINDLTVEDSGTYRCNVPYDCSSLVDVYGGGTAVTV				NVPYDCSSLVDV			12		4	1
>	1208	36	0.00305936	2	DQTPQTITKETGESLTINCVLRLTNCALSSTYWWRKKSGATSLGSISIGGRYVETVNSGSKSFSLRITDLTVEDSGTYRCNVLLPLDCRTPDVAFDVYGGGTVVTV				NVLLPLDCRTPDVAFDV			17		4	1
>	1209	36	0.00305936	2	DQTPQTITKETGESLTINCVLRDSSCALSSTYWYRKKSGSVNEESISKGGRYLETVNSGRKSFSLRINDLTVEDSGTYRCNVYPTGDDCLLRMFVYGDGTVVTV				NVYPTGDDCLLRMFV			15		4	1
>	1210	36	0.00305936	2	DQTPQTITKETGESLTINCVLRDSQCKLHSGNWYRKKSDSTNEERISKGGRYVETVNSGSKSFSLRINGLKVEDSGTYRCDLVLWKQVEGLNCMPDVCGGGTVVTV				DLVLWKQVEGLNCMPDV			17		5	1
>	1211	36	0.00305936	2	DQTPQTITKETGESLTINCVLRDSQCKLHSGKWLRKKSDSTNEERISKGGRYVETVNLGSKSFSLRINGLKVEDSGTYRCDLVLWKEVEGLNCNIETCGGGTAVTV				DLVLWKEVEGLNCNIET			17		5	1
>	1212	36	0.00305936	2	DQTPQTITKETGESLTINCVLRDSNCVLRTTYWYHKKSGSTNEEKISKGGRYVETVNSGSKSFSLRINDLTVEDSGTYRCHIWTNPMSRIMMGCDVYGGGTVVTV				HIWTNPMSRIMMGCDV			16		4	1
>	1213	36	0.00305936	2	DQTPQTITKETGESLTINCVLRDSNCLLSMTYWFRKKSGSENEESISKGGRYVETVNSGSKSFSLRINDLLVEDSGTYRCNVYYINDGDRDYCDVYGSGTVVTV				NVYYINDGDRDYCDV			15		4	1
>	1214	36	0.00305936	2	DQTPQTITKETGESLTINCVLRDSNCALSTTYWFRAQSGSTSDESIPKGGRFVETVNSGSKSFSLRINDLTVEDSGTYRCTVVVCPFYTPVVGDGTAVTV				TVVVCPFYTPV			11		4	1
>	1215	36	0.00305936	2	DQTPQTITKETGESLTINCVLRDSNCALSSTYWYRKKSGSTNEESISKGGRYVETVNSGSQSFSLRINDLTVEDSGTYRCNALLGWYGPHCSERHDLYGGGTAVTV				NALLGWYGPHCSERHDL			17		4	1
>	1216	36	0.00305936	2	DQTPQTITKETGESLTINCVLRDSNCALSSTYWYRKKSGSTNEESISKGGRYVETVNSGSKSFSLRINDLTVEDSGTYRCSSPLDKGCIRRWHCRDCE				SSPLDKGCI			9		6	1
>	1217	36	0.00305936	2	DQTPQTITKETGESLTINCVLRDSNCALSSTYWYRKKSGSTNEESISKGGRYVETVNSGSKSFSLRINDLTVEDSGTYRCNLRCWYGSNWSDVYGDGTAVTV				NLRCWYGSNWSDV			13		4	1
>	1218	36	0.00305936	2	DQTPQTITKETGESLTINCVLRDSNCALSSTYWYRKKSGSTNEESISKGGRYVETVNSGSKSFSLRINDLTVEDSGTYRCNGSPAPCMGNWFPYDVYGGGTVVTV				NGSPAPCMGNWFPYDV			16		4	1
>	1219	36	0.00305936	2	DQTPQTITKETGESLTINCVLRDSNCALSSTYWYRKKSGSTNEESISKGGRYVETVNSGSKSFSLRINALTLEDSGTYRCRGICTLQDDDDVYGGGTVVTV				RGICTLQDDDDV			12		4	1
>	1220	36	0.00305936	2	DQTPQTITKETGESLTINCVLRDSNCALSSTYWYRKKSDSAYEESISKVGRYVETVKLGANSFSLRINDLTVEDSGTYRCHVSRVVSLLACELDVYGGGTVVTV				HVSRVVSLLACELDV			15		4	1
>	1221	36	0.00305936	2	DQTPQTITKETGESLTINCVLRDSNCALSSTYWLRKREGSTNEESISKGGRYVETVNSGSKSFSLRINDLTVEDSGTYRCRDAGICQGDCLRSDGYGDGTAVTV				RDAGICQGDCLRSDG			15		5	2
>	1222	36	0.00305936	2	DQTPQTITKETGESLTINCVLRDSNCALSSTYWLRKREGSTNEESISKGGRYVDTVNSGSKSFSLRINDLTVEDSGTYRCRDAGIFQGDCLRSDGYGGGTVVTV				RDAGIFQGDCLRSDG			15		4	1
>	1223	36	0.00305936	2	DQTPQTITKETGESLTINCVLRDSNCALSSTSWSRKKSDSTNEEKISKGGRYVESFNRGSKSCSLRINDLSVEDSGTYRCKLLERCGLVLHDRYGGGTVVTV				KLLERCGLVLHDR			13		5	1
>	1224	36	0.00305936	2	DQTPQTITKETGESLTINCVLRDSNCALSLTYWYRKKSGSPNEESIDKGGRYVETVNSGSKSFSLRINDLTSEDSGTYRCNVYAGTGLFDCDIYGGGTAVTV				NVYAGTGLFDCDI			13		4	1
>	1225	36	0.00305936	2	DQTPQTITKETGESLTINCVLRDSNCALSGTYWYRKKSGSSSELSISAGGRYVETVNSGSKSFSLRINDLTVEDSGTYRCDVLRDCLDWTVSGGGTAVTV				DVLRDCLDWTV			11		4	1
>	1226	36	0.00305936	2	DQTPQTITKETGESLTINCVLRDSNCALGSTYWYHKKSDSAYEESISKVGRYVETVKLGANSFSLRINDLTVEDSGTYRCHVSRVVYLLACELDVYGGGTVVTV				HVSRVVYLLACELDV			15		4	1
>	1227	36	0.00305936	2	DQTPQTITKETGESLTINCVLRDSKCALSSTYWYRKKSGSTNEESISKGGRYVETVNSGSKSFSLRINDLTAEDSGTYRCNAHTLCSSLRSGVSGGGTAVTV				NAHTLCSSLRSGV			13		4	1
>	1228	36	0.00305936	1	DQTPQTITKETGESLTINCVLRDASYALGSTCWYRKKSGSTNEESISKGGRYVETVNSGSKSFSMRINDLTVEDSGTFRCGASAGVRCDWLAVLCCLWRWHCRDCE				GASAGVRCDWLAVLCCL			17		8	3
>	1229	36	0.00305936	1	DQTPQTITKETGESLTINCVLRDASYALGSTCWYRKKSGSTNEESISKGGRYVETVNSGSKSFSLRINDLTVEDSGTYRCNVYTAGPRDCPTGGRNYDVYGDGTAVTV				NVYTAGPRDCPTGGRNYDV			19		4	1
>	1230	36	0.00305936	1	DQTPQTITKETGESLTINCVLRDASYALGSTCWYRKKSGSTNEESISKGGRYVETVNSGSKSFSLRINDLTPQDSGTYRCNVHTLCSSLRSGVSGGGTVVTV				NVHTLCSSLRSGV			13		4	1
>	1231	36	0.00305936	2	DQTPQTITKETGESLTINCVLRDANCALSNTYWYRRRSGSTSEESISLGGRYVETVNSGSKSFSLRINDLTFEDKGTYRCRSQSWHGSGCTQLEDVYGGGTVVTV				RSQSWHGSGCTQLEDV			16		4	1
>	1232	36	0.00305936	2	DQTPQTITKETGESLTINCRLRESYCELSVTYWYRKKSGSTNEEIISKGGRYVETVNSRSKSFSLRINDLTVEDSGTYRCNFFIECGVDLEEVLDVSGGGTVVTV				NFFIECGVDLEEVLDV			16		4	1
>	1233	36	0.00305936	2	DQTPKTITKETGESLTINCVLRDSNCALSSTYWSRKKSGSTNEESILKGGRYVETVNSGSKSFSLIINDLTVEDSGTYRCNVPKWSNCAVRVRVGDVYGGGTVVTV				NVPKWSNCAVRVRVGDV			17		4	1
>	1234	35	0.00297438	2	DQTPQTITKETGESLTISCVLRDKSCALDVAYWYRKKSGSTNEESMPKGDRYVESFNAGSKSFSLRINDLTVEDSGTYRCEAPAGTLWHCGVAKDVYGGGTVVTV				EAPAGTLWHCGVAKDV			16		4	1
>	1235	35	0.00297438	4	DQTPQTITKETGESLTINCVVRDPNWKLSSTYWYRKKSGSTNDERIAKTGRYVETVNSGSKSFSLRINDLTVEDSGTYRCNPILYDDEAEEPWYDVYGDGTAVTV				NPILYDDEAEEPWYDV			16		2	0
>	1236	35	0.00297438	2	DQTPQTITKETGESLTINCVLRESNCELSSTYWRRRKSGSTSEESIEKAGRYVETVNSGSKSFSLRINDLTVEDSGTYRCRIYSWCLEPYNYDVSGGGTVVTV				RIYSWCLEPYNYDV			14		4	1
>	1237	35	0.00297438	2	DQTPQTITKETGESLTINCVLRDTHCDLYKTYWYRKKSGSDNEDLLTKGGRYVETVNSGSKSFSLRINDLGVEDSGTYRCHTKRSWCAAFWNDVDGDGTAVTV				HTKRSWCAAFWNDV			14		4	1
>	1238	35	0.00297438	2	DQTPQTITKETGESLTINCVLRDSTCTLSSTYWYRKKSGSSSEEKVSKGGRYVETVNSGSKSFSLRINDLTVEDSGTYRCNVSPLWAGHDCPDVYGDGTAVTV				NVSPLWAGHDCPDV			14		4	1
>	1239	35	0.00297438	2	DQTPQTITKETGESLTINCVLRDSNCPLSSTYWYRKKSGSINEETISKFGRYVETVNSGSKSFSLRINDLTVEDSGTYRCRLLCSLWTNPRDGDGTAVTV				RLLCSLWTNPR			11		4	1
>	1240	35	0.00297438	2	DQTPQTITKETGESLTINCVLRDSNCPLSMSNTLWYRKVSGSTNEESISKGGRYVQTVLSGSKSFSLRINGLTVEDSGTYRCNVVWHDRWACVDVYGGGTVVTV				RCNVVWHDRWACVDV			15		4	2
>	1241	35	0.00297438	2	DQTPQTITKETGESLTINCVLRDSNCATSSTYWYRKKSGSTNEESISKGGRYVETVNSGSKSFSLRINDLTVEDSGTYRCNVYLAGMVDDCRWRSLYGDGTAVTV				NVYLAGMVDDCRWRSL			16		4	1
>	1242	35	0.00297438	2	DQTPQTITKETGESLTINCVLRDSNCAPSSTYWFRKKSGSTNEESLSLGGRYVRTVNSATKSFSLRINDLTVEDSGTYRCNVYELGCGAYDVYGGGTAVTV				NVYELGCGAYDV			12		4	1
>	1243	35	0.00297438	2	DQTPQTITKETGESLTINCVLRDSNCALTSTYWYRKKSGSLNEETISKGGRYVETVNSGSKSFSLRINDLTVEDSGTYRCSVYLGCSFQFVYGGGTVVTV				SVYLGCSFQFV			11		4	1
>	1244	35	0.00297438	2	DQTPQTITKETGESLTINCVLRDSNCALSSTYWYRKSSGSTNEESISKGGRYVESVKSGSKSFSLRINDLTVEDSGTYRCHHRDRNWRCDVYGGGTVVTV				HHRDRNWRCDV			11		4	1
>	1245	35	0.00297438	2	DQTPQTITKETGESLTINCVLRDSNCALSSTYWYRKKSGSTNEESISKGGRYVETVNSGSKSFSLRINDLTVEDSGTYRCNVYYLSHGPEYCDVYGDGTVVTV				NVYYLSHGPEYCDV			14		4	1
>	1246	35	0.00297438	2	DQTPQTITKETGESLTINCVLRDSNCALSSTYWYRKKSGSTNEESISKGGRYVETVNSGSKSFSLRINDLTVEDSGTYRCNVYRRWYDCPELDPDVYGDGTAVTV				NVYRRWYDCPELDPDV			16		4	1
>	1247	35	0.00297438	2	DQTPQTITKETGESLTINCVLRDSNCALSSTYWYRKKSGSTNEESISKGGRYVETVNSGSKSFSLRINDLTVEDSGTYRCKGRCIAGMRDWIAMDPTGRDVYGGGTAVTV				KGRCIAGMRDWIAMDPTGRDV			21		4	1
>	1248	35	0.00297438	2	DQTPQTITKETGESLTINCVLRDSNCALSSTYWYRKKSGSTNEESISKGGRYVETVNSGSKSFSLRINDLTVEDSGTYRCHTKRSWCAAFWNDVDGGGTAVTV				HTKRSWCAAFWNDV			14		4	1
>	1249	35	0.00297438	2	DQTPQTITKETGESLTINCVLRDSNCALSSTYWYRKKSGSTNEESISKGGRYVETVNSGSKSFSLRINDLRVEDSGTYRCNTVCRIIVMTTSNWMGVYGGGTVVTV				NTVCRIIVMTTSNWMGV			17		4	1
>	1250	35	0.00297438	2	DQTPQTITKETGESLTINCVLRDSNCALSSTYWYRKKSGSTNEEKISKGGRYVETVNSGSKSFSLRINDLTPQDSGTYRCNVHTLCSSLRSGVSGGGTAVTV				NVHTLCSSLRSGV			13		4	1
>	1251	35	0.00297438	2	DQTPQTITKETGESLTINCVLRDSNCALSSTYWYRKKSGSRNEESISKGGRYVETVNSGSKSFSLRINDLIVEDSGTYRCHAWELVACRYDVLGGGTAVTV				HAWELVACRYDV			12		4	1
>	1252	35	0.00297438	2	DQTPQTITKETGESLTINCVLRDSNCALSSTYWYRKKSDSTNEEQISKGGRYVESFNRGSKSCSLRINDLTVEDSGTYRCNLLERCGLKLHDRNGGGTVVTV				NLLERCGLKLHDR			13		5	1
>	1253	35	0.00297438	2	DQTPQTITKETGESLTINCVLRDSNCALSSTYWYRKKSDSTNEEQISKGGRYVESFNRGSKSCSLRINDLTVEDSGTYRCNLLERCGLKLHDRNGDGTAVTV				NLLERCGLKLHDR			13		5	1
>	1254	35	0.00297438	2	DQTPQTITKETGESLTINCVLRDSNCALSSTYWLRKREGSTHEESISKGGRYVETVNSGSKSFSLRINDLTVEDSGTYRCRDAGIFQGDCLRSDGYGDGTVVTV				RDAGIFQGDCLRSDG			15		4	1
>	1255	35	0.00297438	2	DQTPQTITKETGESLTINCVLRDSNCALSATSWYRKKSGSTNEESISQGGRYVETVNRGSKSFSLRINDLTVEDSGTYRCNVYSSSPADCPTLVGNYDVYGDGTVVTV				NVYSSSPADCPTLVGNYDV			19		4	1
>	1256	35	0.00297438	2	DQTPQTITKETGESLTINCVLRDPNCALSSTYWYRSKSGSTKTETISHGGRYVETVNSGSKSSSLRINEATVEDSGTYRCNVLGSCGLANYNVYGGGTVVTV				NVLGSCGLANYNV			13		4	1
>	1257	35	0.00297438	2	DQTPQTITKETGESLTINCVLRDLDCASFSAYWYRKKSGSTNEENILKGGRSVETVNSGSKSFSLRINDLTVEDSGTYRCRIVGGGMCVLRSDSDVYGGGTVVTV				RIVGGGMCVLRSDSDV			16		4	1
>	1258	35	0.00297438	1	DQTPQTITKETGESLTINCVLRDASYALGSTCWYRKKSGSTNEESISKGGRYVETVNSGSKSFSMRINDLTVEDSGTYRCRDAGIFQGDCLRSDGYGGGTAVTV				RDAGIFQGDCLRSDG			15		4	1
>	1259	35	0.00297438	1	DQTPQTITKETGESLTINCVLRDASYALGSTCWYRKKSGSTNEESISKGGRYVETVNSGSKSFSMRINDLTVEDSGTFRCGSCPAVTTDGSCALGLCCLWRWHCRDCE				GSCPAVTTDGSCALGLCCL			19		9	4
>	1260	35	0.00297438	1	DQTPQTITKETGESLTINCVLRDASYALGSTCWYRKKSGSTNEESISKGGRYVETVNSGSKSFSMRINDLTVEDSGTFRCGPWYSCDYGVPVQLCCLWRWHCRDCE				GPWYSCDYGVPVQLCCL			17		8	3
>	1261	35	0.00297438	1	DQTPQTITKETGESLTINCVLRDASRLGGTCWYRRKSGSTNEESISKGGRVVETVNSGSKSFSLRINDLTVEDSGTFRCGVAFIIGCSAELCSRNSAACGDGTAVTV				VAFIIGCSAELCSRNSAA			18		6	2
>	1262	35	0.00297438	2	DQTPQTITKETGESLTINCVLRDANCKLFETFWYRKKSGSRNEESISKGGRYLETVNSGSKSFSLRINDLTVEDSGTYRCMVYRDCVKQLNWNTDLYGDGTAVTV				MVYRDCVKQLNWNTDL			16		4	1
>	1263	35	0.00297438	2	DQTPKAVTKETGESLTINCVLRDSNCALSNAGTDTYWYRKKSGSTNEESISKGGRYVETVNSGSKSFSLRINDLTVEDSGTYRCNVYGCGIFSWEYGDGTAVTV				TYRCNVYGCGIFSWE			15		4	2
>	1264	34	0.0028894	Unk	DQTPQTITKETGESVTINCVLRDSNCATSRMYWYREKAGSTNEESMAKGGRYVETYNRGSKSFSLRINDLTVEDSGTYRCNVPIYRYDCTGTGLYSYGGGTVVTV				NVPIYRYDCTGTGLYS			16		4	1
>	1265	34	0.0028894	4	DQTPQTITKETGESLTLNCVLRETRCALSNTHWHLQKSGSSHEETILSGGRYVETVNSDSESFSLRINDLTVEDSGTYKCTVEPDYGDMEECYLVYGGGTVVTV				TVEPDYGDMEECYLV			15		4	1
>	1266	34	0.0028894	2	DQTPQTITKETGESLTINCVVRDSTCALSSTYWYRKKSGSTSRRPYRKVDDMLKQLTADQIVMQGIESLVGNWRRGDVMGGGTVVTV				#VALUE!			#VALUE!		2	#VALUE!
>	1267	34	0.0028894	2	DQTPQTITKETGESLTINCVLRETNCAFQSTYWYRKKSGSTNWKRISKGGRYVETVNSASKSFSLRINDLTVEETGTYKCNVWHLNCHGRQLNYDGDGGGTVVTV				NVWHLNCHGRQLNYDG			16		4	1
>	1268	34	0.0028894	2	DQTPQTITKETGESLTINCVLRELNCPLPSTHWYRKGSDSANEENISKGGRYVETVNSGSKSFSLRINDLTVEDSGTYRCNVIRGSWYIGRDYDCGGPLDVYGGGTVVTV				NVIRGSWYIGRDYDCGGPLDV			21		4	1
>	1269	34	0.0028894	2	DQTPQTITKETGESLTINCVLRELHCELSATYWYRKKSGSTNEEIISKGGRYVETVNSRSKSFSLRINDLTVEDSGTYRCNSFIDCGVDLEEVLDVYGGGTAVTV				NSFIDCGVDLEEVLDV			16		4	1
>	1270	34	0.0028894	2	DQTPQTITKETGESLTINCVLREHNCAFPTTFWYRKESGSSHEETISKGGRYVETVNSGSKSFSLRINDLTVEDSGTYRCRTLGMCGLAPLRLHGGGTVVTV				RTLGMCGLAPLRL			13		4	1
>	1271	34	0.0028894	1	DQTPQTITKETGESLTINCVLRDVNYQLDSTCWYRTPSGSTNEEKISAGGRYVETVNSGSKSFSMRINDLGVEDSGTFRCAVNNWCGVVSCASLFVSAACGGGTAVTV				AVNNWCGVVSCASLFVSAA			19		6	2
>	1272	34	0.0028894	4	DQTPQTITKETGESLTINCVLRDTRCALSNTYWYRKKSGSSHEDLVSIGGRYVETVNSDSESFSLRINDLTVLESGTYRCSVEPDYGDMEECYDVSGDGTAVTV				SVEPDYGDMEECYDV			15		4	1
>	1273	34	0.0028894	2	DQTPQTITKETGESLTINCVLRDSTCVLSSTYWYRKKSGSAGEESISKGGRYVETVNSGSKSFSLRINDLTVEDSGTYRCNGRRCGSEMDTYGGGTAVTV				NGRRCGSEMDT			11		4	1
>	1274	34	0.0028894	2	DQTPQTITKETGESLTINCVLRDSTCPLSSTYWLRKKSGSTGEESISLGGRYVETVNSGSKSFSLRINDLTVEDSGTYRCNGRRCGSEMDTYGDGTAVTV				NGRRCGSEMDT			11		4	1
>	1275	34	0.0028894	2	DQTPQTITKETGESLTINCVLRDSNCVLGNTYWYHKAVGAAEEESFAKTGRYVETVNSGRESFSLRINDLIPADSGTYRCNVYRVYSLLCEAYDVYGGGTVVTV				NVYRVYSLLCEAYDV			15		4	1
>	1276	34	0.0028894	2	DQTPQTITKETGESLTINCVLRDSNCDITATYWYRKKRGSLNEESISTGGRYVETVNSGSKSFSLRINDLTIEDSGTYRCDIGITGFGYDCRKPKLGIGTVVTV				DIGITGFGYDCRKPK			15		4	1
>	1277	34	0.0028894	2	DQTPQTITKETGESLTINCVLRDSNCALSSTYWYRKKSGSTNEESISKGGRYVETVNSGSKSFSLRINDLTVRDSGTYRCHVPSGYPYDCGEKYDVAGGGTVVTV				HVPSGYPYDCGEKYDV			16		4	1
>	1278	34	0.0028894	2	DQTPQTITKETGESLTINCVLRDSNCALSSTYWYRKKSGSTNEESISKGGRYVETVNSGSKSFSLRINDLTVEDSGTYRCNVYPMCRDQFIVKLFDVYGDGTAVTV				NVYPMCRDQFIVKLFDV			17		4	1
>	1279	34	0.0028894	2	DQTPQTITKETGESLTINCVLRDSNCALSSTYWYRKKSGSTNEESISKGGRYVETVNSGSKSFSLRINDLTVEDSGTYRCNVYHSWYANDCYDVYGGGTVVTV				NVYHSWYANDCYDV			14		4	1
>	1280	34	0.0028894	2	DQTPQTITKETGESLTINCVLRDSNCALSSTYWYRKKSGSTNEESISKGGRYVETVNSGSKSFSLRINDLTVEDSGTYRCNVWVVCHSRDYDVYGGGTVVTV				NVWVVCHSRDYDV			13		4	1
>	1281	34	0.0028894	2	DQTPQTITKETGESLTINCVLRDSNCALSSTYWYRKKSGSTNEESISKGGRYVETVNSGSKSFSLRINDLTVEDSGTYRCNVWRPYELYDCAELDGRDDVYGDGTAVTV				NVWRPYELYDCAELDGRDDV			20		4	1
>	1282	34	0.0028894	2	DQTPQTITKETGESLTINCVLRDSNCALSSTYWYRKKSGSTNEESISKGGRYVETVNSGSKSFSLRINDLTVEDSGTYRCNVWGSQSVCGELAHDVYGGGTVVTV				NVWGSQSVCGELAHDV			16		4	1
>	1283	34	0.0028894	2	DQTPQTITKETGESLTINCVLRDSNCALSSTYWYRKKSGSTNEESISKGGRYVETVNSGSKSFSLRINDLTVEDSGTYRCNVWGDSWYGRDWCGDDVYGDGTAVTV				NVWGDSWYGRDWCGDDV			17		4	1
>	1284	34	0.0028894	2	DQTPQTITKETGESLTINCVLRDSNCALSSTYWYRKKSGSTNEESISKGGRYVETVNSGSKSFSLRINDLTVEDSGTYRCNVAGIDDPMNSRRCIRRWHCRDCE				NVAGIDDPMNSRRCI			15		6	1
>	1285	34	0.0028894	2	DQTPQTITKETGESLTINCVLRDSNCALSSTYWYRKKSGSTNEESISKGGRYVETVNSGSKSFSLRINDLTVEDSGTYRCNQAGMDLALLNWTGCIRRWHCRDCE				NQAGMDLALLNWTGCI			16		6	1
>	1286	34	0.0028894	2	DQTPQTITKETGESLTINCVLRDSNCALSSTYWYRKKSGSTNEESISKGGRYVETVNSGSKSFSLRINDLTVEDSGTYRCNDNRPYAPELEVRRWHCRDCE				NDNRPYAPELEV			12		5	0
>	1287	34	0.0028894	2	DQTPQTITKETGESLTINCVLRDSNCALSSTYWYRKKSGSTNEESISKGGRYVETVNSGSKSFSLRINDLTVEDSGTYRCLLSFDCWISDVYGGGTVVTV				LLSFDCWISDV			11		4	1
>	1288	34	0.0028894	2	DQTPQTITKETGESLTINCVLRDSNCALSSTYWYRKKSGSTNEESILLGGRYVETVNSGSKSFSLRINDLTVTDSGTYRCNVYELAGAACSVIGNDVYGGGTVVTV				NVYELAGAACSVIGNDV			17		4	1
>	1289	34	0.0028894	2	DQTPQTITKETGESLTINCVLRDSNCALSSTYWYRKKSGSTNEESILLGGRYVETVNSGSKSFSLRINDLTVTDSGTYRCNVYELAGAACSVIGNDVYGDGTAVTV				NVYELAGAACSVIGNDV			17		4	1
>	1290	34	0.0028894	2	DQTPQTITKETGESLTINCVLRDSNCALSSTYWYRKKSGSTNEERISKGGRHVETVNSGSKSFSLRINDLTAEDSGTYRCNAHTLCSSLRSGVSGGGTVVTV				NAHTLCSSLRSGV			13		4	1
>	1291	34	0.0028894	2	DQTPQTITKETGESLTINCVLRDSNCALSSTYWLRKREGSTNEESISKGGRYVETVNSGSKSFSLRINDLTVEDSGTYRCRDAGIFQGDCLRGDGYGGGTVVTV				RDAGIFQGDCLRGDG			15		4	1
>	1292	34	0.0028894	2	DQTPQTITKETGESLTINCVLRDSNCALSSTYWLRKREGSTNEESISKGGRYVETVNSGSKSFSLRINDLTVEDSGTYRCRDAGICQGDCLRSDGYGGGTAVTV				RDAGICQGDCLRSDG			15		5	2
>	1293	34	0.0028894	2	DQTPQTITKETGESLTINCVLRDSNCALSSTYWFRKKQGSTKKESISKGGRYVETVNSASKSFSLRIKDLTVEDSGTFRCNVFDDCSLGDIWGGGTAVTV				NVFDDCSLGDI			11		4	1
>	1294	34	0.0028894	2	DQTPQTITKETGESLTINCVLRDSNCALSRTYWHRKKSGSTNEESISKGGRYVETVNSGSKSFSLRINDLTVEDSGTYRCSAQKVCGWTENRYGGGTVVTV				SAQKVCGWTENR			12		4	1
>	1295	34	0.0028894	2	DQTPQTITKETGESLTINCVLRDSNCALPSTYWYRKKSGSTNEGSISKGGRYVETINSGSKSFSLRIIDLGVEDSGTYRCSVWGWCDESNYQVYGDGTAVTV				SVWGWCDESNYQV			13		4	1
>	1296	34	0.0028894	2	DQTPQTITKETGESLTINCVLRDSNCALIRTYWYRTKSGSTNEESISKGGRYVETVNSGSKSFSLRINDLTVEDSGTYRCNVGACAWPKSRLTGGGTVVTV				NVGACAWPKSRL			12		4	1
>	1297	34	0.0028894	2	DQTPQTITKETGESLTINCVLRDSNCALGSTYWYHKKSASAYEESISKVGRYVETVKLGANSFSLRINDLTVEDSGTYRCHVSRVVSLLACELDVYGDGTAVTV				HVSRVVSLLACELDV			15		4	1
>	1298	34	0.0028894	2	DQTPQTITKETGESLTINCGLRDSNCALGSTYWYRVPAGSTNEESISKGGRYVETVNSGSKSFSLRINDLTVEDSGTYRCNVLDLLWEGAYDCPDWDVYGDGTAVTV				NVLDLLWEGAYDCPDWDV			18		4	1
>	1299	34	0.0028894	2	DQTPQRITKETGESLTINCVLRDSKCALSYTYWYRKKWGSINEESIVKGGRYVETINSGSKSFSLRINDLTVEDSGTYRCHGCETCAGSPGWYDVYGGGTVVTV				HGCETCAGSPGWYDV			15		5	2
>	1300	34	0.0028894	2	DQTPLTIEKETGESLTINCYLRDANCALQSTAWYRKKSGSTNEESIMEGGRYVETVNSGSKSFSLTINDLTVEDSGTYRCHTWYSPYYDCDVYGGGTVVTV				HTWYSPYYDCDV			12		4	1
>	1301	34	0.0028894	2	DQTPGTITKETGESLTINCVLRDSSCPLSSTYWYRKKSGSTNEESIGKGGRYIETVNSGSKSFSLRINDLTVEDSGTYRCNVYALAGHALGDWCSYDVYGDGTAVTV				NVYALAGHALGDWCSYDV			18		4	1
>	1302	34	0.0028894	2	DQTPETITKETGESLTINCVLRDSPCALGATFWYRKKSGSTNQEKISKVGRYVETVNSASKSFSLRINDLTVEDSGTYRCDVWECARTGRHGGGTVVTV				DVWECARTGR			10		4	1
>	1303	33	0.00280441	2	DQTPQTITKGTGESLTINCVLRDSNCALSSTHWDRKKSGSSHEQSIAKGGRYVETVNSGSKSFSLRINDLTVEDSGTYRCSVRCPGPDPWGGGTVVTV				SVRCPGPDP			9		4	1
>	1304	33	0.00280441	1	DQTPQTITKFTGESLTINCVLRDASYALGSTCWYRKKSGSTNEESISIGGRYVETVNSGSKSFSMRINDLTVEDSGTCRCEASWLQTCAYAGCGRSGHCGGGTVVTV				EASWLQTCAYAGCGRSGH			18		7	2
>	1305	33	0.00280441	2	DQTPQTITKETGESLTMNCVLPDSVCALSTTYWYHKKSGSTNEESISKGGRYVETVDRGSKSFSLRINDLTVEDSGTYRCAAESRLRGECEGTGGGTVVTV				AAESRLRGECEG			12		4	1
>	1306	33	0.00280441	2	DQTPQTITKETGESLTINCVVRETNCALSSTAWYRKSSGPTNEETMLEGGRYVETVNSGSKSFSLRINDLRVEDSGTYRCKPWSIDIVCRNELDIYGDGTVVTV				KPWSIDIVCRNELDI			15		4	1
>	1307	33	0.00280441	2	DQTPQTITKETGESLTINCVVRETNCALSSTAWYLKTSGPTNEETMLEGGRYVETVNSGSKSFSLRINDLRVEDSGTYRCKPWSIDIVCRNELDIYGDGTVVTV				KPWSIDIVCRNELDI			15		4	1
>	1308	33	0.00280441	2	DQTPQTITKETGESLTINCVVRDSNCAMASTYWHRKKSGSTNEESISKGGRYVETVNSGSKSFSLRINDLTVEDSGTYRCNPYGWGPNCQYDVYGDGTAVTV				NPYGWGPNCQYDV			13		4	1
>	1309	33	0.00280441	2	DQTPQTITKETGESLTINCVLRESNCALSSTYWFLKKSGSTNEESISKGGRYVETVNSGSKSFSLRINDLTVEDSGTYRCNAYTNRLNCHLDVYGGGTAVTV				NAYTNRLNCHLDV			13		4	1
>	1310	33	0.00280441	2	DQTPQTITKETGESLTINCVLRDTHCDLYGTYWYRKKSGSDNEDLLTKGGRYVETVNSGSKSFSLRINDLTVEDSGTYRCHTKRSWCAAFWNDVDGGGTVVTV				HTKRSWCAAFWNDV			14		4	1
>	1311	33	0.00280441	2	DQTPQTITKETGESLTINCVLRDTDCALSSTYWWRAQSGSTHEESISKGGRYVEKVVSGSKSFSLTINDLTIEDSGTYRCNVYPVCPPMLIYGGGTAVTV				NVYPVCPPMLI			11		4	1
>	1312	33	0.00280441	2	DQTPQTITKETGESLTINCVLRDSTCVLSSTYWYRKKSGSAGEESISKGGRYVETVNSGSKSFSLRINDLTVEDSGTYRCNGRRCGSEMDTFGGGTVVTV				NGRRCGSEMDT			11		4	1
>	1313	33	0.00280441	2	DQTPQTITKETGESLTINCVLRDSRCALSSTYWYRKKSGSTNEETLSKGGRYVETVNSGVESFSLRINDLTVEDSGTYRCRVQALSGICWNDVSGDGTAVTV				RVQALSGICWNDV			13		4	1
>	1314	33	0.00280441	2	DQTPQTITKETGESLTINCVLRDSPCALGSTYWYRKKSGSTNEESISKGGRYVETVNSGSRSFSLRINELTVEDSGTYRCNVHGRCGGLLAMRDVYGGGTVVTV				NVHGRCGGLLAMRDV			15		4	1
>	1315	33	0.00280441	2	DQTPQTITKETGESLTINCVLRDSNCALTSTYWYRKKSGSLNEETISKGGRYVETVNSGSKSFSLRINDLTVEDSGTYRCSVYLGCSFQFVYGDGTAVTV				SVYLGCSFQFV			11		4	1
>	1316	33	0.00280441	2	DQTPQTITKETGESLTINCVLRDSNCALSSTYWYRKKSGSTNEESISKGGRYVETVNSGSKSFSLRINDLTVEDSGTYRCNVYVAGMSPCLNWGDVYGDGTVVTV				NVYVAGMSPCLNWGDV			16		4	1
>	1317	33	0.00280441	2	DQTPQTITKETGESLTINCVLRDSNCALSSTYWYRKKSGSTNEESISKGGRYVETVNSGSKSFSLRINDLTVEDSGTYRCNVYSSSPADCPTLVGNYDVYGDGTAVTV				NVYSSSPADCPTLVGNYDV			19		4	1
>	1318	33	0.00280441	2	DQTPQTITKETGESLTINCVLRDSNCALSSTYWYRKKSGSTNEESISKGGRYVETVNSGSKSFSLRINDLTVEDSGTYRCNVYPLVCLGLRSVYGGGTVVTV				NVYPLVCLGLRSV			13		4	1
>	1319	33	0.00280441	2	DQTPQTITKETGESLTINCVLRDSNCALSSTYWYRKKSGSTNEESISKGGRYVETVNSGSKSFSLRINDLTVEDSGTYRCNVYAPGVCVLGYGSRTGGGYVYGGGTVVTV				NVYAPGVCVLGYGSRTGGGYV			21		4	1
>	1320	33	0.00280441	2	DQTPQTITKETGESLTINCVLRDSNCALSSTYWYRKKSGSTNEESISKGGRYVETVNSGSKSFSLRINDLTVEDSGTYRCNVRSWYPDDCVGPVGDRYGDGTAVTV				NVRSWYPDDCVGPVGDR			17		4	1
>	1321	33	0.00280441	2	DQTPQTITKETGESLTINCVLRDSNCALSSTYWYRKKSGSTNEESISKGGRYVETVNSGSKSFSLRINDLTVEDSGTYRCNVPELGMGRWHCRDCE				NVPELGM			7		5	0
>	1322	33	0.00280441	2	DQTPQTITKETGESLTINCVLRDSNCALSSTYWYRKKSGSTNEESISKGGRYVETVNSGSKSFSLRINDLTVEDSGRYRCSTRGWCLAPNWGKEVSGGGTVVTV				STRGWCLAPNWGKEV			15		4	1
>	1323	33	0.00280441	2	DQTPQTITKETGESLTINCVLRDSNCALSSTYWYRKKSGSTNEESISKGGRYVETVNSGSKSFSLRINDLTVEDSGAYRCHVHGCPGPDPSGGGTVVTV				HVHGCPGPDP			10		4	1
>	1324	33	0.00280441	2	DQTPQTITKETGESLTINCVLRDSNCALSSTYWYRKKSGSTNEESISKGGRYVETVNSGSKSFSLRINDLTPADSGTYRCNVRRVGSLICEAYDVYGDGTAVTV				NVRRVGSLICEAYDV			15		4	1
>	1325	33	0.00280441	2	DQTPQTITKETGESLTINCVLRDSNCALSSTYWYRKKSGSTNEESISKGGRYVETVNSGSKSFSLRINALTLEDSGTYRCRGICTLQDDDDVYGDGTAVTV				RGICTLQDDDDV			12		4	1
>	1326	33	0.00280441	2	DQTPQTITKETGESLTINCVLRDSNCALSSTYWYRKKSGSTNEERISKGGRYVETVNSGSKSVSLRINDLTLEDSGTYRCNVWGRWGCVDDVSGGGTVVTV				NVWGRWGCVDDV			12		4	1
>	1327	33	0.00280441	2	DQTPQTITKETGESLTINCVLRDSNCALSSTYWWRKREGSTNEESISKGGRYVETVNSGSKSFSLRINDLTVEDSGTYRCRDAGIFQGDCLRSDGYGGGTAVTV				RDAGIFQGDCLRSDG			15		4	1
>	1328	33	0.00280441	2	DQTPQTITKETGESLTINCVLRDSNCALSSTYWLRKREVSTHEESISKGGRYVETVNSGSKSFSLRINDLTVEDSGTYRCRDAGIFQGDCLRSDGYGDGTAVTV				RDAGIFQGDCLRSDG			15		4	1
>	1329	33	0.00280441	2	DQTPQTITKETGESLTINCVLRDSNCALSSTYWLRKREGSTNEESISKGGRYVETVNSGSKSFSLRINDLTVEDSGTYRCRDAGIFQGDCLRSDVYGGGTVVTV				RDAGIFQGDCLRSDV			15		4	1
>	1330	33	0.00280441	2	DQTPQTITKETGESLTINCVLRDSNCALSSTYWLRKREGSTNEESISKGGRYVETVNSGSKSFSLRINDLTVEDSGTYRCRDAGIFQGACLRSDGYGGGTVVTV				RDAGIFQGACLRSDG			15		4	1
>	1331	33	0.00280441	2	DQTPQTITKETGESLTINCVLRDSNCALSSTYWLRKREGSTNEESISKGGRYVETVNSGSKSFSLRINDLTVEDSGTDRCRDAGIFQGDCLRSDGYGDGTAVTV				RDAGIFQGDCLRSDG			15		4	1
>	1332	33	0.00280441	2	DQTPQTITKETGESLTINCVLRDSNCALSSTHWYRKKSGSTSEESISKGGRYVETVNSGSKSFSLRINDLTVEDSGTYRCNVWQSSGLRCLLDVYGDGTAVTV				NVWQSSGLRCLLDV			14		4	1
>	1333	33	0.00280441	2	DQTPQTITKETGESLTINCVLRDSNCALSNTYWYRKKSGSTNEENISKGGRYVETVNSGSKSFSLRINDLTVEDSGTYRCNVAGFCTNWVDVYGDGTAVTV				NVAGFCTNWVDV			12		4	1
>	1334	33	0.00280441	2	DQTPQTITKETGESLTINCVLRDSNCALGSTYWYHKKSDSAYEESISKVGRYVETVKLGANSFSLRINDLTVEDSGTYRCHVSRGVSLLACELDVYGDGTAVTV				HVSRGVSLLACELDV			15		4	1
>	1335	33	0.00280441	2	DQTPQTITKETGESLTINCVLRDSACALSSTYWYRKKLGSTNEESISKGGRYVETVNSASKSFSLRINDLTVEDSGTYRCNVFWTHRESCTDGYEVYGDGTAVTV				NVFWTHRESCTDGYEV			16		4	1
>	1336	33	0.00280441	2	DQTPQTITKETGESLTINCVLRDNLCAPRGTYWYRKKPGSTREENISKGGRYVETVDSGSKSFSLRINDLTVGDSGTYRCNVFTWWGIYDCGPEIYGGGTVVTV				NVFTWWGIYDCGPEI			15		4	1
>	1337	33	0.00280441	2	DQTPQTITKETGESLTINCVLRDFNCALSSTYWYRSKSGSSNNEESISKGGRYVETVNSGSKSFSLRINDLLVEDSGTYRCRVWQLNAFRTWCSTDVYGDGTAVTV				CRVWQLNAFRTWCSTDV			17		4	2
>	1338	33	0.00280441	1	DQTPQTITKETGESLTINCVLRDASYALGSTCWYRKKSGSTNEESISKGGRYVETVNSGSKSFSMRINDLTVEDSGTFRCGCWCGTTVTPCALRLCCLWRWHCRDCE				GCWCGTTVTPCALRLCCL			18		10	5
>	1339	33	0.00280441	1	DQTPQTITKETGESLTINCVLRDASYALGSTCWYRKKSGSTNEESISKGGRYVETVNSGSKSFSMRINDLTVEDSGTFPSNPTCCLWRWHCRDCE				NPTCCL			6		6	2
>	1340	33	0.00280441	2	DQTPQTITKETGESLTINCVLHSACALGNTYWYRKTAVKPNEESISKGGRYVETVNSGSKSFSLRINDLTVEDSGTYRCSVGPRSPCSEDVKGGGTVVTV				VGPRSPCSEDV			11		4	1
>	1341	33	0.00280441	2	DQTPQTITKETGESLTIHCVLRDSNCAMSSTYWYRKTSGSTNEENISKGGRYVETVNSGSKSFSLRINDLTVEDSGAYRCNFYSLFCGEISAALDVYGDGTAVTV				NFYSLFCGEISAALDV			16		4	1
>	1342	33	0.00280441	2	DQTPQTITKETGESLNINCVLRDSICALASTYWYRKKSGSTNEENISKGGRYVETVNSGSQSFSLRINDLTVEDSGTYRCNAHRSCAGLNLVSGIYGDGTAVTV				NAHRSCAGLNLVSGI			15		4	1
>	1343	33	0.00280441	Unk	DQTPQTITKETGDSLTINCEMQDSRCVLSKTSWRRKKSGSTNEETISKGGRYVETVNSESKSFSLRINDLTVEDVGTYRCHVLPWCALGPGPRLSGDGTAVTV				HVLPWCALGPGPRL			14		4	1
>	1344	33	0.00280441	2	DQTPQTITKAKGESLTINCVLRDSNCALVDTYWYRTKAGSTEEESISKGGRYVETVDGGAKSFSLRINDLTTQDSGTYRCNAYNRYCPGGKEDEFGDGTAVTV				NAYNRYCPGGKEDE			14		4	1
>	1345	33	0.00280441	2	DQTPQTIAKETGESLTINCVLRDSNCDLYGTYWYRKKLGSDNEEGLTKGGRYVETVNRGSKAWSLRINDLTVEDSGTYRCHTKRSWCAAFWNDLYGGGTVVTV				HTKRSWCAAFWNDL			14		4	1
>	1346	33	0.00280441	2	DQTPPTITKETGESLTINCVLRDSNCALSTTYWYRKKSGSTSEESISKGGRYVETVNWGSKSFSLRINDLTVEDSGTYRCNVYSWFAVDCGVDKLDVYGGGTVVTV				NVYSWFAVDCGVDKLDV			17		4	1
>	1347	33	0.00280441	2	DQTPHAITKETGESLTINCVLRERYCALGSTSWYRKKSGSTNEESISKGGRYVETVNSGSKSFSLRINDLTVEDSGTYRCHAFELVPGRCRGVYDAYGGGTVVTV				HAFELVPGRCRGVYDA			16		4	1
>	1348	33	0.00280441	2	DQTPETITVATGESLTINCRIRDSNCALSSTFWSRGATGSQGEVSLPKSGRFVETVNRGSKSFSLRINDLVAEDSGTYRCYAWICAEWKVKGGGTVVTV				YAWICAEWKV			10		4	1
>	1349	32	0.00271943	2	DQTPRTITKFTGESLTINCVLRDSDCARSGGHWYRKASGSTNEESLPIGSRYVETDDSGSRSTSLRINDLTVEDSGTYRCNIYGWNAGCPDVWGDGTAVTV				NIYGWNAGCPDV			12		4	1
>	1350	32	0.00271943	1	DQTPRTITKETGESLTINCVLRDASYSLGNTCWFRKKSGSTNVESISKGGRYVETVNNGSKSFSMRINDLTVEDSGTFRCGVSRSNWCTVTLCSFGCAACGGGTAVTV				GVSRSNWCTVTLCSFGCAA			19		7	3
>	1351	32	0.00271943	2	DQTPQTVTKETGESLTINCVLRENKCALSSTYWYRKKSGSTHEEKISKGGRYVETVNSGSKSFSLRINDLTPQDSGTYRCNVHTLCSSLRSGVSGGGTVVTV				NVHTLCSSLRSGV			13		4	1
>	1352	32	0.00271943	2	DQTPQTITKYTGESLTINCVLKTGNCALSNTYWYRKKSGSTNEESIPKGGRYVETVNSGSTSFSLRIKDLTVEDSGTYRCNVCRWFGGLPGGLYGGGTVVTV				NVCRWFGGLPGGL			13		4	1
>	1353	32	0.00271943	2	DQTPQTITKYTGESLTINCVLKDGSCALSNTYWYRKKSGSTNEESISKGGRYVETVNSGSKSFSLRIKDLTVEDSGTYRCNVCRWFGGLPGGLYGDGTAVTV				NVCRWFGGLPGGL			13		4	1
>	1354	32	0.00271943	2	DQTPQTITKQTGESLTINCVVRHSQCRLLSGNWYRKKSDSTNEESISKGGRYVETVNSGLKSSSLRINDLTVEDSGTYRCDPVLWKQTEGLNCNYELCGDGTAVTV				DPVLWKQTEGLNCNYEL			17		5	1
>	1355	32	0.00271943	1	DQTPQTITKFTGESLTINCVLRDASYALGSTCWYRKKSGSTNEESISIGGRYVETVNSGSKSFSMRINDLTVEDSGTFRCEASWLQTCSYAGCGRSGHCGGGTVVTV				EASWLQTCSYAGCGRSGH			18		6	2
>	1356	32	0.00271943	2	DQTPQTITKETGESLTINCVVRDSNCAMARTYWHRKKSGSTNEESISKGGRYVETVNSGSKSFSLRINDLTVEDSGTYRCNPYGWGPNCQYDVYGGGTAVTV				NPYGWGPNCQYDV			13		4	1
>	1357	32	0.00271943	2	DQTPQTITKETGESLTINCVLRGGNCVWSSTSWLRKGSGSTNEENIRVGGRVVETVNRGSLSLSLRINDLTVEDSGTYRCSVPAACYMASMMLYGGGTVVTV				SVPAACYMASMML			13		4	1
>	1358	32	0.00271943	2	DQTPQTITKETGESLTINCVLRDTNCAVAATYWYRNQTAARNEESIMKGGRYVETVNSVAKSFSLRINDLTVEDSGTYRCNVVTPDIRPYDCAGGADVYGDGTAVTV				NVVTPDIRPYDCAGGADV			18		4	1
>	1359	32	0.00271943	2	DQTPQTITKETGESLTINCVLRDSYCELSVTYWYRKKSGSTNEEIISKGGRYVETVNSRSKSFSLRINDLTVEDSGTYRCNSFIECGVDLEEVLDVYGDGTAVTV				NSFIECGVDLEEVLDV			16		4	1
>	1360	32	0.00271943	4	DQTPQTITKETGESLTINCVLRDSTYWYRKKSGSTNEESISKGGRYVETVNSGSKSFSLRILDLTVEDSGTYRCNVEAAMTMTAFNELDLDVYGGGTVVTV				TMTAFNELDLDV			12		2	0
>	1361	32	0.00271943	2	DQTPQTITKETGESLTINCVLRDSSCARWSTYWSRSQSGSTNEESISKGGRYVETFNSGAKSFSLRINDLTVADSGTYRCNVRCLYGSMTALSLGEAVYGGGTVVTV				NVRCLYGSMTALSLGEAV			18		4	1
>	1362	32	0.00271943	2	DQTPQTITKETGESLTINCVLRDSRCVLGNTYWYHKAVGAANEESFAKTGRYVETVNSGRESFSLRINDLTPADSGTYRCNVFRVGSLICEAYDVYGGGTAVTV				NVFRVGSLICEAYDV			15		4	1
>	1363	32	0.00271943	2	DQTPQTITKETGESLTINCVLRDSRCPLSRTYWYRKKSGSTHEESISKGGRYVETVNSGSKSFSLRINGLTVEDSGTYRCNVLGPCLKAMRELNADGDGTVVTV				NVLGPCLKAMRELNA			15		4	1
>	1364	32	0.00271943	2	DQTPQTITKETGESLTINCVLRDSRCALSSTYWYRKKSGSTNEETLSKGGRYVETVNSGVESFSLRINDLTVEDSGTYRCRVQALSGICWNDVSGGGTVVTV				RVQALSGICWNDV			13		4	1
>	1365	32	0.00271943	2	DQTPQTITKETGESLTINCVLRDSQCKLHSGNWYRKKSDSTNEERISKGGRYVETVNSGSKSFSLRINGLKVEDSGTYRCDLVLWKQVEGLNCMPDVCGDGTAVTV				DLVLWKQVEGLNCMPDV			17		5	1
>	1366	32	0.00271943	2	DQTPQTITKETGESLTINCVLRDSQCALHSGNWYRKKSDSTNEERISKGGRYVETVNSGSKSFSLRINGLKVEDSGTYRCDLVVWKEVEGLNCEYDVCGGGTVVTV				DLVVWKEVEGLNCEYDV			17		5	1
>	1367	32	0.00271943	2	DQTPQTITKETGESLTINCVLRDSNCNVANTNWYRKNTGSTNEENISKGGRYVETVHSGSKSFSLRINDLTVEDSGTYRCKTQASWVCPHLEWGDGTAVTV				KTQASWVCPHLE			12		4	1
>	1368	32	0.00271943	2	DQTPQTITKETGESLTINCVLRDSNCGLRRIYWWHKKSGSTNEETIKTGGRYVETVNSGLKTFSLRINDLTLEDSGTYRCNAYQLYAEPDCRETYDEYGDGTAVTV				NAYQLYAEPDCRETYDE			17		4	1
>	1369	32	0.00271943	2	DQTPQTITKETGESLTINCVLRDSNCDLSNTYWRRKNSGSTYAESISSGGRFVETVHSGSKSFSLRINDLTVRDSGTYRCHVPSGYPYDCGEKYDVAGGGTAVTV				HVPSGYPYDCGEKYDV			16		4	1
>	1370	32	0.00271943	2	DQTPQTITKETGESLTINCVLRDSNCALSSTYWYRKQLGSTNEESMAKGGRYVETVNSGSKSFSLRINDLTVEDSGTYRCNVLVLVCDGEVVGRSSGDGTAVTV				NVLVLVCDGEVVGRS			15		4	1
>	1371	32	0.00271943	2	DQTPQTITKETGESLTINCVLRDSNCALSSTYWYRKKSGSTNEESISLGGRYVETVNSGSKSFSLRINDLTVEDSGTYRCNVFSLVYFGCDGYGDGTAVTV				NVFSLVYFGCDG			12		4	1
>	1372	32	0.00271943	2	DQTPQTITKETGESLTINCVLRDSNCALSSTYWYRKKSGSTNEESISKGGRYVETVNSGSKSFSLRINDLTVEDSGTYRCNVSPVTGRGTRRWHCRDCE				NVSPVTGRGT			10		5	0
>	1373	32	0.00271943	2	DQTPQTITKETGESLTINCVLRDSNCALSSTYWYRKKSGSTNEESISKGGRYVETVNSGSKSFSLRINDLTVEDSGTYRCNVAGMDRGYGCGGYGGGTAVTV				NVAGMDRGYGCGG			13		4	1
>	1374	32	0.00271943	2	DQTPQTITKETGESLTINCVLRDSNCALSSTYWYRKKSGSTNEESISKGGRYVETVNSGSKSFSLRINDLTVEDSGTYRCNQTSWSPIVMDWDVYGGGTVVTV				NQTSWSPIVMDWDV			14		3	0
>	1375	32	0.00271943	2	DQTPQTITKETGESLTINCVLRDSNCALSSTYWYRKKSGSTNEESISKGGRYVETVNSGSKSFSLRINDLTVEDSGTYRCNPYGWGPNCQYDVYGGGTVVTV				NPYGWGPNCQYDV			13		4	1
>	1376	32	0.00271943	2	DQTPQTITKETGESLTINCVLRDSNCALSSTYWYRKKSGSTNEESISKGGRYVETVNSGSKSFSLRINDLTVEDSGTYRCNPMSHSLYGAACGRTDDVYGDGTAVTV				NPMSHSLYGAACGRTDDV			18		4	1
>	1377	32	0.00271943	2	DQTPQTITKETGESLTINCVLRDSNCALSSTYWYRKKSGSTNEESISKGGRYVETVNSGSKSFSLRINDLTVEDSGTYRCNPDIDCWELVRHDVYGGGTVVTV				NPDIDCWELVRHDV			14		4	1
>	1378	32	0.00271943	2	DQTPQTITKETGESLTINCVLRDSNCALSSTYWYRKKSGSTNEESISKGGRYVETVNSGSKSFSLRINDLTVEDSGTYRCKGVEIAGIGYPLCYLGKLTGGGGRIYDVYGGGTVVTV				KGVEIAGIGYPLCYLGKLTGGGGRIYDV			28		4	1
>	1379	32	0.00271943	2	DQTPQTITKETGESLTINCVLRDSNCALSSTYWWRKKWGSTSEKSISKGGRYVETVNSGSKSFSLRINDLTVEDSGTYRCRVYGLNAVISSDCRYDVYGDGTAVTV				RVYGLNAVISSDCRYDV			17		4	1
>	1380	32	0.00271943	2	DQTPQTITKETGESLTINCVLRDSNCALSRTWWVRKKSGSTTEYSITKGGRYVETVNSASKSFSLRINDLTVEDSGTYRCNVRDGASCRMDVYGGGTVVTV				NVRDGASCRMDV			12		4	1
>	1381	32	0.00271943	2	DQTPQTITKETGESLTINCVLRDSNCALSNTYWDRKRSGSTNEESISKGGRYVETVNSGSKSFSLRINDLTVEDSGTYRCNVYVWYDGSDCIGGGLYGGGTVVTV				NVYVWYDGSDCIGGGL			16		4	1
>	1382	32	0.00271943	2	DQTPQTITKETGESLTINCVLRDSNCALFSTYWYRKKSGSTNEESISKRGRYVETVNSGSKSFSLRINDLTVEDSGTYRCNVYCLSWYGGALGEGTGVHEVYGGGTVVTV				NVYCLSWYGGALGEGTGVHEV			21		4	1
>	1383	32	0.00271943	2	DQTPQTITKETGESLTINCVLRDSNCALDHTYWYRKKSGSANEERISKGGRYVETGNSGSKSFSLRINDLTVEDSGTYRCNAYYPFSDCKLDVYGGGTVVTV				NAYYPFSDCKLDV			13		4	1
>	1384	32	0.00271943	2	DQTPQTITKETGESLTINCVLRDSNCAASYTRWYRRKSEDRNEENISKGGRYVETVNSGSRSFSLRINDLTVEDSGTYRCNVYDWTAECRYDAYGGGTAVTV				NVYDWTAECRYDA			13		4	1
>	1385	32	0.00271943	2	DQTPQTITKETGESLTINCVLRDSNCAASSTYWYRKKSGSTNEESISKGGRYVETVNSGSKSFSLRINDLTPEDSGTYRCNARHIAGMDPRSMTVFCILESYDVYGGGTAVTV				NARHIAGMDPRSMTVFCILESYDV			24		4	1
>	1386	32	0.00271943	2	DQTPQTITKETGESLTINCVLRDSLCELLVTYWERQASGSTAWGSIKKGGRYIATVNSGSKSFSLRINDLTVEDSGTYRCNNWDCGLRKHNVYGGGTVVTV				NNWDCGLRKHNV			12		4	1
>	1387	32	0.00271943	2	DQTPQTITKETGESLTINCVLRDSKCPLSSTYWYRKNAGSTNEESISKGGRYVETVNSGSKSFSLRINDLTAEDSGTYRCNVHTLCSSLRAGVSGDGTAVTV				NVHTLCSSLRAGV			13		4	1
>	1388	32	0.00271943	2	DQTPQTITKETGESLTINCVLRDSICALRRTSWYRKKSGSTNEERISTGGRYVETVNSGSKSFSLRINDLTVEDRGAYRCHVHGCPGPDPSGGGTVVTV				HVHGCPGPDP			10		4	1
>	1389	32	0.00271943	2	DQTPQTITKETGESLTINCVLRDKTCALSSTYWYHKKSGSENEESISQGGRYVETVNRGSKSVSLRINDLTHEDSGTFRCNVRYLCGDMNWDVYGDGTAVTV				NVRYLCGDMNWDV			13		4	1
>	1390	32	0.00271943	2	DQTPQTITKETGESLTINCVLRDGECALPNTYWYHKKSDSTNEVSITKGGRYVETVNSGSKSFSLRINDLTVEDSGTYRCNHFGNCGDVYGGGTVVTV				NHFGNCGDV			9		4	1
>	1391	32	0.00271943	1	DQTPQTITKETGESLTINCVLRDASYALGSTCWYRKKSGSTNEESISKGGRYVETVNSGSKSFSMRINDLTVEDSGTFRCGRVTTDCALDTAACCLWRWHCRDCE				GRVTTDCALDTAACCL			16		8	3
>	1392	32	0.00271943	1	DQTPQTITKETGESLTINCVLRDASYALGSTCWYRKKSGSTNEESISKGGRYVETVNSGSKSFSMRINDLTVEDSGTFRCGRDGGSLCCLWRWHCRDCE				GRDGGSLCCL			10		7	2
>	1393	32	0.00271943	1	DQTPQTITKETGESLTINCVLRDASYALGSTCWYRKKSGSTNEESISKGGRYVETVNSGSKSFSMRINDLTVEDSGTFRCGEAVRCAHRCLWRWHCRDCE				GEAVRCAHRCL			11		7	2
>	1394	32	0.00271943	1	DQTPQTITKETGESLTINCVLRDASYALGSTCWYRKKSGSTNEESISKGGRYVETVNSGSKSFSLRINDLTAEDSGTYRCNAHTLCSSLRSGVSGGGTVVTV				NAHTLCSSLRSGV			13		4	1
>	1395	32	0.00271943	1	DQTPQTITKETGESLTINCVLRDAPYAWGSTCWYRKKSGSTKEEMISIGGRYVETVNSGSKSFSMRIDDLTVEDSGTFHCGVGYSCRVRCALNTVACGDGTAVTV				GVGYSCRVRCALNTVA			16		6	2
>	1396	32	0.00271943	2	DQTPQTITKETGESLTINCVLQGSNCELSKTYWYRKISGSINEESISKGGRYVETVNSGSKSFSLRINDLTVEDSGTYRCKARPLRCWYDRPNWGPDVYGDGTAVTV				KARPLRCWYDRPNWGPDV			18		4	1
>	1397	32	0.00271943	2	DQTPQTITKETGESLTINCALRDSNCALSSTYWYRKKSGSTNEESISKGGRYVETVNSGSKSFSMRINDLTVEDSGTYRCRAYGDMCRRIHAWSKDDVYGGGTVVTV				RAYGDMCRRIHAWSKDDV			18		4	1
>	1398	32	0.00271943	2	DQTPQTITKETGESLTIHCVLRDSNCALSSTYWYRKSSGSTNEERISKGGRYVETVNSGSKSFSLRINDLTVEDSGTYRCNVYEVWTDCRDPDNYDVYGGGTVVTV				NVYEVWTDCRDPDNYDV			17		4	1
>	1399	32	0.00271943	Unk	DQTPQTITKETGDSLTINCVLRDSNCALSSTYWLRKREGSTNEESISKGGRYVETVNSGSKSFSLRINDLTVEDSGTYRCRDAGIFQGDCLRSDGYGGGTVVTV				RDAGIFQGDCLRSDG			15		4	1
>	1400	32	0.00271943	Unk	DQTPQTITKETGDSLTINCEMQDSRCVLSKTSWRRKKSGSTNEETISKGGRYVETVNSESKSFSLRINDLTVEDVGTYRCHVLPWCALGPGPRLSGGGTAVTV				HVLPWCALGPGPRL			14		4	1
>	1401	32	0.00271943	Unk	DQTPQTITKETGDSLTIHCVLRDSKCALLTTSWLRKAAGSINEEIISKGGRYEETVNSGSKSFSLRINDLTVEDSGTYRCHVSANLGGKIVFDCLHLAAYSAYGGGTVVTV				HVSANLGGKIVFDCLHLAAYSA			22		4	1
>	1402	32	0.00271943	2	DQTPQTITAETGESLTINCVLRDSNCALSTTYWYRKKAGSTNEESISQGGRYVESVNSGSKSFSLRINDLTVEDSGTLRCRARYCGGVGSSYGSGTAVTV				RARYCGGVGSS			11		4	1
>	1403	32	0.00271943	2	DQTPQTIIKETGESLTINCALRDSNCALSSTYWYRKKSGSTNEESISKGGRYVETVNSGSKSFSMRINDLTVEDSGTYRCRAYGDMCRRIHAWSKDDVYGDGTAVTV				RAYGDMCRRIHAWSKDDV			18		4	1
>	1404	32	0.00271943	2	DQTPQTIDKVTGESLTINCVLRYSDCALLNTYWYLKSTGSTVEENISKGGRYVETVNSGAKSFSLTINDLIVEDSGTYRCRCNVQGWDGSCYEPDVYGGGTVVTV				RCNVQGWDGSCYEPDV			16		5	2
>	1405	32	0.00271943	2	DQTPHSITKETGESLTINCVLRDSNCPLRGTDWYRTTSGSTNEESISKGGRYVETVNSGSKSFSLRINDLTVEDSGTYRCRGRLGNIARPDCLVAYGVLGDGTAVTV				RGRLGNIARPDCLVAYGV			18		4	1
>	1406	31	0.00263445	Unk	DQTPSYALGSTCWYRKKSGSTNEESISKGGRYVETVNSGSKSFSLRINDLTVEDGGTYRCGVGSGSCDYRCALVRAYAACGDGTAVTV				#VALUE!			#VALUE!		5	#VALUE!
>	1407	31	0.00263445	1	DQTPQTVTKETGESLTINCVLRDTMHALGGTCWFRKKAGSTNEESISLGGRYVETVNSGSKSFSMRINDLTVEDSGTFRCGRASSCVTRRCGNSAVCGGGTAVTV				GRASSCVTRRCGNSAV			16		6	2
>	1408	31	0.00263445	1	DQTPQTVTKETGESLTINCVLRDTMHALGGTCWFRKKAGSTNEESISLGGRYVETVNSGSKSFSMRINDLTVEDSGTFRCGRASSCVTRRCGNSAVCGDGTAVTV				GRASSCVTRRCGNSAV			16		6	2
>	1409	31	0.00263445	1	DQTPQTVRKETGESLTINCVLDDANFALANTCWYREIAGSTNEETISKGGRYVETVNSGSKSFSMTINDLTVEDSGTFRCGACQYTACECSNGCARRAACGDGTAVTV				GACQYTACECSNGCARRAA			19		8	4
>	1410	31	0.00263445	2	DQTPQTITVETGESLTINCALRDSNCALLSTRWYRTKSGSTNEEYISKGGRYVETVNSGSKSFSLRINDLTVEDSGTFRCNAGGSWSQGDDCGRLDVYGGGTAVTV				NAGGSWSQGDDCGRLDV			17		4	1
>	1411	31	0.00263445	2	DQTPQTITRETGESLTINCVLRDSNCEQLATYWYRKSSGSSNEEKISTGGRYVETVNSGSKSSSLRITDLTVADSGTYRCNLKCRVLYVEARSVFGDGTAVTV				NLKCRVLYVEARSV			14		4	1
>	1412	31	0.00263445	2	DQTPQTITKMTGESLTINCVLQGSNCTLSLPYWYRFKAGSTNKESISKGGRYMETVNSGSKSFSLRIDDLKLEDSGTYHCSADACWRSIYGGGTVVTV				SADACWRSI			9		4	1
>	1413	31	0.00263445	2	DQTPQTITKMTGESLTINCVLQGSNCTLSLPYWYRFKAGSTNKESISKGGRYMETVNSGSKSFSLRIDDLKLEDSGTYHCSADACWRSIYGDGTAVTV				SADACWRSI			9		4	1
>	1414	31	0.00263445	1	DQTPQTITKFTGESLTINCVLRDASYALGSTCWYRKKSVSTNEESISIGGRYVETVNSGSKSFSMRINDLTVEDSGTFRCEASWLQTCAYAGCGRSGHCGGGTAVTV				EASWLQTCAYAGCGRSGH			18		6	2
>	1415	31	0.00263445	2	DQTPQTITKETGESLTVNCVLRDSQCALRDTYWYRKPSNSADEESISKGGRYVETVNSGTKSFSLRINDLRVEDSGTYRCKSLSWCGVVSGGGTVVTV				KSLSWCGVV			9		4	1
>	1416	31	0.00263445	2	DQTPQTITKETGESLTITCVLRDSNCRLSSTYWYRKKSGSTHEESISKAGRYVETVNSGSKSFSLRINDLTVEDSGTYRCHVRNSWSMTLNCYNADVYGGGTVVTV				HVRNSWSMTLNCYNADV			17		4	1
>	1417	31	0.00263445	2	DQTPQTITKETGESLTINCVPRDSNCALSSTYWYRKKSGSTNEVAISKGGRYVETVNSGSKSFSLKINDLTVEDSGTYRCSPDLVCLMNGTPYALNVYGDGTAVTV				SPDLVCLMNGTPYALNV			17		4	1
>	1418	31	0.00263445	2	DQTPQTITKETGESLTINCVLRGTNCGLLSTYWHRKKSGSHNEESISKGGRYVETVNRGSKSFSLRINDLTVEDSGTYRCNILRIDCGWSELNIGAVGGGTVVTV				NILRIDCGWSELNIGA			16		4	1
>	1419	31	0.00263445	1	DQTPQTITKETGESLTINCVLRDTKLGLGSTCWYRKKSGSTNEEKISKGGRYVETVNSGSKSFSMRINDLTVEDSGTFRCGIWCVAVTECSNSAACGGGTVVTV				GIWCVAVTECSNSAA			15		6	2
>	1420	31	0.00263445	2	DQTPQTITKETGESLTINCVLRDSVCALSSTYWYRKKSGSTNEENISAGGRYVETDLIGSKSFSLRINDLTVEDSGTYRCRGIALMDPGALCDWELDLYGGGTVVTV				RGIALMDPGALCDWELDL			18		4	1
>	1421	31	0.00263445	2	DQTPQTITKETGESLTINCVLRDSPCPLPRTYWYRKKSGSINEVRLSKGGRYVETVNSGSKAFSLRINDLTVADSGTYRCNVYGGLQEGLCLTEIYNYDVYGGGTVVTV				NVYGGLQEGLCLTEIYNYDV			20		4	1
>	1422	31	0.00263445	2	DQTPQTITKETGESLTINCVLRDSNCGLRRIYWWHKKSGSTHEETIKTGGRYVETVNSGLKTFSLRINDLTLEDSGTYRCNAYQLYAEPDCRETYDEYGDGTVVTV				NAYQLYAEPDCRETYDE			17		4	1
>	1423	31	0.00263445	2	DQTPQTITKETGESLTINCVLRDSNCALVSTYWYRKKSGSTNEESISKGGRYVETVNSGSKSFSLRINDLTVEDSGTYRCNVYGYGGLNCRYDVYGDGTVVTV				NVYGYGGLNCRYDV			14		4	1
>	1424	31	0.00263445	2	DQTPQTITKETGESLTINCVLRDSNCALSSTYWYRKKSGSTRRRPYRKVDDMLKQLTADQIVMQGIESLVGNWRRGDVMGGGTVVTV				#VALUE!			#VALUE!		2	#VALUE!
>	1425	31	0.00263445	2	DQTPQTITKETGESLTINCVLRDSNCALSSTYWYRKKSGSTNEESISQGGRYVETVNSGSKSFSLRINDLTVEDSGTYRCNDTGRLEIRRWHCRDCE				NDTGRLEI			8		5	0
>	1426	31	0.00263445	2	DQTPQTITKETGESLTINCVLRDSNCALSSTYWYRKKSGSTNEESISKGGRYVETVNSGSKSFSLRINDLVVEDSGTYRCNVGLVCPMYNYEHYGGGTVVTV				NVGLVCPMYNYEH			13		4	1
>	1427	31	0.00263445	2	DQTPQTITKETGESLTINCVLRDSNCALSSTYWYRKKSGSTNEESISKGGRYVETVNSGSKSFSLRINDLTVEDSGTYTCGVCRWCRATTIVSGAPSAACGGGTVVTV				GVCRWCRATTIVSGAPSAA			19		6	2
>	1428	31	0.00263445	2	DQTPQTITKETGESLTINCVLRDSNCALSSTYWYRKKSGSTNEESISKGGRYVETVNSGSKSFSLRINDLTVEDSGTYRCRIYSWCLEPYNYDVSGGGTAVTV				RIYSWCLEPYNYDV			14		4	1
>	1429	31	0.00263445	2	DQTPQTITKETGESLTINCVLRDSNCALSSTYWYRKKSGSTNEESISKGGRYVETVNSGSKSFSLRINDLTVEDSGTYRCNVWRPYELYDCAELDGRDDVYGGGTVVTV				NVWRPYELYDCAELDGRDDV			20		4	1
>	1430	31	0.00263445	2	DQTPQTITKETGESLTINCVLRDSNCALSSTYWYRKKSGSTNEESISKGGRYVETVNSGSKSFSLRINDLTVEDSGTYRCLLSFDCWISDVYGDGTAVTV				LLSFDCWISDV			11		4	1
>	1431	31	0.00263445	2	DQTPQTITKETGESLTINCVLRDSNCALSSTYWYRKKSGSTNEESISKGGRYVETVNSGSKSFSLRINDLTVEDSGTYRCKGGSWYPSPDCNVYGGGTVVTV				KGGSWYPSPDCNV			13		4	1
>	1432	31	0.00263445	2	DQTPQTITKETGESLTINCVLRDSNCALSSTYWYRKKSGSTNEESISKGGRYVETVNSGSKSFSLRINDLTVEDSGTYRCEAPAGTLWHCGVAKDVFGDGTAVTV				EAPAGTLWHCGVAKDV			16		4	1
>	1433	31	0.00263445	2	DQTPQTITKETGESLTINCVLRDSNCALSSTYWYRKKSGSTNEESISKGGRYVETVNSGSKSFSLRINDLSVEDSGTYRCNLRSDTRSVRCIALYVYGGGTVVTV				NLRSDTRSVRCIALYV			16		4	1
>	1434	31	0.00263445	2	DQTPQTITKETGESLTINCVLRDSNCALSSTYWYRKKSGSTNEESISKGGRYVETVNRGSKSFSLRINDLTREDSGTYRCIARHLCGKNWHHHGGGTVVTV				IARHLCGKNWHH			12		4	1
>	1435	31	0.00263445	2	DQTPQTITKETGESLTINCVLRDSNCALSSTYWYREALGSTNEESISLGGRYVETVNSGSKSFSLRINDLTVEDSGTYRCKVLSNCAGLIINGGGTVVTV				KVLSNCAGLII			11		4	1
>	1436	31	0.00263445	2	DQTPQTITKETGESLTINCVLRDSNCALSSTYWLRKREGSTNEESISKGGRYVETVNSGSKSFSLRSNDLTVEDSGTYRCRDAGIFQGDCLRSDGYGGGTVVTV				RDAGIFQGDCLRSDG			15		4	1
>	1437	31	0.00263445	2	DQTPQTITKETGESLTINCVLRDSNCALSSTYWLRKREGSTNEESISKGGRYVETVNSGSKSFSLRINDLTVEDSGTYRCRDAGIFQGDCLRSDGDGGGTVVTV				RDAGIFQGDCLRSDG			15		4	1
>	1438	31	0.00263445	2	DQTPQTITKETGESLTINCVLRDSNCALSSTYWLRKKSDSTKEESISKGGRYVETVNSGSKSFSLRINDLTVEDSGTYRCKVPDWYDCAVRIGDVFGGGTAVTV				KVPDWYDCAVRIGDV			15		4	1
>	1439	31	0.00263445	2	DQTPQTITKETGESLTINCVLRDSNCALSSTAWYRKKSGSSNEENIAKGGRYVETVNRAANSFSLRINDLVVEDSGTYRCRVRDELVCRYNVALDVHGGGTAVTV				RVRDELVCRYNVALDV			16		4	1
>	1440	31	0.00263445	2	DQTPQTITKETGESLTINCVLRDSNCALSRTHWYRKKSGSTNDESISKGGRYVETVNSGSKSFSLRINDLTVEDSGTYRCNVYTAGPRDCPTGGRNYDVYGGGTAVTV				NVYTAGPRDCPTGGRNYDV			19		4	1
>	1441	31	0.00263445	2	DQTPQTITKETGESLTINCVLRDSNCALSNTYWYRKKSGSTNEENISKGGRYVETVNSGSKSFSLRINDLTVEDSGTYRCNVAGFCTNWVDVYGGGTVVTV				NVAGFCTNWVDV			12		4	1
>	1442	31	0.00263445	2	DQTPQTITKETGESLTINCVLRDSNCALFATYWYRKSSGSTNEESISKIGRYVETVNSGSKSFSLRINDLTVEDSGTYRCNVYEPGTLNCDVYGDGTAVTV				NVYEPGTLNCDV			12		4	1
>	1443	31	0.00263445	2	DQTPQTITKETGESLTINCVLRDSKCTLSSTYWSRKKLGSTNEESISKGGRYFETVNSGGKSFSLRINDLTVEDSGTYLCHAMRCALPALATYGGGTVVTV				HAMRCALPALAT			12		4	1
>	1444	31	0.00263445	2	DQTPQTITKETGESLTINCVLRDSKCALSSTYWYRKKSGSTNEESISNGGRYVETVNIGSKAFSLRINDLTVEDSGTFQCNAWDCVTMNWRFGGGTVVTV				NAWDCVTMNWR			11		4	1
>	1445	31	0.00263445	2	DQTPQTITKETGESLTINCVLRDSKCALSSTYWYRKKSGSTNEERISKGGRHVETVNSGSKSFSLRINDLTAEDSGTYRCNAHTLCSSLRSGVSGGGTAVTV				NAHTLCSSLRSGV			13		4	1
>	1446	31	0.00263445	4	DQTPQTITKETGESLTINCVLRDSHWALSSTYWYRKKSGSTNEESISKGGRYVETVNSGSKSFSLRINDLRVEDSGTYRCNVLLGISLTTGGGTVVTV				NVLLGISLT			9		2	0
>	1447	31	0.00263445	2	DQTPQTITKETGESLTINCVLRDSDCPLSRIHWYRKKSGSTNEESISKGGRYVETVNSGSKSFSLRINDVTVEDSGTYRCNVWELVEGGMTAVRCNYDVYGDGTAVTV				NVWELVEGGMTAVRCNYDV			19		4	1
>	1448	31	0.00263445	2	DQTPQTITKETGESLTINCVLRDSDCALSSTYWYRTFSGSGYEESISKGGRYVETVNSGSKSFSLRINDLTVEDSGTYRCTLRTYERGCFEVNGDGTAVTV				TLRTYERGCFEV			12		4	1
>	1449	31	0.00263445	2	DQTPQTITKETGESLTINCVLRDSACALSTTYWYRKKSASTYEESISKGGRYVESVNSGSKSFSLRINDLTVEDSGTLRCRALDCAGKGSVYGGGTAVTV				RALDCAGKGSV			11		4	1
>	1450	31	0.00263445	2	DQTPQTITKETGESLTINCVLRDINCTLLDTNWYHKASGSGKEEGISKGGRYVKTVNSGSKSFSLRINDLRIEDSGTYRCQVAPGWFDCLKKDVYGDGTAVTV				QVAPGWFDCLKKDV			14		4	1
>	1451	31	0.00263445	2	DQTPQTITKETGESLTINCVLRDGNCALSSTYWYRKKSGSTNEESISKGGRYVETVNSGSKSFSLRINDLTPEDSGTYRCSVNPDLVCRGYMILLNSNYDLYGGGTVVTV				SVNPDLVCRGYMILLNSNYDL			21		4	1
>	1452	31	0.00263445	2	DQTPQTITKETGESLTINCVLRDDDCELGKTYWYRKTAGSTREQNISKGGRYVETVNSRSKDFSLRINDLQVEDSGTYRCNVRWYGSADRSRLNWRCRDAYGGGTVVTV				NVRWYGSADRSRLNWRCRDA			20		4	1
>	1453	31	0.00263445	1	DQTPQTITKETGESLTINCVLRDASYALGSTCWYRKKSGSTNEESISKGGRYVETVNSGSKSFSMRINDLTVEDSGTFRCGDIAGVDVAVTTVLRAPGCLWRWHCRDCE				GDIAGVDVAVTTVLRAPGCL			20		6	1
>	1454	31	0.00263445	1	DQTPQTITKETGESLTINCVLRDANYALGSTCWSRKKSGSTNEESSSKCGRYVETVNSGSKSFSMRINDLTVEAGGTFRCGAVCVTTSLTVICCLWRWHCRDCE				GAVCVTTSLTVICCL			15		9	3
>	1455	31	0.00263445	2	DQTPQTITKETGESLTINCVLGGWNCPLTSTYWHRKKLGSTNEETITKGGRYVETVTSGSKSFSLRINDLTVEDSGTYRCNAFATSDELRCHYDEYGGGTVVTV				NAFATSDELRCHYDE			15		4	1
>	1456	31	0.00263445	2	DQTPQTITKETGESLTINCVKRSSECGLSNTYWYRKRSGSTNEENISIGGRYVETVNSGSKSFSLRINDLTVEDSGTYRCNTADCWSPLYGGGTVVTV				NTADCWSPL			9		4	1
>	1457	31	0.00263445	1	DQTPQTITKETGESLTINCGLRDARYALGKTCWYRKDAGSTNEESTAKGGRYVVAVNNGSKSFSMRINDLTVEDSGTFRWGTVGVTRCPVQLCCLARWHCRDCE				GTVGVTRCPVQLCCL			15		7	3
>	1458	31	0.00263445	Unk	DQTPQTITKETGDSLTINCVLRDSNCELSSTYWRRRKSGSTREESIEKAGRYVETVNSGSKSFSLRINDLTVEDSGTYRCRIYSWCLEPYNYDVSGGGTVVTV				RIYSWCLEPYNYDV			14		4	1
>	1459	31	0.00263445	2	DQTPQTITKEAGESLTINCALRDETCAFSSTSWYRKSSGSLDEESISKGGRYVETVNSGSKSFSLRIDDLRVEDSGTYRCNVIYSWYTGSYDCGTDAFGDGTAVTV				NVIYSWYTGSYDCGTDA			17		4	1
>	1460	31	0.00263445	2	DQTPQTITKATGESLTINCVLRDSNCALSSTAWYRKKSGSSNEENISKGGRYVETVNRPSNSFSLRINDLLIEDSGTYRCRVQDQEVCRYNVALDVYGDGTAVTV				RVQDQEVCRYNVALDV			16		4	1
>	1461	31	0.00263445	2	DQTPQTITAETGESLTINCVLRDTACALSTTSWYRKKSGSTKEESIFQGGRYVLTVNSGSKSFSLRINDLTSGDRGTYHCNAYTAGPYDCPAGAKHYDLHGGGTVVTV				NAYTAGPYDCPAGAKHYDL			19		4	1
>	1462	31	0.00263445	2	DQTPQTIGKETGESLTINCVLRDSNCALSSTYWYRKKSGSTNEESISKGGRYVETVNSGSKSFSLRINDLTVEDSGTYRCRALLEDSYDCGWGVGVYGGGTVVTV				RALLEDSYDCGWGVGV			16		4	1
>	1463	31	0.00263445	2	DQTPQTIAKETGESLTINCVLRDSNCAVSSSDWYRKKSGSRNEESISKGGRYAETVNSGSKSFSLRINDLTVEDSGTYRCNVAYDCGGAGGAVYGGGTVVTV				NVAYDCGGAGGAV			13		4	1
>	1464	30	0.00254947	1	DQTPQTLTKLTGECLTITCVLRDAHTALESTCWYRRKSGSTNEESISKGGRYVETVNNGSKSFSMRINDLKVEDSGTFRCGVCSRRRCRCARCDLHAACGGGTVVTV				GVCSRRRCRCARCDLHAA			18		9	4
>	1465	30	0.00254947	2	DQTPQTITKGSGESLTINCVLRDSDCALSSTYWYRRRSGSTNEESISKGGRYVETVNSGSKSFSLRINGLTVEDSGSYRCCVRTYERGCFEVYGGGTVVTV				CVRTYERGCFEV			12		5	2
>	1466	30	0.00254947	1	DQTPQTITKFTGESLTINCVLRDASYALGSTCWYRKKSGSTNEESISIGGRYVETVNSGSKSFSMRINDLTVEDSGTFRCEASWLQTCAYAGCGRSGQCGGGTVVTV				EASWLQTCAYAGCGRSGQ			18		6	2
>	1467	30	0.00254947	2	DQTPQTITKETGESLTINCVLRGSLCASFSTYWYRKKSGSTNEETISKGGRYVETVNSGSKSFSLRINDLTVSDSGTYRCHVRDYTGICRTGDVYGGGTVVTV				HVRDYTGICRTGDV			14		4	1
>	1468	30	0.00254947	2	DQTPQTITKETGESLTINCVLRESRCALSNTAWYRKKSGSTYTETISNGGRYVETVNSGSKSFSLRINDLTVEDSGTYRCNASCWSLALNWSYDVYGGGTAVTV				NASCWSLALNWSYDV			15		4	1
>	1469	30	0.00254947	4	DQTPQTITKETGESLTINCVLRDTRCALSSTSWYRKPAGSANEEGISIGGRYVETVNSGSKSFSLRINDLRVEDSGTYRCHVYHTGCLRGGANGGGTVVTV				HVYHTGCLRGGA			12		4	1
>	1470	30	0.00254947	4	DQTPQTITKETGESLTINCVLRDTRCALSNTYWYRKKSGSSHEDLVSSGGRYVETVNSDSESFSLRINDLTVLDSGTYRCSIEPDYGDMEECYDVSGGGTVVTV				SIEPDYGDMEECYDV			15		4	1
>	1471	30	0.00254947	2	DQTPQTITKETGESLTINCVLRDTNCALWSTYWYRKKPDSTTEEKISKGGRYVETALSGSKSFSLRINDLTVEDSGTYRCRAHLERTALCMMWGGVYGGGTVVTV				RAHLERTALCMMWGGV			16		4	1
>	1472	30	0.00254947	2	DQTPQTITKETGESLTINCVLRDTNCALSRTHWYRKKSGSTNDESISKGGRYVETVNSGSKSFSLRINDLTVEDRGTYRCNVYTAGPRDCPTGGRNYDVYGDGTAVTV				NVYTAGPRDCPTGGRNYDV			19		4	1
>	1473	30	0.00254947	2	DQTPQTITKETGESLTINCVLRDTNCALRSTYWYRKTPESTNEESIGKSGRYVETVNSGSKSFSLRINDLTVEDSGTYRCNAYLWTCTLDPIRVWDVYGGGTVVTV				NAYLWTCTLDPIRVWDV			17		4	1
>	1474	30	0.00254947	2	DQTPQTITKETGESLTINCVLRDSTCALRRTHWYRHKSGSKIEESISKGGRYVETVNRESKSFSLRINDLTVEDSGTYQCSAESYDSHHENWCHDVYGGGTAVTV				SAESYDSHHENWCHDV			16		4	1
>	1475	30	0.00254947	2	DQTPQTITKETGESLTINCVLRDSSCVVSRTHWYRKKSGSTNEEYISKGGRYVETVNSASKSFSLRINDLTVEDSGTYRCNAVRCSVQLNTYGSGTVVTV				NAVRCSVQLNT			11		4	1
>	1476	30	0.00254947	2	DQTPQTITKETGESLTINCVLRDSNCVLGNTYWYHKAVGAAEEESFAKTGRYVETVNSGRESFSLRINDLIPADSGTYRCNVYRVYSLLCEAYDVYGDGTAVTV				NVYRVYSLLCEAYDV			15		4	1
>	1477	30	0.00254947	2	DQTPQTITKETGESLTINCVLRDSNCVLGNTYWYHKASGSAHEESFAKTGRYVETVNSGRESFSLRINDLTPADSGTYRCNVRRVGSLICEAYDVYGGGTVVTV				NVRRVGSLICEAYDV			15		4	1
>	1478	30	0.00254947	2	DQTPQTITKETGESLTINCVLRDSNCVLGNTYWYHKASGSAHEESFAKTGRYVETVNSGRESFSLRINDLTPADSGTYRCNVRRVGSLICEAYDVYGDGTAVTV				NVRRVGSLICEAYDV			15		4	1
>	1479	30	0.00254947	2	DQTPQTITKETGESLTINCVLRDSNCLLSTTYWYRTTSGSTNEENISKGGRYVETVNSGSKSFSLRINDLTPEDSGTYRCRLAGRHYDCPNWIDVYGGGTVVTV				RLAGRHYDCPNWIDV			15		4	1
>	1480	30	0.00254947	2	DQTPQTITKETGESLTINCVLRDSNCELSSTYWRRRKSGSPSEESIEKAGRYVETVNSGSKSFSLRINDLTVEDSGTYRCRIYSWCLEPYNYDVSGDGTAVTV				RIYSWCLEPYNYDV			14		4	1
>	1481	30	0.00254947	2	DQTPQTITKETGESLTINCVLRDSNCELGSTSWRRKKSGSTNEENISKGGRYVETVNSGSKSFSLRINDLTLEDSGTYRCHSWSQIGDCSIWTDVNGGGTVVTV				HSWSQIGDCSIWTDV			15		4	1
>	1482	30	0.00254947	2	DQTPQTITKETGESLTINCVLRDSNCALSYTDWYRKRAASTDEESISKGGRYVETVNSGSKSFSLRINDLTIEDSGTYRCYVVNGICLDEELDETDDLYGGGTAVTV				YVVNGICLDEELDETDDL			18		4	1
>	1483	30	0.00254947	2	DQTPQTITKETGESLTINCVLRDSNCALSSTYWYRKKSGSTNEESISLGGRYVETVNSGSKSFSLRINDLTVEDSGTYRCNVFSLVYFGCDGYGGGTVVTV				NVFSLVYFGCDG			12		4	1
>	1484	30	0.00254947	2	DQTPQTITKETGESLTINCVLRDSNCALSSTYWYRKKSGSTNEESISKGGRYVETVNSGSKSFSMRINDLTVEDSGTYRCRAYGDMCRRIHAWSKDDVYGGGTVVTV				RAYGDMCRRIHAWSKDDV			18		4	1
>	1485	30	0.00254947	2	DQTPQTITKETGESLTINCVLRDSNCALSSTYWYRKKSGSTNEESISKGGRYVETVNSGSKSFSMRINDLTVEDSGTYRCRAYGDMCRRIHAWSKDDVYGDGTAVTV				RAYGDMCRRIHAWSKDDV			18		4	1
>	1486	30	0.00254947	2	DQTPQTITKETGESLTINCVLRDSNCALSSTYWYRKKSGSTNEESISKGGRYVETVNSGSKSFSLRINDLTVEDSGTYRCSVWLDLICHTEFKYAYGGGTVVTV				SVWLDLICHTEFKYA			15		4	1
>	1487	30	0.00254947	2	DQTPQTITKETGESLTINCVLRDSNCALSSTYWYRKKSGSTNEESISKGGRYVETVNSGSKSFSLRINDLTVEDSGTYRCNVYPDDSWSVYDCDWSDVSGGGTVVTV				NVYPDDSWSVYDCDWSDV			18		4	1
>	1488	30	0.00254947	2	DQTPQTITKETGESLTINCVLRDSNCALSSTYWYRKKSGSTNEESISKGGRYVETVNSGSKSFSLRINDLTPQDSGTYRCNVHTLCSSLRSGVSGDGTVVTV				NVHTLCSSLRSGV			13		4	1
>	1489	30	0.00254947	2	DQTPQTITKETGESLTINCVLRDSNCALSSTYWYRKKSGSTNEESISKGGRYVETVNSGSKSFSLRINDLTAEDSGTYRCNAHTLCSSLRSGVSGDGTVVTV				NAHTLCSSLRSGV			13		4	1
>	1490	30	0.00254947	2	DQTPQTITKETGESLTINCVLRDSNCALSSTYWYRKKSASTNEESISKGGRYVETVNSGSKSFSLRINDLTVEDSGTYRCNVWAIWCELAGDVYGDGTAVTV				NVWAIWCELAGDV			13		4	1
>	1491	30	0.00254947	2	DQTPQTITKETGESLTINCVLRDSNCALSSTYWYHKKSDSAYEESISKVGRYVETVKLGANSFSLRINDLTVEDSGTYRCHVSRVVSLLACELDVYGDGTAVTV				HVSRVVSLLACELDV			15		4	1
>	1492	30	0.00254947	2	DQTPQTITKETGESLTINCVLRDSNCALSSTYWLRKREGSTNEESISKGGRYVETVNSGSKSFSLRINDLTVEDSGTYRCRDAGIVQGDCLRSDGYGGGTAVTV				RDAGIVQGDCLRSDG			15		4	1
>	1493	30	0.00254947	2	DQTPQTITKETGESLTINCVLRDSNCALSSTYWLRKREGSTNEEIISKGGRYVETVNSGSKSFSLRINDLTVEDSGTYRCRDAGIFQGDCLRSDGYGGGTAVTV				RDAGIFQGDCLRSDG			15		4	1
>	1494	30	0.00254947	2	DQTPQTITKETGESLTINCVLRDSNCALSSTSWSRKKSDSTNEEKISKGGRYVESFNRGSKSCSLRINDLSVEDSGTYRCKLLERCGLVLHDRYGDGTAVTV				KLLERCGLVLHDR			13		5	1
>	1495	30	0.00254947	2	DQTPQTITKETGESLTINCVLRDSNCALGSTYWYHKKSDSAYEESISKVGRYVETVKLGANSFSLRINDLTVEDSGTYRCHVSRGVSLLACELDVYGGGTVVTV				HVSRGVSLLACELDV			15		4	1
>	1496	30	0.00254947	2	DQTPQTITKETGESLTINCVLRDSNCAEASLHWFRAKSDSRYEETISSGGRYYKTVNSGSKSSSLRITDLTTEDSATYRCRVWCTTTGDTAAGDGTAVTV				RVWCTTTGDTA			11		4	1
>	1497	30	0.00254947	2	DQTPQTITKETGESLTINCVLRDSLCELSLTYWERQASGSKPWGSISKGGRYIETVNSGSKSFSLRINDLTVEDSGTYRCNNWDCGLRKHNVYGGGTVVTV				NNWDCGLRKHNV			12		4	1
>	1498	30	0.00254947	2	DQTPQTITKETGESLTINCVLRDPNCALSSTYWHRKKSGSTNEQIISKGGRYSETVNSGSKSFSLRINDLTVEDSGTYRCNTRELIWIGKCRYDVYGGGTVVTV				NTRELIWIGKCRYDV			15		4	1
>	1499	30	0.00254947	1	DQTPQTITKETGESLTINCVLRDASYALGSTCWYRKKSGSTNEESISKGGRYVETVNSGSKSFSMRINDLTVEDSGTFRCGVDVTCSFCCLWRWHCRDCE				GVDVTCSFCCL			11		8	3
>	1500	30	0.00254947	2	DQTPQTITKETGESLTINCVLRDARCALTTTYWYRRSSGSTNEESISKGGRYVETVNSGSKSFSLRINALTLEDSGTYRCRGICTLQDDDDVYGGGTVVTV				RGICTLQDDDDV			12		4	1
>	1501	30	0.00254947	2	DQTPQTITKETGESLTINCVLRDANCALSSTYWYRKKSGSTTEENISKGGRYVETVNSGSKSFSLRINDLTVEDSGTYRCHVVYCQLLQRDGDGTAVTV				HVVYCQLLQR			10		4	1
>	1502	30	0.00254947	2	DQTPQTITKETGESLTINCVLRDADCALSSTYWYRKKSGSPNEESISKGGRYVETVNSGSKSFSLRINDLTMEDSGTYRCNVLDHSWKWARDSGSCNYDVYGDGTAVTV				NVLDHSWKWARDSGSCNYDV			20		4	1
>	1503	30	0.00254947	1	DQTPQTITKETGESLTINCVLRAASYALGRTCWYRKKSGSTNEESISKGGRYVETVNSGSKSFSMRINDLTVEDSGTFRCGRYTLSGCNGLCSRNSAACGGGTVVTV				GRYTLSGCNGLCSRNSAA			18		6	2
>	1504	30	0.00254947	2	DQTPQTITKETGESLTINCFLRSNACAPSRTSWLRKKSGSTNEESISEGGRYVEISDYGSKSFSLRINELTVEDSGTYRCNVGTTGGLLSFCKDVLGDGTAVTV				NVGTTGGLLSFCKDV			15		4	1
>	1505	30	0.00254947	2	DQTPQTITKETGESLIINCVLRDSICALSRTYWYRKKSGSTNEEHISKGGRYVETVNSVAKSPSLRINDLTVKDSGTYRCEVIVACMDLSWSVYGGGTAVTV				EVIVACMDLSWSV			13		4	1
>	1506	30	0.00254947	Unk	DQTPQTITKETGDSLTINCVLRDSNCDLSTTYWYRQKSGSTNEERISKGGRYVETVNSGSKSFSLRINDLTVEDSATYRCNLPPRDCTSWRRVVGDGTAVTV				NLPPRDCTSWRRV			13		4	1
>	1507	30	0.00254947	Unk	DQTPQTITKETGDSLTINCVLRDSKCALSTTSWLRKASGSTNEEIISKGGRYVETVNTGSSSFSLSINALTVEDSGTYRCNVSANLGGKIVYDCLHLAAYSAYGGGTVVTV				NVSANLGGKIVYDCLHLAAYSA			22		4	1
>	1508	30	0.00254947	2	DQTPQTISKETGESLTMNCVLRDSDCALSTTYWYRKKSGSANEESISKGGRYVETVNSGSKSFSLRINDLTVEDSGTYRCKVTRGIQLSGMVLYRCVAELWKDVYGGGTAVTV				KVTRGIQLSGMVLYRCVAELWKDV			24		4	1
>	1509	30	0.00254947	2	DQTPHSVTKETGESLTITCGVRDARCAVTSTYWERKVSGSINEESISTGGRYVETVNSGSKTFSLRINDLEAEDSGTYRCNVEVICSHPTRVSRVSGGGTAVTV				NVEVICSHPTRVSRV			15		4	1
>	1510	30	0.00254947	2	DQTPHAIYKETGESLTINCVLRDTNCALSNTFWYRKKSASSNEESISKGGRYVETVNSGSKSFSLRINDLTVEDSGTYRCNVASWCANWRSGDVYGGGTVVTV				NVASWCANWRSGDV			14		4	1
>	1511	29	0.00246449	2	DQTPQTVTKETGESLTINCVLRENNCVVSRTYWYRKKSGSTNEESISKGGRYVETVNSGSKSFSLRINDLTVEDSGTYRCSASRYGFLCDQGLANGGGTVVTV				SASRYGFLCDQGLA			14		4	1
>	1512	29	0.00246449	2	DQTPQTVTKETGESLTINCQLRDTLCAWPIVYWYRKKSGSLSEESIGSGGRYVETVNSGSKSFSLTINDLTVEDSGTTYRCNVFRRYSANDCKTEGDNYYLYGGGTAVTV				CNVFRRYSANDCKTEGDNYYL			21		4	2
>	1513	29	0.00246449	2	DQTPQTVTKETGESLTINCFLRDTDCEPRSAYWLHKSLGTTNEKQISIGGRYVETVRSGAKSYSLRINDLTASDSGTYRCNVYGYSWNGCGIKVDEYGGGTAVTV				NVYGYSWNGCGIKVDE			16		4	1
>	1514	29	0.00246449	2	DQTPQTVTKETGESLTIHCVLRDSLCELSLTYWERQPTGSTAWRSISKGGRYIETVNSRSKSFYLRINDLTVEDSGTYRCNNWDCGLRSDNVYGDGTAVTV				NNWDCGLRSDNV			12		4	1
>	1515	29	0.00246449	2	DQTPQTKTKETGESLTINCVLRDSNCALGSTYWYHKKSDSAYEESISKVGRYVETVKLGANSFSLRINDLTVEDSGTYRCHVSRVVSLLACELDVYGGGTVVTV				HVSRVVSLLACELDV			15		4	1
>	1516	29	0.00246449	2	DQTPQTITKVTGESLTINCVLRDARCALTTTYWYRRSSGSTNEEIISKGGRYVETVNSGSKSFSLRINALTLEDSGTYRCRGICTLQDDDDVYGGGTAVTV				RGICTLQDDDDV			12		4	1
>	1517	29	0.00246449	2	DQTPQTITKGAGESLEIKCVVRESSCPLLDTYWSRTKSGSTVEESIEERGRYVEILKRESKSFSLRLNDLTVEDSGTYRCSIPDSSFPDCETGQSKEYGDGTAVTV				SIPDSSFPDCETGQSKE			17		4	1
>	1518	29	0.00246449	1	DQTPQTITKFTGESLTINCVLRDASYALGSTCWYRKKSGSTNEESISIGGRYVETVNSGSKSFSMRINDLTVEDSGTFRCEAGWLQTCAYAGCGRSGHCGGGTVVTV				EAGWLQTCAYAGCGRSGH			18		6	2
>	1519	29	0.00246449	Unk	DQTPQTITKETGESMTINCVLRDSNCALSNTYWLLTKSGSTNEENIYVGGRHVETVNSGSKSFSLRINDLTVEDSGTYRCNVFPSQAVRDWNCNYDVYGGGTVVTV				NVFPSQAVRDWNCNYDV			17		4	1
>	1520	29	0.00246449	2	DQTPQTITKETGESLTMNCVLRDSGCALSSTYWYRKKAGSANEESISSGGRYLELVNSVSKSTSLRINDLTVADSGTYRCGGYDCKGLWYGGGTVVTV				GGYDCKGLW			9		4	1
>	1521	29	0.00246449	1	DQTPQTITKETGESLTINCVLREAISALGNTCWYRKKSGSTNEETMLLGGRYVETVNSASTSFSLRINDLTVEDSGTYRCRARCWDPQLVVVGGGTVVTV				RARCWDPQLVV			11		4	1
>	1522	29	0.00246449	2	DQTPQTITKETGESLTINCVLRDSTCPLSSTYWLRKKSGSTGEESISLGGRYVETVNSGSKSFSLRINDLTVEDSGTYRCNGRRCGSEMDTFGGGTVVTV				NGRRCGSEMDT			11		4	1
>	1523	29	0.00246449	2	DQTPQTITKETGESLTINCVLRDSTCALRRTHWYRHTSGSKIEESISKGGRYVETVNRESKSFSLRINDLTVEDSGTYQCSAESYDSHHENWCHDVYGDGTAVTV				SAESYDSHHENWCHDV			16		4	1
>	1524	29	0.00246449	2	DQTPQTITKETGESLTINCVLRDSNCVLSRTLWHRKKPGSTNEENIVKGGRYVETVNSGSKSFSLRINDLTVEDSGTYRCGVWTIAGKILDCSGGRIYGDGTAVTV				GVWTIAGKILDCSGGRI			17		4	1
>	1525	29	0.00246449	2	DQTPQTITKETGESLTINCVLRDSNCLLYSTYWYRKSAGSLGEESISTGGRYVETVNSGSKSFSLRINDLRVEDSGSYRCICGVWCPAEHNYDAYGGGTVVTV				ICGVWCPAEHNYDA			14		5	2
>	1526	29	0.00246449	2	DQTPQTITKETGESLTINCVLRDSNCLLSSTYWYRKKSGSTNEETISKGGRYVETVNSGSKSFSLRINDLTVEDSGTYRCSARSFITAIGVLCHGYGGGTVVTV				SARSFITAIGVLCHG			15		4	1
>	1527	29	0.00246449	2	DQTPQTITKETGESLTINCVLRDSNCGLSSTYWYLKKLGSRYEESISKGGRYVETVNSGSKSFSLRINDLTVEDSGTYRCNVWSSYADCDSGLGVDLNHDVYGAGTAVTV				NVWSSYADCDSGLGVDLNHDV			21		4	1
>	1528	29	0.00246449	2	DQTPQTITKETGESLTINCVLRDSNCGLPGTYWYRKKAGSTNEESISIGGRYVETINSGSKSWSLRINDLTVLDSGTYRCKVIPHSYYGRDCFTELRDVGGDGTAVTV				KVIPHSYYGRDCFTELRDV			19		4	1
>	1529	29	0.00246449	2	DQTPQTITKETGESLTINCVLRDSNCELSKTYWYRKISASTNEESISKGGRYVQTVNSGSKSFSLRINDLTPEDSGTYRCKARPLRCWRDRPNWGDDVSGDGTAVTV				KARPLRCWRDRPNWGDDV			18		4	1
>	1530	29	0.00246449	2	DQTPQTITKETGESLTINCVLRDSNCAVSSTAWYRKKSGSLNEENISKGGRYVETVNRGSNSFSLRINDLRVEDSGTYRCRVQDQLVCRYNVALDVYGDGTAVTV				RVQDQLVCRYNVALDV			16		4	1
>	1531	29	0.00246449	2	DQTPQTITKETGESLTINCVLRDSNCASLSFGVSTYWYRKKSGSTNEESISKGGRYVETVNSGSKSFSLRINDLTVEDSGAYRCNVRRNGPISITCMIPSVYGGGTVVTV				AYRCNVRRNGPISITCMIPSV			21		4	2
>	1532	29	0.00246449	2	DQTPQTITKETGESLTINCVLRDSNCAPKLTYWYRKKSDSTNEENISKGGRYVETVNSGSKSFSLRIDDLTVEDSGTYRCTGGCTWGSSAESGGGTVVTV				TGGCTWGSSAE			11		4	1
>	1533	29	0.00246449	2	DQTPQTITKETGESLTINCVLRDSNCALSTTYWYRKKSGSTNEESISKGGRYVETVNSGSKSFSLRINDLLVEDSGTYRCNVWLALVCPPPYDVYGDGTAVTV				NVWLALVCPPPYDV			14		4	1
>	1534	29	0.00246449	2	DQTPQTITKETGESLTINCVLRDSNCALSSTYWYRKKSGSTNEESLSKGGRYVETVNSGSKSFSLRINDLTVEDSGTYRCLSWCPYGSTGYDVNGGGTAVTV				LSWCPYGSTGYDV			13		4	1
>	1535	29	0.00246449	2	DQTPQTITKETGESLTINCVLRDSNCALSSTYWYRKKSGSTNEESISKGGRYVETVNSGSKSFSLRVNDLTAEDSGTYRCSGMGCVRKLYGDGTAVTV				SGMGCVRKL			9		4	1
>	1536	29	0.00246449	2	DQTPQTITKETGESLTINCVLRDSNCALSSTYWYRKKSGSTNEESISKGGRYVETVNSGSKSFSLRINDLTVEDSGTYRCNVYSSSPADCPTLVGNYDVYGGGTVVTV				NVYSSSPADCPTLVGNYDV			19		4	1
>	1537	29	0.00246449	2	DQTPQTITKETGESLTINCVLRDSNCALSSTYWYRKKSGSTNEESISKGGRYVETVNSGSKSFSLRINDLTVEDSGTYRCNVYAPGVCVLGYGSRTGGGYVYGDGTAVTV				NVYAPGVCVLGYGSRTGGGYV			21		4	1
>	1538	29	0.00246449	2	DQTPQTITKETGESLTINCVLRDSNCALSSTYWYRKKSGSTNEESISKGGRYVETVNSGSKSFSLRINDLTVEDSGTYRCNVSCWYMIPGPRWHCRDCE				NVSCWYMIPG			10		6	1
>	1539	29	0.00246449	2	DQTPQTITKETGESLTINCVLRDSNCALSSTYWYRKKSGSTNEESISKGGRYVETVNSGSKSFSLRINDLTVEDSGTYRCNVLSAGMDLYDCVTGLDVYGGGTVVTV				NVLSAGMDLYDCVTGLDV			18		4	1
>	1540	29	0.00246449	2	DQTPQTITKETGESLTINCVLRDSNCALSSTYWYRKKSGSTNEESISKGGRYVETVNSGSKSFSLRINDLTVEDSGTYRCNTRGLGYMRVDDCMAELDLDVYGGGTVVTV				NTRGLGYMRVDDCMAELDLDV			21		4	1
>	1541	29	0.00246449	2	DQTPQTITKETGESLTINCVLRDSNCALSSTYWYRKKSGSTNEESISKGGRYVETVNSGSKSFSLRINDLTVEDSGTYRCNPYIDCEDERDEVYDVYGDGTAVTV				NPYIDCEDERDEVYDV			16		4	1
>	1542	29	0.00246449	2	DQTPQTITKETGESLTINCVLRDSNCALSSTYWYRKKSGSTNEESISKGGRYVETVNSGSKSFSLRINDLTVEDSGTYRCNPDIDCWELVRHDVYGDGTAVTV				NPDIDCWELVRHDV			14		4	1
>	1543	29	0.00246449	2	DQTPQTITKETGESLTINCVLRDSNCALSSTYWYRKKSGSTNEESISKGGRYVETVNSGSKSFSLRINDLTVEDSGTYRCNISPSWYAPNCYDVYGGGTVVTV				NISPSWYAPNCYDV			14		4	1
>	1544	29	0.00246449	2	DQTPQTITKETGESLTINCVLRDSNCALSSTYWYRKKSGSTNEESISKGGRYVETVNSGSKSFSLRINDLTVEDSGTYRCNGWLVWRTMNSYDECKLNGDVYGGGTVVTV				NGWLVWRTMNSYDECKLNGDV			21		4	1
>	1545	29	0.00246449	2	DQTPQTITKETGESLTINCVLRDSNCALSSTYWYRKKSGSTNEESISKGGRYVETVNSGSKSFSLRINDLTVEDSGTYRCNALVPYDCAEPDVYGGGTVVTV				NALVPYDCAEPDV			13		4	1
>	1546	29	0.00246449	2	DQTPQTITKETGESLTINCVLRDSNCALSSTYWYRKKSGSTNEESISKGGRYVETVNSGSKSFSLRINDLTVEDSGTYRCNAGSWYSYDCVAWTDVYGDGTAVTV				NAGSWYSYDCVAWTDV			16		4	1
>	1547	29	0.00246449	2	DQTPQTITKETGESLTINCVLRDSNCALSSTYWYRKKSGSTNEESISKGGRYVETVNSGSKSFSLRINDLTVEDSGTFRCGVIHSCLYQLNRDVYGGGTAVTV				GVIHSCLYQLNRDV			14		4	1
>	1548	29	0.00246449	2	DQTPQTITKETGESLTINCVLRDSNCALSSTYWYRKKSGSTNEESISKGGRYVETVNSGSKSFSLRINDLTSEDSGTYRCLAHSRPYCAWTRVSGGGTVVTV				LAHSRPYCAWTRV			13		4	1
>	1549	29	0.00246449	2	DQTPQTITKETGESLTINCVLRDSNCALSSTYWYRKKSGSTNEESISKGGRYVETVNSGSKSFSLRINDLRVEDSGTYRCQVYLGLWGRCAGDVYGGGTAVTV				QVYLGLWGRCAGDV			14		4	1
>	1550	29	0.00246449	2	DQTPQTITKETGESLTINCVLRDSNCALSSTYWYRKKSGSTNEESISKGGRYVETVNSGSKSFSLRIKDLTVEDSGTYRCNVCRWFGGLPGGLYGGGTVVTV				NVCRWFGGLPGGL			13		4	1
>	1551	29	0.00246449	2	DQTPQTITKETGESLTINCVLRDSNCALSSTYWYRKKSGSTNEESISKGGRYVETVNSGSKSFALRINDLTVEDSGTYRCNAHSWCLKLLPVVDVYGDGTAVTV				NAHSWCLKLLPVVDV			15		4	1
>	1552	29	0.00246449	2	DQTPQTITKETGESLTINCVLRDSNCALSSTYWYRKKSGSTNEESISKGGRYVETVKLGANSFSLRINDLTVEDSGTYRCHVSRVVSLLACELDVYGDGTAVTV				HVSRVVSLLACELDV			15		4	1
>	1553	29	0.00246449	2	DQTPQTITKETGESLTINCVLRDSNCALSSTYWYRKKSGSTNEESISKGGRYLETVNNGSKSFSLRINDLTVEDSGSYRCNVVYYWDDDCTDGYGCGTAVTV				NVVYYWDDDCTDG			13		5	1
>	1554	29	0.00246449	2	DQTPQTITKETGESLTINCVLRDSNCALSSTYWYRKKAGSRNEESISKGGRYVETVSSASNTASLRINDLSVEDSGTYRCNVYQSCMVASYSGGGTVVTV				NVYQSCMVASY			11		4	1
>	1555	29	0.00246449	2	DQTPQTITKETGESLTINCVLRDSNCALSSTYWWRIKSGSRTEDGIRKGGRYLETVNSGSKSFSLRINDLTVEDSGTYRCNVVYNWDDRCTDGYGGGTVVTV				NVVYNWDDRCTDG			13		4	1
>	1556	29	0.00246449	2	DQTPQTITKETGESLTINCVLRDSNCALSSTYWLRKREGSTNEESISKGGRYVETVNSGSKSFSVRINDLTVEDSGTYRCRDAGIFQGDCLRSDGYGGGTAVTV				RDAGIFQGDCLRSDG			15		4	1
>	1557	29	0.00246449	2	DQTPQTITKETGESLTINCVLRDSNCALSSTYWLRKREGSTNEESISKGGRYVETVNSGSKSFSLRINDLTVEDSGTYRCRDAGIFQGDGLRSDGYGGGTVVTV				RDAGIFQGDGLRSDG			15		3	0
>	1558	29	0.00246449	2	DQTPQTITKETGESLTINCVLRDSNCALSSTHWYRKKSGSTNEESISKGGRYVETVNSGSKSFSLRINDLTVEDSGTYRCNVIPLPVELNWRGWIRRWHCRDCE				NVIPLPVELNWRGWI			15		5	0
>	1559	29	0.00246449	2	DQTPQTITKETGESLTINCVLRDSNCALGVTYWYRKKSGSTNEESISKGGRYVETVNSGSKSFSLTINDLTVEDSGTYRCNAMWCHMNTYGDGTAVTV				NAMWCHMNT			9		4	1
>	1560	29	0.00246449	2	DQTPQTITKETGESLTINCVLRDSNCALGSTYWYHKKSDSAYEESISKVGRYVETVKLGANSFSLRINDLTVEDSGTYRCHVSRVVSLRACELDVYGGGTVVTV				HVSRVVSLRACELDV			15		4	1
>	1561	29	0.00246449	2	DQTPQTITKETGESLTINCVLRDSNCALGSTYWYHKKSASAYEESISKVGRYVETVKLGANSFSLRINDLTVEDSGTYRCHVSRVVSLLACELDVYGGGTVVTV				HVSRVVSLLACELDV			15		4	1
>	1562	29	0.00246449	2	DQTPQTITKETGESLTINCVLRDSNCALASAYWYRKKTGSTNEESISKGGRYVETVNSGRKSFSLRINDLTVEDSGTYRCNVRSHTLCFEQDRDGDGTAVTV				NVRSHTLCFEQDR			13		4	1
>	1563	29	0.00246449	2	DQTPQTITKETGESLTINCVLRDPNCALLSTYWYRSKSDSAKTESISPGGRYETLNSGSKSSSLRINEATVEDSGTYRCNVLGSCGLANYNVYGGGTVVTV				VLGSCGLANYNV			12		4	1
>	1564	29	0.00246449	2	DQTPQTITKETGESLTINCVLRDKHCALSSTYWYRKKPGSTNEESISKGGRYVETVNSGSKSFSLRINDLTVEDSGTYRCSSWCPYGREGYDVYGDGTAVTV				SSWCPYGREGYDV			13		4	1
>	1565	29	0.00246449	1	DQTPQTITKETGESLTINCVLRDASYALGSTCWYRKKSGSTNEESISKGGRYVETVNSGSKSFSMRINDLTVEDSGTYRCNVYTAGPRDCPTGGRNYDVYGGGTVVTV				NVYTAGPRDCPTGGRNYDV			19		4	1
>	1566	29	0.00246449	1	DQTPQTITKETGESLTINCVLRDASYALGSTCWYRKKSGSTNEESISKGGRYVETVNSGSKSFSLRINDLTVEDSGTYRCSSWCPYGREGYDVYGGGTVVTV				SSWCPYGREGYDV			13		4	1
>	1567	29	0.00246449	1	DQTPQTITKETGESLTINCVLRDASYALGSACWYRKKSGSTNEESISKGGRYVETVNSGSKSFSMRINDLSREDSGTFRCGVPEIWDSCDGSCALDGCLWRWHCRDCE				GVPEIWDSCDGSCALDGCL			19		8	3
>	1568	29	0.00246449	1	DQTPQTITKETGESLTINCVLRDASRLGGTCWYRRKSGSTNEESISKGGRVVETVNSGSKSFSLRINDLTVEDSGTFRCGVAFIIGCSAELCSRNSAACGGGTAVTV				VAFIIGCSAELCSRNSAA			18		6	2
>	1569	29	0.00246449	1	DQTPQTITKETGESLTINCVLRDANYALGSTCWYRKKSGSVNEEVISKGGRYVETVNSGSKSFSMRINDLTVEDSGTFRCGIWCGAVKLCSNSAYCGGGTAVTV				GIWCGAVKLCSNSAY			15		6	2
>	1570	29	0.00246449	1	DQTPQTITKETGESLTINCVLRDAIYELGKTCWYRKKSGSTNEESISNGGRYVETVNSGSKSFSMRINDLTAEDSGTFRCGVSFTGWCVTRCVLSADCGDGTAVTV				GVSFTGWCVTRCVLSAD			17		6	2
>	1571	29	0.00246449	2	DQTPQTITKETGESLTINCVLGGSNCPLTSTYWLRKKSGSTNEETITKGGRYVETVTSGSKSFSLRINDLTVEDSGTYRCNAFATSHELRCHYDEYGDGTVVTV				NAFATSHELRCHYDE			15		4	1
>	1572	29	0.00246449	2	DQTPQTITKEAGESLTIYCVLRDSKCELSSTYWYRKQAGSTNEESISKGGRYVETVNSGSKSFSLRINDLTVEDSGTYRCNAVRWYRANDCGPNDVYGDGTAVTV				NAVRWYRANDCGPNDV			16		4	1
>	1573	29	0.00246449	2	DQTPQTITIGTGESLTINCVLRESNCELSSTYWRRRKSGSTSEESIEKAGRYVETVNSGSKSFSLRINDLTVEDSGTYRCRIYSWCLEPYNYDVSGGGTAVTV				RIYSWCLEPYNYDV			14		4	1
>	1574	29	0.00246449	2	DQTPQTITAETGESLTINCVLRDTACALSTTSWYRKKSGSTKEESIFQGGRYVLTVNSGSKSFSLRINDLTSGDSGTYHCNAYTAGPYDCPAGEKHYDLHGDGTAVTV				NAYTAGPYDCPAGEKHYDL			19		4	1
>	1575	29	0.00246449	2	DQTPQTITAETGESLTINCVLRDTACALSTTSWYRKKSGSTKEESIFQGGRYVLTVNSGSKSFSLRINDLTSGDRGTYHCNAYTAGPYDCPAGAKHYDLHGDGTAVTV				NAYTAGPYDCPAGAKHYDL			19		4	1
>	1576	29	0.00246449	2	DQTPQAITKETGESLTINCVLRNSNCYLSNTYWYGKKSGSSAEESISTGGRYVETVNSGSKSFSLRINDLTVEDSGTYRCRVWAHWNDCGDVYGGGTVVTV				RVWAHWNDCGDV			12		4	1
>	1577	29	0.00246449	1	DHTPQTITKFTGESLTINCVLRDASYALGSTCWYRKKSGSTNEESISIGGRYVETVNSGSKSFSMRINDLTVEDSGTFRCEASWLQTCAYAGCGRSGHCGGGTAVTV				EASWLQTCAYAGCGRSGH			18		6	2
>	1578	28	0.0023795	1	DQTPRTITKETGESLTINCVLRDASYSLGNTCWFRKKSGSTNVESISKGGRYVETVNNGSKSFSMRINDLTVEDSGTFRCGVSRSNWCTVTLCSFGCAACGDGTAVTV				GVSRSNWCTVTLCSFGCAA			19		7	3
>	1579	28	0.0023795	2	DQTPQTTTKRTGESLTINCVARDANCAFSTYWYRKRLGSTNEESISKGGRYVETVNSGSKSFSLRINDLTVEDSGTYRCYITAADCQIWDVRGGGTVVTV				ITAADCQIWDV			11		4	1
>	1580	28	0.0023795	2	DQTPQTLTKETGESLTINCVAQDNKCALSSTYWYRKKSGSTEEESISKGGRYVETVNSGSKSFSLRINDLTVEDSGTYRCNVVLVCMAIPPTRDVYGDGTAVTV				NVVLVCMAIPPTRDV			15		4	1
>	1581	28	0.0023795	2	DQTPQTITKGPGESLIINCVMRSDGCALTGTYWYRKNSGADREEMLSLGGRYVETVNSESKSFSLRINDLRIEDSGRYRCNVYPERRLAGCGVYDVYGGGTVVTV				NVYPERRLAGCGVYDV			16		4	1
>	1582	28	0.0023795	2	DQTPQTITKETGESLTLNCVLRDSKCTLSSTYWYRKKSGSTNEESISKGGRYVETVNSGSKSVSLRINDLTVEDSGTYRCNIYDRYYGCLGVSGDGTAVTV				NIYDRYYGCLGV			12		4	1
>	1583	28	0.0023795	2	DQTPQTITKETGESLTISCVLRDSNCALSSTRWYRKKSGSTNEESISKGGRYVETVNSGSKSFSLRINDLTVEDSGTYRCNVRSWYPEDCVGPVGDRYGGGTVVTV				NVRSWYPEDCVGPVGDR			17		4	1
>	1584	28	0.0023795	2	DQTPQTITKETGESLTINCVLWDKHCALSSTYWYRKKSGSTNEESISKGGRYVETVNSGSKSFSLRINDLTVEDSGTYRCSSWCPYGREGYDVYGDGTAVTV				SSWCPYGREGYDV			13		4	1
>	1585	28	0.0023795	2	DQTPQTITKETGESLTINCVLRNSNCALSNTYWYRKRSGSTEEENISKGGRYVETVNSGSKSFSLRINDLTLEDSGTYRCNVDCWINSLIQALYGDGTAVTV				NVDCWINSLIQAL			13		4	1
>	1586	28	0.0023795	2	DQTPQTITKETGESLTINCVLRGTNCGLLSTYWHRKKSGSHNEESISKGGRYVETVNRGSKSFSLRINDLTVEDSGTYRCNILRIDCGWSELNIGAVGGGTAVTV				NILRIDCGWSELNIGA			16		4	1
>	1587	28	0.0023795	2	DQTPQTITKETGESLTINCVLRESYCELSVTYWYRKKSGSTNEEIISKGGRYVETVNSRSKSFSLRINDLTVEDSGTYRCNFFIECGVDLEEVLDVYGDGTVVTV				NFFIECGVDLEEVLDV			16		4	1
>	1588	28	0.0023795	2	DQTPQTITKETGESLTINCVLREANCALSSTYWYRKKSGSTNEEKLSLGGRYVETVNSESKSFLLRINDLTEGDSGTYRCGVSSWYADCSRGVYGDGTAVTV				GVSSWYADCSRGV			13		4	1
>	1589	28	0.0023795	2	DQTPQTITKETGESLTINCVLRDTNCALRSTYWYRKTSESTNEESIGKSGRYVETANSGSKSFSLRINDLTVEDSGTYRCNAYLWTCTLDPVRVWDVYGGGTAVTV				NAYLWTCTLDPVRVWDV			17		4	1
>	1590	28	0.0023795	2	DQTPQTITKETGESLTINCVLRDTHCDLYKTYWYRKKSGSDNEDLLTKRGRYVETVNSGSKSFSLRINDLTVEDSGTYRCHTKRSWCAAFWNDVDGDGTAVTV				HTKRSWCAAFWNDV			14		4	1
>	1591	28	0.0023795	2	DQTPQTITKETGESLTINCVLRDSVCALISTHWYRKKSGSTNEESISKGGRYVETVNSGSKSFSLRINDLTVEDSGTYRCNTLYCMEGRSPYRYGGGTVVTV				NTLYCMEGRSPYR			13		4	1
>	1592	28	0.0023795	2	DQTPQTITKETGESLTINCVLRDSVCALISTHWYRKKSGSTNEESISKGGRYVETVNSGSKSFSLRINDLTVEDSGTYRCNTLYCMEGRSPYRYGDGTAVTV				NTLYCMEGRSPYR			13		4	1
>	1593	28	0.0023795	2	DQTPQTITKETGESLTINCVLRDSNCPMTSTYWLHKKSGSAVEENISKGGRYVETADSGSKSFSMRINDLTVEDSGTYRCNVVCSAVWLVKLDVYGGGTVVTV				NVVCSAVWLVKLDV			14		4	1
>	1594	28	0.0023795	2	DQTPQTITKETGESLTINCVLRDSNCNVANTNWYRKNTGSTNEENISKGGRYVETVHSGSKSFSLRINDLTVEDSGTYRCKTQASWVCPHLEWGGGTVVTV				KTQASWVCPHLE			12		4	1
>	1595	28	0.0023795	2	DQTPQTITKETGESLTINCVLRDSNCKLSSTYWYRKKSGSTNEESISKGGRYVETVNSGSKSFSLRINDLTVEDSGTYRCKVTVWGSIYDCARTGDVYGGGTAVTV				KVTVWGSIYDCARTGDV			17		4	1
>	1596	28	0.0023795	2	DQTPQTITKETGESLTINCVLRDSNCASLSFGVSTYWYRKKSGSTNEESISKGGRYVETVNSGSKSFSLRINDLTVEDSGAYRCNVRRNGPISITCMIPSVYGDGTAVTV				AYRCNVRRNGPISITCMIPSV			21		4	2
>	1597	28	0.0023795	2	DQTPQTITKETGESLTINCVLRDSNCALSSTYWYRKKSGSTNEESISKGGRYVETVNTGSKSFNMRINDLTVEDSGTYTCGVCRWCRATTIVSGAPSAACGGGTVVTV				GVCRWCRATTIVSGAPSAA			19		6	2
>	1598	28	0.0023795	2	DQTPQTITKETGESLTINCVLRDSNCALSSTYWYRKKSGSTNEESISKGGRYVETVNSGSKSFSLRVNDLTAEDSGTYRCSGMGCVRKLYGGGTVVTV				SGMGCVRKL			9		4	1
>	1599	28	0.0023795	2	DQTPQTITKETGESLTINCVLRDSNCALSSTYWYRKKSGSTNEESISKGGRYVETVNSGSKSFSLRINDLTVEDSGTYRYNVSGIGDCAGGCIRRWHCRDCE				NVSGIGDCAGGCI			13		6	2
>	1600	28	0.0023795	2	DQTPQTITKETGESLTINCVLRDSNCALSSTYWYRKKSGSTNEESISKGGRYVETVNSGSKSFSLRINDLTVEDSGTYRCNVYPMCRDQFIVKLFDVYGGGTVVTV				NVYPMCRDQFIVKLFDV			17		4	1
>	1601	28	0.0023795	2	DQTPQTITKETGESLTINCVLRDSNCALSSTYWYRKKSGSTNEESISKGGRYVETVNSGSKSFSLRINDLTVEDSGTYRCNVYLWGSIRRWHCRDCE				NVYLWGSI			8		5	0
>	1602	28	0.0023795	2	DQTPQTITKETGESLTINCVLRDSNCALSSTYWYRKKSGSTNEESISKGGRYVETVNSGSKSFSLRINDLTVEDSGTYRCNVVGVWIALCYDVYGDGTAVTV				NVVGVWIALCYDV			13		4	1
>	1603	28	0.0023795	2	DQTPQTITKETGESLTINCVLRDSNCALSSTYWYRKKSGSTNEESISKGGRYVETVNSGSKSFSLRINDLTVEDSGTYRCNVFYGLRRIVRRWHCRDCE				NVFYGLRRIV			10		5	0
>	1604	28	0.0023795	2	DQTPQTITKETGESLTINCVLRDSNCALSSTYWYRKKSGSTNEESISKGGRYVETVNSGSKSFSLRINDLTVEDSGTYRCNVFHGCSWNRRDVYGGGTVVTV				NVFHGCSWNRRDV			13		4	1
>	1605	28	0.0023795	2	DQTPQTITKETGESLTINCVLRDSNCALSSTYWYRKKSGSTNEESISKGGRYVETVNSGSKSFSLRINDLTVEDSGTYRCNPYGWGPNCQYDVYGGGTAVTV				NPYGWGPNCQYDV			13		4	1
>	1606	28	0.0023795	2	DQTPQTITKETGESLTINCVLRDSNCALSSTYWYRKKSGSTNEESISKGGRYVETVNSGSKSFSLRINDLTVEDSGTYRCNAYTNRLNCHLDVYGGGTVVTV				NAYTNRLNCHLDV			13		4	1
>	1607	28	0.0023795	2	DQTPQTITKETGESLTINCVLRDSNCALSSTYWYRKKSGSTNEESISKGGRYVETVNSGSKSFSLRINDLTVEDSGTYRCNALVHPDYAQLGPYDVYGGGTVVTV				NALVHPDYAQLGPYDV			16		3	0
>	1608	28	0.0023795	2	DQTPQTITKETGESLTINCVLRDSNCALSSTYWYRKKSGSTNEESISKGGRYVETVNSGSKSFSLRINDLTVEDSGTYRCIGIWCTLEGGGGTVVTV				IGIWCTLE			8		4	1
>	1609	28	0.0023795	2	DQTPQTITKETGESLTINCVLRDSNCALSSTYWYRKKSGSTNEESISKGGRYVETVNRGSKSSSLRINDLTVEDSGTYRCNIMSHSLYGAACGRNDDADGGGTAVTV				NIMSHSLYGAACGRNDDA			18		4	1
>	1610	28	0.0023795	2	DQTPQTITKETGESLTINCVLRDSNCALSRTYWLRKREGSTNEESISKGGRYVETVNSGSKSFSLRINDLTVEDSGTYRCRDAGIFQGDCLRSDGYGGGTVVTV				RDAGIFQGDCLRSDG			15		4	1
>	1611	28	0.0023795	2	DQTPQTITKETGESLTINCVLRDSNCALSNTYWYRKKSGSTNEESISKGGRYVETENSGSKSFSLRINDLTVEDSGTYRCNRAGFCELNWYDVYGGGTVVTV				NRAGFCELNWYDV			13		4	1
>	1612	28	0.0023795	2	DQTPQTITKETGESLTINCVLRDSNCALSNTYWYRKKSGSTNEESISKGGRYVETENSGSKSFSLRINDLTVEDSGTYRCNRAGFCELNWYDVYGDGTAVTV				NRAGFCELNWYDV			13		4	1
>	1613	28	0.0023795	2	DQTPQTITKETGESLTINCVLRDSNCALSNTYWFRKKSGSTNEESISKGGRYVETVNSGSKSFSLRINDLTVEDSGTYRCRVHDCSWVNVYGGGTAVTV				RVHDCSWVNV			10		4	1
>	1614	28	0.0023795	2	DQTPQTITKETGESLTINCVLRDSNCALSGTYWYRKKSGSSSELSISAGGRYVETVNSGSKSFSLRINDLTVEDSGTYRCDVLRDCLDWTVSGDGTAVTV				DVLRDCLDWTV			11		4	1
>	1615	28	0.0023795	2	DQTPQTITKETGESLTINCVLRDSNCAFSNTKWYRKKSGSTNEESMSKGGRYVETRNSGSKSFSLRINDLTVEDSGTYRCNAFSCYRYVDGGGTVVTV				NAFSCYRYV			9		4	1
>	1616	28	0.0023795	2	DQTPQTITKETGESLTINCVLRDSHCSLSSTYWYRRVPGSTAEQSISKGGRYVETVNSGSKSFSLRINDLTVEDSGTYRCRRLLRGSRSNCAYDVYGGGTVVTV				RRLLRGSRSNCAYDV			15		4	1
>	1617	28	0.0023795	2	DQTPQTITKETGESLTINCVLRDKTCALSSTYWYHKKSGSENEESISQGGRYVETVNRGSKSVSLRINDLTHEDSGTFRCNVRYLCGDMNWDVYGGGTVVTV				NVRYLCGDMNWDV			13		4	1
>	1618	28	0.0023795	1	DQTPQTITKETGESLTINCVLRDATFALGNTCWYRKKSGSTNEESIMKGGRYVETVNSGSKSFSMRINDLTVEDSGTFRCGRAVALSCDYLRSSCLLRPDACGDGTAVTV				GRAVALSCDYLRSSCLLRPDA			21		6	2
>	1619	28	0.0023795	1	DQTPQTITKETGESLTINCVLRDASYALGSTCWYRKKSGSTNEESISKGGRYVETVNSGSKSFSMRINDLTVEDSGTFRCGYELGSLCDDELCSPLCCLWRWHCRDCE				GYELGSLCDDELCSPLCCL			19		9	4
>	1620	28	0.0023795	1	DQTPQTITKETGESLTINCVLRDASYALGSTCWYRKKSGSTNEESISKGGRYVETVNSGSKSFSMRINDLTVEDSGTFRCGVYWELSSVLFCCLWRWHCRDCE				GVYWELSSVLFCCL			14		7	2
>	1621	28	0.0023795	2	DQTPQTITKETGESLTINCVLRDARCALTTTYWYRRSSGSTNEESISKGGRYVETVNSGSKSFSLRINALTLEDSGTYRCRGICTLQDDDDVYGDGTAVTV				RGICTLQDDDDV			12		4	1
>	1622	28	0.0023795	1	DQTPQTITKETGESLTINCVLRDANYALGDTCWYRKKLGSTNEESISRGGRYVETVNSGSKSFSMRINDLTVEDSGTFRCGTRISWFRCDPRLCSSPGACGGGTVVTV				GTRISWFRCDPRLCSSPGA			19		6	2
>	1623	28	0.0023795	1	DQTPQTITKETGESLTINCVLRDANFALGRTCWYRKKSGSTNEESIAKGGRYVETVNSGSKSFSLRINDLTVEDSGTFRCGYWCGAVTLCSNSAFCGGGTAVTV				GYWCGAVTLCSNSAF			15		6	2
>	1624	28	0.0023795	2	DQTPQTITKETGESLTINCVLRDANCALSNTYWYRRRSGSTSEESISLGGRYVETVNSGSKSFSLRINDLTFEDKGTYRCRSQSWHGSGCTQLEDVYGGGTAVTV				RSQSWHGSGCTQLEDV			16		4	1
>	1625	28	0.0023795	2	DQTPQTITKETGESLTINCVARDSNCAWHSVYWYRNKAGSTNEESITNGGRYVETVTRVSKSFSLRINDLTVEDSGTYTCSVWDNCGVLRGSRGDGTVVTV				SVWDNCGVLRGS			12		4	1
>	1626	28	0.0023795	Unk	DQTPQTITKETGDSLTINCVLRDSRCPLSNTYWYRKKSGSTNEERLSKGGRYVETVNSGSDSESFSLRINDLTVEDSGTYRCGVEPDYGEMEECYDEYGGGTVVTV				RCGVEPDYGEMEECYDE			17		4	2
>	1627	28	0.0023795	2	DQTPQTITKATGESLTINCVLRDSNCALSSTAWYRKKSGSSYEENISKGGRYVETVNRRSNSFSLRINDLLVEDTGTYRCRVQDQEVCRYNVALDVYGDGTVVTV				RVQDQEVCRYNVALDV			16		4	1
>	1628	28	0.0023795	2	DQTPQTITKAAGESLTINCVLRDSQCALHSGNWYRKKSDSTNEESISKGGRYVETVNSGSKSFSLRINGLKVEDSGTYRCDPLLWREVEGLNCNYDACGGGTVVTV				DPLLWREVEGLNCNYDA			17		5	1
>	1629	28	0.0023795	2	DQTPQTITAETGESLTINCVLRDTACALSTTSWYRKKSGSTKEESIFQGGRYVLTVNSGSKSFSLRINDLTSGDSGTYHCNAYTAGPYDCPAGAKHYDVHGDGTAVTV				NAYTAGPYDCPAGAKHYDV			19		4	1
>	1630	28	0.0023795	Unk	DQTPQTIIKEEGASLIINCVLRDSDCGLGSTHWFRQKSDSTHEENISKGGRYVETVNSGSKSFSLRINDLRAEDSGTYRCNVYPACRYGLTSWRPSYGDGTAVTV				NVYPACRYGLTSWRPS			16		4	1
>	1631	28	0.0023795	2	DQTPQTIAKETGESLTINCVLRDSNCAVSSSDWYRKKSGSRNEESISKGGRYAETVNSGSKSFSLRINDLTVEDSGTYRCNVAYDCGGAGGAVYGDGTAVTV				NVAYDCGGAGGAV			13		4	1
>	1632	28	0.0023795	Unk	DQTPQEITKETADALTINCVLRNSLCPLLGTDWYRKKSGSTNEENISKTGRYAGSENSGSRSFSLRINDLTVEDSGTYRCKAVCWNQDVYGGGTAVTV				KAVCWNQDV			9		4	1
>	1633	28	0.0023795	2	DQTPPAITKETGESLTINCVLRDSNCALLRTYWFHKKSGSRGEDGISKGGRYVETVNSGSKSFSLRINDLTVEDSGTYRCNAYNGDCYEAHDVYGGGTVVTV				NAYNGDCYEAHDV			13		4	1
>	1634	28	0.0023795	2	DQTPKTITKETGESLTINCVLSDTSCAWDSTYWYRKKLDSTNEESTSKGGRYVETVNSESTSFSLRINDLTVEDSGTYRCRAYLYCGLLLDSFDEYGGGTVVTV				RAYLYCGLLLDSFDE			15		4	1
>	1635	27	0.00229452	1	DQTPRSVTKETGESLTINCVLRDASYALGSTCWYRKKSGSTNEESISKGGRYVETVNSGSKSFSLRINDLTVEDGGTYRCGVCGWSCVLEYAACGDGTAVTV				GVCGWSCVLEYAA			13		6	2
>	1636	27	0.00229452	1	DQTPRSVTKETGESLTINCVLRDASYALDSTCWYRKKSGSTNEENIRRGGRYVETVNSGSKSFSLRINDLTVEDGGTYRCGVGWCDQLCRVNYAACGDGTAVTV				GVGWCDQLCRVNYAA			15		6	2
>	1637	27	0.00229452	2	DQTPQTVTKETGESLTINCGLRDRHCELGVTYWYRKRSGSTNEEIISKGGRYVETINSRSRSFSLRINDLTVEDSGTYRCNFFIECGVDLEEVLDVYGGGTAVTV				NFFIECGVDLEEVLDV			16		4	1
>	1638	27	0.00229452	2	DQTPQTITREAGESLTINCVLRDSICVLYSFYWYRKKSGSLTEETVSAGGRYVETVNSGSKSFSLRINDLTVEDSGTYRCMAGAWCPASDNYDAYGDGTAVTV				MAGAWCPASDNYDA			14		4	1
>	1639	27	0.00229452	2	DQTPQTITKYTGESLTINCVLKTGNCALSNTYWYRKKSGSTNEESIPKGGRYVETVNSGSTSFSLRIKDLTVEDSGTYRCNVCRWFGGLPGGLYGDGTAVTV				NVCRWFGGLPGGL			13		4	1
>	1640	27	0.00229452	1	DQTPQTITKFTGESLTINCVLRDASYALGSTCWYRKKSVSTNEESISIGGRYVETVNSGSKSFSMRINDLTVEDSGTFRCEASWLQTCAYAGCGRSGHCGDGTAVTV				EASWLQTCAYAGCGRSGH			18		6	2
>	1641	27	0.00229452	1	DQTPQTITKFTGESLTINCVLRDASYALGSTCWYRKKSGSTNEESISIGGRYVETVNSGSKSFSMRINDLTVEDSGTFRCEASGLQTCAYAGCGRSGHCGGGTVVTV				EASGLQTCAYAGCGRSGH			18		6	2
>	1642	27	0.00229452	1	DQTPQTITKFTGESLTINCVLRDASYALGSTCWYRKKSGSTNEESISIGGRYVETVNSGSKSFSMRINDLTVEDSGTFRCEARWLQTCAYAGCGRSGHCGGGTAVTV				EARWLQTCAYAGCGRSGH			18		6	2
>	1643	27	0.00229452	Unk	DQTPQTITKETGESVTINCVLRDSNCATSRMYWYREKAGSTNEESMAKGGRYVETYNRGSKSFSLRINDLTVEDSGTYRCNVPIYRYDCTGTGLYSYGDGTAVTV				NVPIYRYDCTGTGLYS			16		4	1
>	1644	27	0.00229452	2	DQTPQTITKETGESLTMNCVLRDSNCAGSITYWYRKRSGSTNEESISKGGRYVETVNSGSKSFSLRINDLTVEDSGAYRCRILDRCDIGLFKYGGGTVVTV				RILDRCDIGLFK			12		4	1
>	1645	27	0.00229452	2	DQTPQTITKETGESLTMNCVLPDSVCALSTTYWYHKKSGSTNEESISKGGRYVETVDRGSKSFSLRINDLTVEDSGTYRCAAESRLRGECEGTGDGTAVTV				AAESRLRGECEG			12		4	1
>	1646	27	0.00229452	2	DQTPQTITKETGESLTISCVLVEATCAVQSTYWYRKKSGSTKEESIQIAGRYVETRHAEAKSFSLRINDLTIEDSGTWKCRGVSWVRYDCPGYQDVYGDGTAVTV				RGVSWVRYDCPGYQDV			16		4	1
>	1647	27	0.00229452	2	DQTPQTITKETGESLTINCVLVNSNCPLSDTYWYRRKSGSTNEFRISKGGRYVETVNSGSKSFSLRINDLTVEDSGTYRCNVWTDERSYDCAWREEYGGGTVVTV				NVWTDERSYDCAWREE			16		4	1
>	1648	27	0.00229452	2	DQTPQTITKETGESLTINCVLRVSDCALSRTYWYRKKSGSTNELSISKGGRYVETVNSGSKSFSLRINDLTVEDSGTYRCNVVWSVYDCLDWGDVYGGGTAVTV				NVVWSVYDCLDWGDV			15		4	1
>	1649	27	0.00229452	2	DQTPQTITKETGESLTINCVLREANCALSSTYWYRKKSGSTNEEKLSLGGRYVETVNSESKSFLLRINDLTEGDSGTYRCEVSSWYADCSRGVYGGGTVVTV				EVSSWYADCSRGV			13		4	1
>	1650	27	0.00229452	2	DQTPQTITKETGESLTINCVLRDTNCVLANTYWFRKKSGSTNEESISKGGRHVETVNSGSKSFSLRINDLTFEDSGTYRCNVVSPLTCLDDQVLTYDVYGGGTVVTV				NVVSPLTCLDDQVLTYDV			18		4	1
>	1651	27	0.00229452	2	DQTPQTITKETGESLTINCVLRDTNCALSSTYWFRKKSGSTNEESISKGGRYVETVNSGSKSFSLRINDLTFEDSGTYRCNVVSPLTCIDDQVLTYDVYGGGTVVTV				NVVSPLTCIDDQVLTYDV			18		4	1
>	1652	27	0.00229452	2	DQTPQTITKETGESLTINCVLRDSQCKLHSGNWYRKKSDSTNEERISKGGRYVETVNSGSKSFSLRINNLKVEDSGTYRCDLVLWKPVEGLNCNPAVCGDGTAVTV				DLVLWKPVEGLNCNPAV			17		5	1
>	1653	27	0.00229452	2	DQTPQTITKETGESLTINCVLRDSPCPLPRTYWYRKKSGSINEVRLSKGGRYVETVNSGSKAFSLRINDLTVADSGTYRCNVYGGLQEGLCLTEIYNYDVYGDGTAVTV				NVYGGLQEGLCLTEIYNYDV			20		4	1
>	1654	27	0.00229452	2	DQTPQTITKETGESLTINCVLRDSNCVSCSTYWYRVKSGSTLEESISKGLRSVETVNSGSPSFSLRINDLTVEDSGTYTCNVVTDELEIIYGDGTAVTV				NVVTDELEII			10		4	0
>	1655	27	0.00229452	2	DQTPQTITKETGESLTINCVLRDSNCVLSITGWYRKKSGSTNEESISLGGRYVETVNSGSKSFSLRINDLTDEDSGTYRCHVRISRCLDYLTADAVDVYGGGTVVTV				HVRISRCLDYLTADAVDV			18		4	1
>	1656	27	0.00229452	2	DQTPQTITKETGESLTINCVLRDSNCVLSITGWYRKKSGSTNEESISLGGRYVETVNSGSKSFSLRINDLTDEDSGTYRCHVRISRCLDYLTADAVDVYGDGTAVTV				HVRISRCLDYLTADAVDV			18		4	1
>	1657	27	0.00229452	2	DQTPQTITKETGESLTINCVLRDSNCPLSMSNTYWTRKVSGSTYEDSISKGGRYVETVLSGSKSFSLRINDLTVEDSGTYRCNVIWHARPACVDVYGDGTAVTV				RCNVIWHARPACVDV			15		4	2
>	1658	27	0.00229452	2	DQTPQTITKETGESLTINCVLRDSNCGLSATFWYRSLSGSTHEELIKKGGRFVETVISGSQSFSLRINDLTPEDSGTYRCNVYCGSWRLDSVYGDGTAVTV				NVYCGSWRLDSV			12		4	1
>	1659	27	0.00229452	2	DQTPQTITKETGESLTINCVLRDSNCALSSTYWYRKKSGSTNSELISRGGRYVETVNSGSKSFSLRINDLTVEDSGTYRCNAAGIWLLCPSELEDDVYGDGTAVTV				NAAGIWLLCPSELEDDV			17		4	1
>	1660	27	0.00229452	2	DQTPQTITKETGESLTINCVLRDSNCALSSTYWYRKKSGSTNEESISKGGRYVETVNSGSKSFSLTINDLTVEDSGTYRCSSIRCSTAQFRADGGGTAVTV				SSIRCSTAQFRA			12		4	1
>	1661	27	0.00229452	2	DQTPQTITKETGESLTINCVLRDSNCALSSTYWYRKKSGSTNEESISKGGRYVETVNSGSKSFSLRINDLTVEDTGTYRCNARRCRLDTYGGGTVVTV				NARRCRLDT			9		4	1
>	1662	27	0.00229452	2	DQTPQTITKETGESLTINCVLRDSNCALSSTYWYRKKSGSTNEESISKGGRYVETVNSGSKSFSLRINDLTVEDSGTYRWNGLVPARDRCIRRWHCRDCE				NGLVPARDRCI			11		5	1
>	1663	27	0.00229452	2	DQTPQTITKETGESLTINCVLRDSNCALSSTYWYRKKSGSTNEESISKGGRYVETVNSGSKSFSLRINDLTVEDSGTYRCRVHDCSWVNVYGGGTVVTV				RVHDCSWVNV			10		4	1
>	1664	27	0.00229452	2	DQTPQTITKETGESLTINCVLRDSNCALSSTYWYRKKSGSTNEESISKGGRYVETVNSGSKSFSLRINDLTVEDSGTYRCNVRVVRGLNWRCIRRWHCRDCE				NVRVVRGLNWRCI			13		6	1
>	1665	27	0.00229452	2	DQTPQTITKETGESLTINCVLRDSNCALSSTYWYRKKSGSTNEESISKGGRYVETVNSGSKSFSLRINDLTVEDSGTYRCNHRANSWYCTERGVHKDDVYGGGTAVTV				NHRANSWYCTERGVHKDDV			19		4	1
>	1666	27	0.00229452	2	DQTPQTITKETGESLTINCVLRDSNCALSSTYWYRKKSGSTNEESISKGGRYVETVNSGSKSFSLRINDLTVEDSGTYRCDVWECARTGRHGDGTAVTV				DVWECARTGR			10		4	1
>	1667	27	0.00229452	2	DQTPQTITKETGESLTINCVLRDSNCALSSTYWYRKKSGSTNEESISKGGRYVETVNSASKSFSLRINDLTVEDSGTYRCNVYMDVSWYEDYGCDYDVYGDGTAVTV				NVYMDVSWYEDYGCDYDV			18		4	1
>	1668	27	0.00229452	2	DQTPQTITKETGESLTINCVLRDSNCALSSTYWRRKKSGSTNEESISKGGRYVETVNSGSKSFSLRINDLTVEDSGPGTSFNWMCIRRWHCRDCE				FNWMCI			6		5	1
>	1669	27	0.00229452	2	DQTPQTITKETGESLTINCVLRDSNCALSSTYWLRKREGSTNEESISKGGRYVETVNSGSKSFSVRINDLTVEDSGTYRCRDAGIFQGDCLRSDGYGDGTAVTV				RDAGIFQGDCLRSDG			15		4	1
>	1670	27	0.00229452	2	DQTPQTITKETGESLTINCVLRDSNCALSSTYWLRKREGSTNEESISKGGRYVETVNSGSKSFSLRINDLTVEDSGTYRCRDAGIFQGYCLRSDGYGGGTVVTV				RDAGIFQGYCLRSDG			15		4	1
>	1671	27	0.00229452	2	DQTPQTITKETGESLTINCVLRDSNCALSITYWYRKKSGSTNEESISKGGRYVETVNSGSKSFSLRINDLTVEDSGTYRCRGEGSGLLDCPLHYNVYGGGTAVTV				RGEGSGLLDCPLHYNV			16		4	1
>	1672	27	0.00229452	2	DQTPQTITKETGESLTINCVLRDSNCAFVSTYWYRKKSGSAAEEKISKGGRYVETVLGGSKSFSLRINDLTVEDSGTYRCNARYCVWNSSVYGGGTAVTV				NARYCVWNSSV			11		4	1
>	1673	27	0.00229452	2	DQTPQTITKETGESLTINCVLRDSLCELLVTYWERQASGSTAWGSIKKGGRYIATVNSGSKSFSLRINDLTVEDSGTYRCNNWDCGLRKHNVYGDGTAVTV				NNWDCGLRKHNV			12		4	1
>	1674	27	0.00229452	2	DQTPQTITKETGESLTINCVLRDSICDLLTIHWHRKISGSTNEESISGGGRYVETVNSGSKSSSLRINDLTAEDSGTYRCNARIRCVRLLTSDVSGGGTAVTV				NARIRCVRLLTSDV			14		4	1
>	1675	27	0.00229452	2	DQTPQTITKETGESLTINCVLRDSHCALSETTWDRKKAGSTNVENISKGGRYVETVNSGSKSISLKINDLTVEDSGTYRCNVYRASTADCIAPDHGIYGGGTVVTV				NVYRASTADCIAPDHGI			17		4	1
>	1676	27	0.00229452	2	DQTPQTITKETGESLTINCVLRDSHCAFSSASWYRKKSGSTNEENMLKGGRYVETVNSGSKSFSLRINDLTVEDSGTYRCQVYHCSRNYDVAGDGTAVTV				QVYHCSRNYDV			11		4	1
>	1677	27	0.00229452	2	DQTPQTITKETGESLTINCVLRDSDCAVRILYWYRAKSGSTREEKISTGGRYVVAVSSGRKSLSLRINDLTIEDSGAYRCHVVSIDCGASGWQAPDVYGCGTAVTV				HVVSIDCGASGWQAPDV			17		5	1
>	1678	27	0.00229452	2	DQTPQTITKETGESLTINCVLRDPNCALSSTFWYHSDTGSTKTESISHGGRYVETVNSASKSSSLRINEATVEDSGTYRCNLLGSCGLAKFNVYGDGTVVTV				NLLGSCGLAKFNV			13		4	1
>	1679	27	0.00229452	1	DQTPQTITKETGESLTINCVLRDASYALGSTCWYRRDLGSEIEESIKKGGRYVETVNRASKSFSMRINDLTVEDSGTFRCAVSAWYEACTVRLCESVACGDGTAVTV				AVSAWYEACTVRLCESVA			18		6	2
>	1680	27	0.00229452	1	DQTPQTITKETGESLTINCVLRDASYALGRTCWYRKKSASTPEEIISPGGRYVETVNSGSKSFSMRISDLTVEDSGRIRCGVTSSSTCVNLCSHDSSRCGDGTAVTV				GVTSSSTCVNLCSHDSSR			18		6	2
>	1681	27	0.00229452	1	DQTPQTITKETGESLTINCVLRDANYALLRTCWYRKKAGSANEESISKGGRYVETVNSGSKSFSMRINDLTEEDSGTYRCGIRGWCTVTTCALQYNSAACGGGTVVTV				GIRGWCTVTTCALQYNSAA			19		6	2
>	1682	27	0.00229452	1	DQTPQTITKETGESLTINCVLRDANYALGSTCWYRKKSGSENEESISKGGRYVETVNSGSKSFSMRINDLTVEDSGTFRCGTVYRGVICDYRLCSILSGACGGGTAVTV				GTVYRGVICDYRLCSILSGA			20		6	2
>	1683	27	0.00229452	2	DQTPQTITKETGESLTINCVLRDANCGLASTYWFRKKSGSTNEETISKGGRYAETVNSGSKSFSLRINDLTVEDSGTYRCNAPNWGCRHDVYGGGTVVTV				NAPNWGCRHDV			11		4	1
>	1684	27	0.00229452	2	DQTPQTITKETGESLTINCVLQGSNCELSKTYWYRKISGSINEESISKGGRYVETVNSGSKSFSLRINDLTVEDSGTYRCKARPLRCWYDRPNWGPDVYGGGTAVTV				KARPLRCWYDRPNWGPDV			18		4	1
>	1685	27	0.00229452	2	DQTPQTITKETGESLTINCALQNSRCALFVTYWYRKKAGSTNEESISKGGRYMETVNSGSKSFSLRINDLTVEDSGTYRCKSVACFTAVYGGGTAVTV				KSVACFTAV			9		4	1
>	1686	27	0.00229452	2	DQTPQTITKETGESLTIHCVLRDSNCALSGTYWYRKKSGSTTEKNISLGGRYVETVNSGSKSFSLRINDLTVEDSGTYRCSWYGPCTGYVLAYGGGTVVTV				SWYGPCTGYVLA			12		4	1
>	1687	27	0.00229452	Unk	DQTPQTITKETGDSLTINCVLRDSKCALSTTSWLRKASGSTNEEIISKGGRYVETVNTGSSSFSLSINALTVEDSGTYRCNVSANLGGKIVYDCLHLAAYSAYGDGTAVTV				NVSANLGGKIVYDCLHLAAYSA			22		4	1
>	1688	27	0.00229452	Unk	DQTPQTITKETGDSLTIHCVLRDSKCALLTTSWLRKAAGSINEEIISKGGRYEETVNSGSKSFSLRINDLTVEDSGTYRCHVSANLGGKIVFDCLHLAAYSAYGDGTAVTV				HVSANLGGKIVFDCLHLAAYSA			22		4	1
>	1689	27	0.00229452	2	DQTPQTITKDAGESLTINCVLRDYECALGSTYWYRKASGSTNEESISKGGRYVETVNSGSKSFSLRINDLTVEDSGTYRCNADAGFIRSAVMTRSCPDVYGDGTAVTV				NADAGFIRSAVMTRSCPDV			19		4	1
>	1690	27	0.00229452	2	DQTPQTITAETGESLTINCVLRDTACALSTTSWYRKKSGSTKEESIFQGGRYVLTVNSGSKSFSLRINDLTSGDSGTYHCNAYTAGPYDCPAGAKHYDLYGGGTVVTV				NAYTAGPYDCPAGAKHYDL			19		4	1
>	1691	27	0.00229452	2	DQTPQTILKETGESLTINCVHRDSSCALSSTYWYRKKSGSTNEESISKRGRYVETVNSGSKSFSLRINDLTVEDSGTYRCRVELVCRYDFGSNWRGDVYGGGTVVTV				RVELVCRYDFGSNWRGDV			18		4	1
>	1692	27	0.00229452	2	DQTPQTILKETGESLTINCVHRDSSCALSSTYWYRKKSGSTNEESISKRGRYVETVNSGSKSFSLRINDLTVEDSGTYRCRVELVCRYDFGSNWRGDVYGDGTAVTV				RVELVCRYDFGSNWRGDV			18		4	1
>	1693	27	0.00229452	2	DQTPQTIAKETGESLTINCVLRDSNCALSSTYWSRVLSGSGHEESISLGGRYVETVNSVSKSFSLRINDLTVEDSGTLRCTARTHCRYVDLDVYGGGTVVTV				TARTHCRYVDLDV			13		4	1
>	1694	27	0.00229452	2	DQTPKTITKETGESLTINCVLSDTSCAWDSTYWYRKKLDSTNEESTSKGGRYVETVNSESTSFSLRINDLTVEDSGTYRCRASLYCGSELDSFDEYGDGTVVTV				RASLYCGSELDSFDE			15		4	1
>	1695	27	0.00229452	2	DQTPETITKETGESLTINCVLRDSNCVLGNTYWYHKASGSANEEPFAKTGRYVETVSSGRKSFSLRINDLTPADSGTYRCNVYRVGSLICEAYDVYGGGTVVTV				NVYRVGSLICEAYDV			15		4	1
>	1696	26	0.00220954	1	DQTPRSVTKETGESLTINCVLRSASNELGSTCWYRKKSGSTNEESISKGGRYVETVNSGSKSFSLRINDLTVEDGGTYRCGVWCRAASYICARNEAACGGGTVVTV				GVWCRAASYICARNEAA			17		6	2
>	1697	26	0.00220954	1	DQTPRSVTKETGESLTINCVLRDASYALGSTCWYRKKSGSTNEESISKGGRYVETVNSGSKSFSLRINDLTVEDGGTYRCGVSEGSWRSCGRKLCPYYAACGGGTVVTV				GVSEGSWRSCGRKLCPYYAA			20		6	2
>	1698	26	0.00220954	2	DQTPRSVTKETGESLTINCVLLDVNCALSSTYWYRKKSGSIKEESISKGGRYVETVNSGSQSLSLRITDLRAEDSGTYRCNVAACGELDLYGGGTVVTV				NVAACGELDL			10		4	1
>	1699	26	0.00220954	2	DQTPRSITSETGESLTITCALRDSNCALSSTYWRRKKSGSTNEEIMAKGGRYVETVNSGSRSFSLRINEIAVEDSGTYRCHLASWCASWSGDVYGGGTAVTV				HLASWCASWSGDV			13		4	1
>	1700	26	0.00220954	2	DQTPQTVTKETGESLTINCVVRDSDCPLSSTYWYRKKSGSAYEESIPKGGRYVETVNSGSKSFSLRITELTVEDSGTYRCRPLGDYDCAMNAYDVYGGGTVVTV				RPLGDYDCAMNAYDV			15		4	1
>	1701	26	0.00220954	2	DQTPQTVTKETGESLTINCFLRDTDCEPRSAYWLHKSSGTTNEKQISIGGRYVETVNSGAKSFSLRINDLTASDSGTYRCNVYGYSWNGCGIKVDEYGDGTAVTV				NVYGYSWNGCGIKVDE			16		4	1
>	1702	26	0.00220954	2	DQTPQTVRRAAGESLTINCVLRDSNCPLASTSWHRKKSGSTNEETISKGGRYVETVNSGSKSFSLRIMDLTVEDSGTWRCNVFVRLADPPDCVPIWVFGDGTVVTV				NVFVRLADPPDCVPIWV			17		4	1
>	1703	26	0.00220954	2	DQTPQTLTKETGESLTINCVLRDSFCALSSTHWYRKKSGSTNEETISKGGRYAETVNSGSKSFSLRINDLTVEDSGTYRCHLAAAACLNWRGVYGGGTVVTV				HLAAAACLNWRGV			13		4	1
>	1704	26	0.00220954	2	DQTPQTITRGTGESLTINCVLRDSNCVLTSTEWYRKKSGSTNEESITEGGRYVETVNSGSKSKSFSLRINDLTVEDSGTYRCNVWTCGNWIGGGGTAVTV				RCNVWTCGNWI			11		4	2
>	1705	26	0.00220954	2	DQTPQTITKGSGESLTINCVLRDSDCALSSTYWYRRRSGSTNEESISKGGRYVETVNSGSKSFSLRINGLTVEDSGSYRCCVRTYERGCFEVYGDGTAVTV				CVRTYERGCFEV			12		5	2
>	1706	26	0.00220954	1	DQTPQTITKFTGESLTINCVLRDASYALGSTCWYRKKSGSTNEESISIGGRYVETVNSGSKSFSMRINDLTVEDSGTFRCEASWLQTCAYAGCGRSGDCGGGTVVTV				EASWLQTCAYAGCGRSGD			18		6	2
>	1707	26	0.00220954	1	DQTPQTITKFTGESLTINCVLRDASYALGSTCWYRKKSGSTNEESISIGGRYVETVNSGSKSFSMRIKDLTVEDSGTFRCEASWLQTCAYAGCGRSGHCGGGTVVTV				EASWLQTCAYAGCGRSGH			18		6	2
>	1708	26	0.00220954	Unk	DQTPQTITKFTGDSLTINCVLRDASYALGSTCWYRKKSGSTNEESISIGGRYVETVNSGSKSFSMRINDLTVEDSGTFRCEASWLQTCAYAGCGRSGHCGDGTAVTV				EASWLQTCAYAGCGRSGH			18		6	2
>	1709	26	0.00220954	2	DQTPQTITKETGESLTVNCVLRDSNCALSSTFWYRRKSGSTNEERISKGGRYVETVNSGTKSFSLRINDLTVEDSGTYRCNVWSAHIAGCLRPDVYGDGTAVTV				NVWSAHIAGCLRPDV			15		4	1
>	1710	26	0.00220954	2	DQTPQTITKETGESLTITCVLRDSDCALLSTYWYRKKSGSRREEDISKGGRYVETNNSGSKSFSLRINDLRVEDSGTYRCKIGNRWYYDCRWVYGDGTAVTV				KIGNRWYYDCRWV			13		4	1
>	1711	26	0.00220954	2	DQTPQTITKETGESLTINCVPRDINCAVSSTYWYRKPSGSTNEESISKGGRYVETVNSGSKSFSLRINDLTVEDSGTYRCNVFLRIVGIWDDCHRANWGVYGGGTVVTV				NVFLRIVGIWDDCHRANWGV			20		4	1
>	1712	26	0.00220954	2	DQTPQTITKETGESLTINCVLRSSDCDLGSTYWYRKKSGSTNEESISKVGRYVETVGSASKHFSLRISDLTVEDSGTYRCNTRTWCEELRRLNWEVYGDGTAVTV				NTRTWCEELRRLNWEV			16		4	1
>	1713	26	0.00220954	2	DQTPQTITKETGESLTINCVLRNSNCVNTIASWYRKKSGSTIEETISRGGRPVETFSSGSQYFSLRITDLTVEDSGTYRCNVAYGYDCEVRGDVYGGGTVVTV				NVAYGYDCEVRGDV			14		4	1
>	1714	26	0.00220954	2	DQTPQTITKETGESLTINCVLRNSNCALSNTYWYRKRSGSTEEENISKGGRYVETVNSGSKSFSLRINDLTLEDSGTYRCNVDCWINSLIQALYGGGTVVTV				NVDCWINSLIQAL			13		4	1
>	1715	26	0.00220954	2	DQTPQTITKETGESLTINCVLRESNCAKYSTAWRCKKAGSTNEESMALGGRYFETVNSGCKSFSLTIHDLTVEDSGVYRCNAWRGRNPVCPSFDVYGGGTVVTV				NAWRGRNPVCPSFDV			15		6	1
>	1716	26	0.00220954	2	DQTPQTITKETGESLTINCVLREHNCAFPTTFWYRKESGSSHEETISKGGRYVETVNSGSKSFSLRINDLTVEDSGTYRCRTLGMCGLAPLRLHGDGTAVTV				RTLGMCGLAPLRL			13		4	1
>	1717	26	0.00220954	1	DQTPQTITKETGESLTINCVLREASYALGSTCWYRKKSGSTNEESISKGGRYVETVNSGSKSFSMRINDLTVEDSGTFRCGPWCVVAGALEGGCLWRWHCRDCE				GPWCVVAGALEGGCL			15		7	2
>	1718	26	0.00220954	2	DQTPQTITKETGESLTINCVLREANCALSSTYWYRKKSGSTNEEKLSLGGRYVETVNSESKSFLLRINDLTEGDSGTYRCGVSSWYADCSRGVYGGGTVVTV				GVSSWYADCSRGV			13		4	1
>	1719	26	0.00220954	2	DQTPQTITKETGESLTINCVLRDTNCALSSTYWYRKKSASTNEESISKGGRYVETVNSGSKSFSLRINSLTVEDSGTYRCKLVFPLLRLVCRDIYGGGTVVTV				KLVFPLLRLVCRDI			14		4	1
>	1720	26	0.00220954	2	DQTPQTITKETGESLTINCVLRDTNCALSSTWWYRKKSGSTNEESISKGGRYVETVNSGSKSFSLRINDLTVEDSATYRCNVYGWSRLQEPGCYDVYGGGTAVTV				NVYGWSRLQEPGCYDV			16		4	1
>	1721	26	0.00220954	2	DQTPQTITKETGESLTINCVLRDTNCALRSTYWYRKTPESTNEESIGKSGRYVETVNSGSKSFSLRINDLTVEDSGTYRCNAYLWTCTLDPIRVWDVYGDGTAVTV				NAYLWTCTLDPIRVWDV			17		4	1
>	1722	26	0.00220954	2	DQTPQTITKETGESLTINCVLRDTNCALLSTDWYRKKSGSTVEETISKGGRYVESVNSGSKSFSLRINDLTIEDSGTYRCYVLNSICLDEELDDPDDLYGGGTVVTV				YVLNSICLDEELDDPDDL			18		4	1
>	1723	26	0.00220954	2	DQTPQTITKETGESLTINCVLRDSYCALSSAHWYRVKSGSTNEERISKGGRYVETVNSGSKSFSLRINDLSVEDSGTYRCNAIHDWYGSCTYDFPNWRSLYGGGTVVTV				NAIHDWYGSCTYDFPNWRSL			20		4	1
>	1724	26	0.00220954	2	DQTPQTITKETGESLTINCVLRDSSCELSRTVWYHKKSGSTNEESISKGGRYVETVNSGSKSFSLRINDLTVEDSGTYRCIGMRCQHPTLATYGDGTAVTV				IGMRCQHPTLAT			12		4	1
>	1725	26	0.00220954	2	DQTPQTITKETGESLTINCVLRDSRCVLGSTYWYHKASGSENEESFAKTGRYVETVNSGRRSFSLRINDLTPADSGTYRCNVYRVGSLICEAYDVYGGGTVVTV				NVYRVGSLICEAYDV			15		4	1
>	1726	26	0.00220954	2	DQTPQTITKETGESLTINCVLRDSRCDVGGTYWYRKRSGSTNEESISIGGRYVETVNSGSKSFSLRINDLTVEDSGTYRCSVWLDLICHTEFKYAYGDGTVVTV				SVWLDLICHTEFKYA			15		4	1
>	1727	26	0.00220954	2	DQTPQTITKETGESLTINCVLRDSRCALLSADWYRKKSDSTNEEKISKGGRYVETVNSGSKSSSLRINDVTVADSGTYRCDPLVWKNLEGLNCNYDVCGGTVVTV				DPLVWKNLEGLNCNYD			16		5	1
>	1728	26	0.00220954	2	DQTPQTITKETGESLTINCVLRDSNCVLRTTYWYHKKSGSTNEEKISKGGRYVETVNSGSKSFSLRINDLTVEDSGTYRCHIWTNPMSRIMMGCDVYGDGTAVTV				HIWTNPMSRIMMGCDV			16		4	1
>	1729	26	0.00220954	2	DQTPQTITKETGESLTINCVLRDSNCVLGNTYWYHKASGSAHEESFAKTGRYVETVASGRKSFSLRINDLTPEDSGTYRCNVYRVGSLICEALDVYGDGTAVTV				NVYRVGSLICEALDV			15		4	1
>	1730	26	0.00220954	2	DQTPQTITKETGESLTINCVLRDSNCRLSTTYWRRKKSGSDDGAIISKGGRYVETVNSGSKSFSLRINDLTVEDSGTYQCSSELVCYRTWAADVYGGGTVVTV				SSELVCYRTWAADV			14		4	1
>	1731	26	0.00220954	2	DQTPQTITKETGESLTINCVLRDSNCRLGSTSWYRTKSGSVNEESISKGGRYVETVNSGSKSFSLRINDLTVEDQGTYKCNVYSSRKDDCGPNNYDVYGGGTVVTV				NVYSSRKDDCGPNNYDV			17		4	1
>	1732	26	0.00220954	2	DQTPQTITKETGESLTINCVLRDSNCPLSKTFWYRKRPGSTNTETLSKGGRYVETVNSGAKSFSLRIDDLTVADSGTYRCKVPIWGCPLTVGNYDVDGGGTAVTV				KVPIWGCPLTVGNYDV			16		4	1
>	1733	26	0.00220954	2	DQTPQTITKETGESLTINCVLRDSNCGSSTAYWYRKRSGSTTEESISTGGQYAETAHSGSNAFALRINDLTVENSGRYRCAVWHYYGRDCTSLGKVGDGDGTAVTV				AVWHYYGRDCTSLGKVG			17		4	1
>	1734	26	0.00220954	2	DQTPQTITKETGESLTINCVLRDSNCATSSTYWYRKKSGSTNEESISKGGRYVETVNSGSKSFSLRINDLTVEDSGTYRCNVYLAGMVDDCRWRSLYGGGTVVTV				NVYLAGMVDDCRWRSL			16		4	1
>	1735	26	0.00220954	2	DQTPQTITKETGESLTINCVLRDSNCALSTTYWYRKKSGSTNEESISKGGRYVETVNSGSKSFSLRINDLTVEDSGTYRCNGRSWYLGYDCRLEDVYGDGTAVTV				NGRSWYLGYDCRLEDV			16		4	1
>	1736	26	0.00220954	2	DQTPQTITKETGESLTINCVLRDSNCALSTTAWYRKNSGSTNEESISKGGRYVETVNSGSKSFSLRINDLRVEDSGTYRCESWCVWDSYAVYGGGTVVTV				ESWCVWDSYAV			11		4	1
>	1737	26	0.00220954	2	DQTPQTITKETGESLTINCVLRDSNCALSSTYWYRKSSGSTNEESISKGGRYVESVKSGSKSFSLRINDLTVEDSGTYRCHHRDRNWRCDVYGDGTAVTV				HHRDRNWRCDV			11		4	1
>	1738	26	0.00220954	2	DQTPQTITKETGESLTINCVLRDSNCALSSTYWYRKKSGSTNEESISKVGRYVETVKLGANSFSLRINDLTVEDSGTYRCHVSRVVSLLACELDVYGGGTVVTV				HVSRVVSLLACELDV			15		4	1
>	1739	26	0.00220954	2	DQTPQTITKETGESLTINCVLRDSNCALSSTYWYRKKSGSTNEESISKGGRYVETVNSGSKSFSLRINDLTVEDSGTYRCYVLWDGWEDCSWEGSEIHGGGTVVTV				YVLWDGWEDCSWEGSEI			17		4	1
>	1740	26	0.00220954	2	DQTPQTITKETGESLTINCVLRDSNCALSSTYWYRKKSGSTNEESISKGGRYVETVNSGSKSFSLRINDLTVEDSGTYRCSSWCPYGREGYDVYGDGTVVTV				SSWCPYGREGYDV			13		4	1
>	1741	26	0.00220954	2	DQTPQTITKETGESLTINCVLRDSNCALSSTYWYRKKSGSTNEESISKGGRYVETVNSGSKSFSLRINDLTVEDSGTYRCNVYGWTFGNWCPDVYGDGTVVTV				NVYGWTFGNWCPDV			14		4	1
>	1742	26	0.00220954	2	DQTPQTITKETGESLTINCVLRDSNCALSSTYWYRKKSGSTNEESISKGGRYVETVNSGSKSFSLRINDLTVEDSGTYRCNVYGLVQGYGELTGIRRWHCRDCE				NVYGLVQGYGELTGI			15		5	0
>	1743	26	0.00220954	2	DQTPQTITKETGESLTINCVLRDSNCALSSTYWYRKKSGSTNEESISKGGRYVETVNSGSKSFSLRINDLTVEDSGTYRCNVWTAGIGYDCVWIGDVYGDGTAVTV				NVWTAGIGYDCVWIGDV			17		4	1
>	1744	26	0.00220954	2	DQTPQTITKETGESLTINCVLRDSNCALSSTYWYRKKSGSTNEESISKGGRYVETVNSGSKSFSLRINDLTVEDSGTYRCNVSDWYMGTDVYGGGTVVTV				NVSDWYMGTDV			11		3	0
>	1745	26	0.00220954	2	DQTPQTITKETGESLTINCVLRDSNCALSSTYWYRKKSGSTNEESISKGGRYVETVNSGSKSFSLRINDLTVEDSGTYRCNVHLVSIGWPGAELEAIRRWHCRDCE				NVHLVSIGWPGAELEAI			17		5	0
>	1746	26	0.00220954	2	DQTPQTITKETGESLTINCVLRDSNCALSSTYWYRKKSGSTNEESISKGGRYVETVNSGSKSFSLRINDLTVEDSGTYRCNVFKGWSWGWRSRIRRWHCRDCE				NVFKGWSWGWRSRI			14		5	0
>	1747	26	0.00220954	2	DQTPQTITKETGESLTINCVLRDSNCALSSTYWYRKKSGSTNEESISKGGRYVETVNSGSKSFSLRINDLTVEDSGTYRCNQTSWSPIVMDWDVYGDGTAVTV				NQTSWSPIVMDWDV			14		3	0
>	1748	26	0.00220954	2	DQTPQTITKETGESLTINCVLRDSNCALSSTYWYRKKSGSTNEESISKGGRYVETVNSGSKSFSLRINDLTVEDSGTYRCNLAPRLCRNWDVYGDGTAVTV				NLAPRLCRNWDV			12		4	1
>	1749	26	0.00220954	2	DQTPQTITKETGESLTINCVLRDSNCALSSTYWYRKKSGSTNEESISKGGRYVETVNSGSKSFSLRINDLTVEDSGTYRCNIMSHSLYGAACGRNDDADGDGTAVTV				NIMSHSLYGAACGRNDDA			18		4	1
>	1750	26	0.00220954	2	DQTPQTITKETGESLTINCVLRDSNCALSSTYWYRKKSGSTNEESISKGGRYVETVNSGSKSFSLRINDLTVEDSGTYRCNIGVRPMLANDSGIRRWHCRDCE				NIGVRPMLANDSGI			14		5	0
>	1751	26	0.00220954	2	DQTPQTITKETGESLTINCVLRDSNCALSSTYWYRKKSGSTNEESISKGGRYVETVNSGSKSFSLRINDLTVEDSGTYRCNGRRCGSEMDTYGGGTVVTV				NGRRCGSEMDT			11		4	1
>	1752	26	0.00220954	2	DQTPQTITKETGESLTINCVLRDSNCALSSTYWYRKKSGSTNEESISKGGRYVETVNSGSKSFSLRINDLTVEDSGTYRCNGAKSWYGLADELEPRIRRWHCRDCE				NGAKSWYGLADELEPRI			17		5	0
>	1753	26	0.00220954	2	DQTPQTITKETGESLTINCVLRDSNCALSSTYWYRKKSGSTNEESISKGGRYVETVNSGSKSFALRINDLTVEDSGTYRCNAHSWCLKLLPVVDVYGGGTVVTV				NAHSWCLKLLPVVDV			15		4	1
>	1754	26	0.00220954	2	DQTPQTITKETGESLTINCVLRDSNCALSSTYWYRKKSGSTNEESISKGGRYVETVNSASKSFSLRINDLTVEDSGTYRCNVYMDVSWYEDYGCDYDVYGGGTVVTV				NVYMDVSWYEDYGCDYDV			18		4	1
>	1755	26	0.00220954	2	DQTPQTITKETGESLTINCVLRDSNCALSSTYWYRKKSGSANEESISKGGRYVETVNSGSKSFSLRINDLTVEDSGTYRCNARMPMEVGSLCSLLNWRTSDVYGDGTAVTV				NARMPMEVGSLCSLLNWRTSDV			22		4	1
>	1756	26	0.00220954	2	DQTPQTITKETGESLTINCVLRDSNCALSSTYWYRKISASTNEESISKGGRYVQTVNSGSKSFSLRINDLTPEDSGTYRCKARPLRCWRDRPNWGDDVSGGGTVVTV				KARPLRCWRDRPNWGDDV			18		4	1
>	1757	26	0.00220954	2	DQTPQTITKETGESLTINCVLRDSNCALSSTYWLRKREGSTNEESISKGGRYVETVNSGSKSFSLRINDLTVEDSGTYRCRYAGIFQGDCLRSDGYGGGTVVTV				RYAGIFQGDCLRSDG			15		4	1
>	1758	26	0.00220954	2	DQTPQTITKETGESLTINCVLRDSNCALSSTYWLRKREGSTNEESISKGGRYVETVNSGSKSFSLRINDLTVEDSGTYRCRDAGIFQGDCLRSDGYGGGAVVTV				RDAGIFQGDCLRSDG			15		4	1
>	1759	26	0.00220954	2	DQTPQTITKETGESLTINCVLRDSNCALSSTYWLRKREGSTNEESISKGGRYVETVNSGSKSFSLRINDLTVEDSGTYRCRDAGIFQGDCLRRDGYGGGTAVTV				RDAGIFQGDCLRRDG			15		4	1
>	1760	26	0.00220954	2	DQTPQTITKETGESLTINCVLRDSNCALSSTYWLRKREGSTNEERISKGGRYVETVNSGSKSFSLRINDLTVEDSGTYRCRDAGIFQGDCLRSDGYGGGTVVTV				RDAGIFQGDCLRSDG			15		4	1
>	1761	26	0.00220954	2	DQTPQTITKETGESLTINCVLRDSNCALSSTYWFRKKSGSTNEESISKGGRYVETVNSGSKSFSLRINDLTVEDSGTYRCNHRGVIAGLIAGLGRILCGDDVYGGGTAVTV				NHRGVIAGLIAGLGRILCGDDV			22		4	1
>	1762	26	0.00220954	2	DQTPQTITKETGESLTINCVLRDSNCALSHTYWYRKKSGSINEESISKGGRYVETVNSGSKSFSLRINDLTELDSGTYRCNVFSGMDRMTCELAYDVYGDGTAVTV				NVFSGMDRMTCELAYDV			17		4	1
>	1763	26	0.00220954	2	DQTPQTITKETGESLTINCVLRDSNCALIRTYWYRTKSGSTNEESISKGGRYVETVNSGSKSFSLRINDLTVEDSGTYRCNVGACAWPKSRLTGDGTAVTV				NVGACAWPKSRL			12		4	1
>	1764	26	0.00220954	2	DQTPQTITKETGESLTINCVLRDSNCALGSTYWYHKKSDSAYEESISKVGRYVETVKLGANSFSLRINDLTVEDSGTYRCHVSRVVYLLACELDVYGDGTAVTV				HVSRVVYLLACELDV			15		4	1
>	1765	26	0.00220954	2	DQTPQTITKETGESLTINCVLRDSKCALSSTYWYRKKSGSTNEESISKGGRYVETVNSGSKSFSLRINDLTVEDSGTYRCNGRLVGMRYDCPRSDVYGGGTAVTV				NGRLVGMRYDCPRSDV			16		4	1
>	1766	26	0.00220954	2	DQTPQTITKETGESLTINCVLRDSKCALSSTYWYLKKSGSTSEESISKGGRYVETVNSGSKSFSLRINDLTVQDSGTYRCNVHGVCARIAYDDWGGGTAVTV				NVHGVCARIAYDD			13		4	1
>	1767	26	0.00220954	2	DQTPQTITKETGESLTINCVLRDSDCPLPATYWYRKKSGSRNQESISKGGRYVETVNSGSKSFSLRINDLTVEDSGTYRCNVYGGLQTGYCRTEIYNYDVYGGGTVVTV				NVYGGLQTGYCRTEIYNYDV			20		4	1
>	1768	26	0.00220954	2	DQTPQTITKETGESLTINCVLRDSACTSSRTYWYRKLSGSTNEESISKLGRYVETVNSGSKSFSLRINDLTVEDGGTYRCSVRPCIIQGMVYGGGTAVTV				SVRPCIIQGMV			11		4	1
>	1769	26	0.00220954	2	DQTPQTITKETGESLTINCVLRDPNCPLLSTYWYRRSLGSANEENISIGGRYVETVNSASKSFSLRINDLTVEDSGTYRCNVWNPYTDDCPELYGGGTVVTV				NVWNPYTDDCPEL			13		4	1
>	1770	26	0.00220954	2	DQTPQTITKETGESLTINCVLRDNLCAPRGTYWYRKKPGSSREENISKGGRYVETVDSGSKSFSLRINDLTVGDSGTYRCNVFTWWGIYDCGPEIYGGGTVVTV				NVFTWWGIYDCGPEI			15		4	1
>	1771	26	0.00220954	1	DQTPQTITKETGESLTINCVLRDASYVLGSTCWYRKKSGSTNEESLSRGGRYVETVNSGSKSFSMRIDDLTVEDSGTFRCCRWWRDWECGPKNSAACGGGTAVTV				CRWWRDWECGPKNSAA			16		6	2
>	1772	26	0.00220954	1	DQTPQTITKETGESLTINCVLRDASYALGSTCWYRKKSGSTNEESISKGGRYVETVNSGSKSFSMRINDLTVEDSGTFRCGVPGGGCDYGSALCCLWRWHCRDCE				GVPGGGCDYGSALCCL			16		8	3
>	1773	26	0.00220954	1	DQTPQTITKETGESLTINCVLRDASYALGSTCWYRKKSGSTNEESISKGGRYVETVNSGSKSFSMRINDLTVEDSGTFRCGVGVHCDYFGAVLLPLCCLWRWHCRDCE				GVGVHCDYFGAVLLPLCCL			19		8	3
>	1774	26	0.00220954	1	DQTPQTITKETGESLTINCVLRDASYALGSTCWYRKKSGSTNEESISKGGRYVETVNSGSKSFSMRINDLTVEDSGTFRCGGCLGCAPMICCLWRWHCRDCE				GGCLGCAPMICCL			13		9	4
>	1775	26	0.00220954	1	DQTPQTITKETGESLTINCVLRDASYALGSTCWYRKKSGSTNEESISKGGRYVETVNSGSKSFSMRINDLTVEDSGTFRCGELFCDRVREAVLLRGGCLWRWHCRDCE				GELFCDRVREAVLLRGGCL			19		7	2
>	1776	26	0.00220954	1	DQTPQTITKETGESLTINCVLRDASYALGRTCWYRKKSASTPEEIISPGGRYVETVNSGSKSFSMRISDLTVEDSGRIRCGVTSSSTCVNLCSHDSSRCGGGTVVTV				GVTSSSTCVNLCSHDSSR			18		6	2
>	1777	26	0.00220954	1	DQTPQTITKETGESLTINCVLRDAIYDLGNTCWYRKKSGSTNEESISPISKGGRYVETVNKGSKSFSMRINDLTVEDSGTFRCGVRSIIGLCDYGCARILACGGGTVVTV				FRCGVRSIIGLCDYGCARILA			21		6	3
>	1778	26	0.00220954	2	DQTPQTITKETGESLTINCVLLDSNCGSSTAYWYRKRSGSTTEESISTGGQYAETAHSGSNAFSLRINDLTVENSGRYRCAVWHYYGRDCTTLGKVGDGGGTVVTV				AVWHYYGRDCTTLGKVG			17		4	1
>	1779	26	0.00220954	2	DQTPQTITKETGESLTINCVIRDKNCALDTAYWYRRLSGSTNEESMPKGGRYAETFNSGSKSFSLRINDLTVEDSGTYRCEAPAGTRWHCGVAKDVFGGGTVVTV				EAPAGTRWHCGVAKDV			16		4	1
>	1780	26	0.00220954	2	DQTPQTITKETGESLTIHCVLRDSNCALSSTYWYRKSSGSTNEERISKGGRYVETVNSGSKSFSLRINDLTVEDSGTYRCNVYEVWTDCRDPDNYDVYGGGTAVTV				NVYEVWTDCRDPDNYDV			17		4	1
>	1781	26	0.00220954	Unk	DQTPQTITKETGEFVTINCVLRDSNCALHSTYWYRKKSGSTNEESISKGGRYVETVNSGSKSFSLRINDLRAEDSGTYRCNAVYSWAVGYSYDCLAELDTAPYDVYGGGTVVTV				NAVYSWAVGYSYDCLAELDTAPYDV			25		4	1
>	1782	26	0.00220954	Unk	DQTPQTITKETGDSLTINCVPRDKSDALDNTCWYRKKSGSINSEIIEKGGRYVETVNSGRRSFSLRINDLTVEDSGTFRCGVSRTRWCSVTLCSSRPDACGGGTVVTV				GVSRTRWCSVTLCSSRPDA			19		6	2
>	1783	26	0.00220954	Unk	DQTPQTITKETGDSLTINCVLRDSNCELSSTYWRRRKSGSTREESIEKAGRYVETVNSGSKSFSLRINDLTVEDSGTYRCRIYSWCLEPYNYDVSGDGTAVTV				RIYSWCLEPYNYDV			14		4	1
>	1784	26	0.00220954	2	DQTPQTITKETAESLTINCVLRNSLCPLLGTYWYRKKSGSTNEENISKGGRYAGSENSGSRSFSLRINDLTVEDSGTYRCKAVCWNQDVYGGGTAVTV				KAVCWNQDV			9		4	1
>	1785	26	0.00220954	2	DQTPQTITAETGESLTINCVLRDTACALSTTSWYRKKSGSTQEESIFQGGRYVLTVNSGSKSFSLRINDLTSGDSGTYHCNAYTAGPYDCPAGAKHYDLHGGGTVVTV				NAYTAGPYDCPAGAKHYDL			19		4	1
>	1786	26	0.00220954	2	DQTPQTIAKETGESLTINCVLRDSNCDLYGTYWYRKKSGSDNEERLTKGGRYVETVNSGSKAWSLRINDLTVEDSGTYRCHTKRSWCAAFWNDLYGGGTVVTV				HTKRSWCAAFWNDL			14		4	1
>	1787	26	0.00220954	2	DQTPQAATKETGESLTINCVLRDSNCALSSTYWLRKKSGSTNEESISSGGRYVETVNSGSKSFSLRINDLTVEDSGTYRCKVHCWYDSVLHDVYGDGTAVTV				KVHCWYDSVLHDV			13		4	1
>	1788	26	0.00220954	2	DQTPPTITKETGESLTINCVLRDSNCALSTTYWYRKKSGSTSEESISKGGRYVETVNWGSKSFSLRINDLTVEDSGTYRCNVYSWFAVDCGVDKLDVYGDGTAVTV				NVYSWFAVDCGVDKLDV			17		4	1
>	1789	25	0.00212456	2	DQTPRTIGKETGESLTINCVLRDSNCALKSTYWYRKKSGSTNEERMTLGGRSVETVNSESKSFSLRINDLTVEDTGTYRCLVLDCNWETVKGDGTAVTV				LVLDCNWETV			10		4	1
>	1790	25	0.00212456	2	DQTPRSVTKETGESLTINCVLRDSNCALSSTYWLRKREGSTNEESISKGGRYVETVNSGSKSFSLRINDLTVEDSGTYRCRDAGIFQGDCLRSDGYGGGTVVTV				RDAGIFQGDCLRSDG			15		4	1
>	1791	25	0.00212456	1	DQTPRSVTKETGESLTINCVLRDASYALGSTCWYRKKSGSTNEESISKGGRYVETVNSGSKSFSLRINDLTVEDSGTYRCRDAGIFQGDCLRSDGYGGGTVVTV				RDAGIFQGDCLRSDG			15		4	1
>	1792	25	0.00212456	2	DQTPQTLTKVAGESLTINCVLRDKNCPLDNTFWYRKRSDSPNEENIVKGGRYVETVNSGSKSFSLRINDLTVEDSGTYRCNVLQSGACWERNGPLYDVYGGGTAVTV				NVLQSGACWERNGPLYDV			18		4	1
>	1793	25	0.00212456	Unk	DQTPQTIVKETGDSLTINCALREFNCAFHSTYWYRTQSGSSNEESISKGGRYVETHNSAAKSFSLRINDLTVEDSGTYRCNVYRLRSGDCQKIDVYGGGTVVTV				NVYRLRSGDCQKIDV			15		4	1
>	1794	25	0.00212456	2	DQTPQTITKSTGESLTINCVLRDHACALSTHTTLWYRQRSGSTNTVNIRKGGRYVETVNSDTNYFSLRINNLEVGDSGTYRCNVYSQYDCEGNWGPDVYGGGTVVTV				RCNVYSQYDCEGNWGPDV			18		4	2
>	1795	25	0.00212456	4	DQTPQTITKFTGESLTINCVLRDASYALGSTWWYRKKSGSTNEESISIGGRYVETVNSGSKSFSMRINDLTVEDSGTFRCEASWLQTCAYAGCGRSGHCGGGTVVTV				EASWLQTCAYAGCGRSGH			18		5	2
>	1796	25	0.00212456	2	DQTPQTITKETGESLTLHCVLRGSNCALKSTYWYRKKSGSENEETILKGGRYVETVNSGSKSFSLRINDLTIVDSGTYRCQVHSLPGDCRGDLYTREYGGGTAVTV				QVHSLPGDCRGDLYTRE			17		4	1
>	1797	25	0.00212456	2	DQTPQTITKETGESLTITCVLRDTYCSLSSTYYYRKKSGSINEEKISKGGRYVETVKSGSKSFSLTIKDLRFEDSGTYRCRAVGFGPRCPYDVYGDGTAVTV				RAVGFGPRCPYDV			13		4	1
>	1798	25	0.00212456	2	DQTPQTITKETGESLTINCVLRGSNCALSSTYWYRKKSGSTNEESISKGGRYVETVNSGSKSFSLRINDLTVEDSGTYRCNVYPDCWYRTNWDDVYGGGTVVTV				NVYPDCWYRTNWDDV			15		4	1
>	1799	25	0.00212456	2	DQTPQTITKETGESLTINCVLRESNCALSTTFWYRKIPGSTNELSISKGGRYVETVNSGSKSFSLRINDLTVEDSGTYRCNAYRGGALCNYDVFGGGTVVTV				NAYRGGALCNYDV			13		4	1
>	1800	25	0.00212456	2	DQTPQTITKETGESLTINCVLRESNCALSTTFWYRKIPGSTNELSISKGGRYVETVNSGSKSFSLRINDLTVEDSGTYRCNAYRGGALCNYDVFGDGTAVTV				NAYRGGALCNYDV			13		4	1
>	1801	25	0.00212456	2	DQTPQTITKETGESLTINCVLRDTYCALSSTYWYRRDTDSTNEESISTGGRYVETVNSGSKSFSLRINDLTVEDSGTYRCKARTGQCPLGRYVDGGGTVVTV				KARTGQCPLGRYV			13		4	1
>	1802	25	0.00212456	2	DQTPQTITKETGESLTINCVLRDTNCVLANTYWFRKKSGSTNEESISKGGRHVETVNSGSKSFSLRINDLTFEDSGTYRCNVVSPLTCLDDQVLTYDVYGDGTAVTV				NVVSPLTCLDDQVLTYDV			18		4	1
>	1803	25	0.00212456	2	DQTPQTITKETGESLTINCVLRDTNCALTATYWSRKTSGSANEESISKGGRYVETVASESKSFFLRINDLTVEDAGTYRCYVLRIDCGWSKLNIERYGGGTVVTV				YVLRIDCGWSKLNIER			16		4	1
>	1804	25	0.00212456	2	DQTPQTITKETGESLTINCVLRDTNCALLSTDWYRKKSGSTVEETISKGGRYVESVNSGSKSFSLRINDLTIEDSGTYRCYVLNSICLDEELDDPDDLYGDGTAVTV				YVLNSICLDEELDDPDDL			18		4	1
>	1805	25	0.00212456	2	DQTPQTITKETGESLTINCVLRDTHCDLYKTYWYRKKSGSDNEDLLTKRGRYVETVNSGSKSFSLRINDLTVEDSGTYRCHTKRSWCAAFWNDVDGGGTVVTV				HTKRSWCAAFWNDV			14		4	1
>	1806	25	0.00212456	2	DQTPQTITKETGESLTINCVLRDTHCDLYKTFWYRKKSGSDNEDLLTKGGRYVETVNSGSKSFSLRINDLTVEDSGTYRCHTKRSWCAAFWNDVDGDGTVVTV				HTKRSWCAAFWNDV			14		4	1
>	1807	25	0.00212456	2	DQTPQTITKETGESLTINCVLRDTECGPSVTYWYRKTSGSANEETISKGGRYVETVNSGIKSISLTINDLTVEDSGTYRCSVFDCNIGHSFLFVYGDGTAVTV				SVFDCNIGHSFLFV			14		4	1
>	1808	25	0.00212456	2	DQTPQTITKETGESLTINCVLRDSVCGLKSTSWYRKKSGSTNEEIISKGGRYVETVNSGSKSFSLRINDLRLEDSGTYRCKTPGCWRNVDGGGTVVTV				KTPGCWRNV			9		4	1
>	1809	25	0.00212456	2	DQTPQTITKETGESLTINCVLRDSVCALSSTYWYRKKSGSTNEENISAGGRYVETDLIGSKSFSLRINDLTVEDSGTYRCRGIALMDPGALCDWELDLYGDGTAVTV				RGIALMDPGALCDWELDL			18		4	1
>	1810	25	0.00212456	2	DQTPQTITKETGESLTINCVLRDSTCTLSSTYWYRKKSGSSSEEKVSKGGRYVETVNSGSKSFSLRINDLTVEDSGTYRCNVSPLWAGHDCPDVYGGGTAVTV				NVSPLWAGHDCPDV			14		4	1
>	1811	25	0.00212456	2	DQTPQTITKETGESLTINCVLRDSSCALLGTYWYRKKSGSTNEETISKGGRYVEAVNSGSKSFSLRINDLTVEDSGTYRCNALRCRMPALDTYGGGTVVTV				NALRCRMPALDT			12		4	1
>	1812	25	0.00212456	2	DQTPQTITKETGESLTINCVLRDSRCELLSADWYRKKSDSTNEEKISKGGRYVETVNSGSKSSSLRISDVTVADSGTYRCDPLIWKNQEGLNCNYDVCGGTVVTV				DPLIWKNQEGLNCNYD			16		5	1
>	1813	25	0.00212456	2	DQTPQTITKETGESLTINCVLRDSRCELLSADWYRKKSDSTNEEKISKGGRYVETVNSGSKSSSLRISDVTVADSGTYRCDPLIWKNQEGLNCNYDVCGGTAVTV				DPLIWKNQEGLNCNYD			16		5	1
>	1814	25	0.00212456	2	DQTPQTITKETGESLTINCVLRDSQCGLLSGNWYRKKSDSTKEEIISKSRRYVETVNSGSKSFSLRINDLTVEDSGTYRCRPLLWKHHPVFSCNYDECGGGTVVTV				RPLLWKHHPVFSCNYDE			17		5	1
>	1815	25	0.00212456	2	DQTPQTITKETGESLTINCVLRDSPCALGATFWYRKKAGSTNQEKIAKAGRYVETVNSGSKSFSLRINDLTVEDSGTYRCDVWECARTGRHGGGTVVTV				DVWECARTGR			10		4	1
>	1816	25	0.00212456	2	DQTPQTITKETGESLTINCVLRDSNCDPKLTYWYRKKSDSTNEESISKGGRYVETVNSGSKSFSLRIDDLTVEDSGTYRCTGGCTWGSSAESGGGTVVTV				TGGCTWGSSAE			11		4	1
>	1817	25	0.00212456	2	DQTPQTITKETGESLTINCVLRDSNCALSTTYWYRKKSGSTNEESISKGGRYVETVNSGSKSFSLRINDLTVEDSGTYRCNGRSWYLGYDCRLEAVYGGGTVVTV				NGRSWYLGYDCRLEAV			16		4	1
>	1818	25	0.00212456	2	DQTPQTITKETGESLTINCVLRDSNCALSSTYWYRKKSGSTNEESISKGGRYVETVNSGSKSFSLRINDLTVQDSGTYRCNVWVIPDIAGILTALGCVGNYDFYGGGTVVTV				NVWVIPDIAGILTALGCVGNYDF			23		4	1
>	1819	25	0.00212456	2	DQTPQTITKETGESLTINCVLRDSNCALSSTYWYRKKSGSTNEESISKGGRYVETVNSGSKSFSLRINDLTVEDSGTYRCSVWLDLICHTEFKYAYGDGTAVTV				SVWLDLICHTEFKYA			15		4	1
>	1820	25	0.00212456	2	DQTPQTITKETGESLTINCVLRDSNCALSSTYWYRKKSGSTNEESISKGGRYVETVNSGSKSFSLRINDLTVEDSGTYRCREIAGMDCTEPGDYDVYGGGTVVTV				REIAGMDCTEPGDYDV			16		4	1
>	1821	25	0.00212456	2	DQTPQTITKETGESLTINCVLRDSNCALSSTYWYRKKSGSTNEESISKGGRYVETVNSGSKSFSLRINDLTVEDSGTYRCNVYTNIAGIRLSIMKLGCDVYGGGTAVTV				NVYTNIAGIRLSIMKLGCDV			20		4	1
>	1822	25	0.00212456	2	DQTPQTITKETGESLTINCVLRDSNCALSSTYWYRKKSGSTNEESISKGGRYVETVNSGSKSFSLRINDLTVEDSGTYRCNVYRMGRCWVDVYGGGTVVTV				NVYRMGRCWVDV			12		4	1
>	1823	25	0.00212456	2	DQTPQTITKETGESLTINCVLRDSNCALSSTYWYRKKSGSTNEESISKGGRYVETVNSGSKSFSLRINDLTVEDSGTYRCNVYGDMRGQPNWVCDVYGGGTVVTV				NVYGDMRGQPNWVCDV			16		4	1
>	1824	25	0.00212456	2	DQTPQTITKETGESLTINCVLRDSNCALSSTYWYRKKSGSTNEESISKGGRYVETVNSGSKSFSLRINDLTVEDSGTYRCNVWSWYVDCGEFDVYGGGTAVTV				NVWSWYVDCGEFDV			14		4	1
>	1825	25	0.00212456	2	DQTPQTITKETGESLTINCVLRDSNCALSSTYWYRKKSGSTNEESISKGGRYVETVNSGSKSFSLRINDLTVEDSGTYRCNVWLVRVLCCLWRWHCRDCE				NVWLVRVLCCL			11		7	2
>	1826	25	0.00212456	2	DQTPQTITKETGESLTINCVLRDSNCALSSTYWYRKKSGSTNEESISKGGRYVETVNSGSKSFSLRINDLTVEDSGTYRCNVVVLLGPLCCLWRWHCRDCE				NVVVLLGPLCCL			12		7	2
>	1827	25	0.00212456	2	DQTPQTITKETGESLTINCVLRDSNCALSSTYWYRKKSGSTNEESISKGGRYVETVNSGSKSFSLRINDLTVEDSGTYRCNVSGMTRGDRGIRRWHCRDCE				NVSGMTRGDRGI			12		5	0
>	1828	25	0.00212456	2	DQTPQTITKETGESLTINCVLRDSNCALSSTYWYRKKSGSTNEESISKGGRYVETVNSGSKSFSLRINDLTVEDSGTYRCNVRRPTPWYDCANYDVYGGGTVVTV				NVRRPTPWYDCANYDV			16		4	1
>	1829	25	0.00212456	2	DQTPQTITKETGESLTINCVLRDSNCALSSTYWYRKKSGSTNEESISKGGRYVETVNSGSKSFSLRINDLTVEDSGTYRCNVRDWYARSRCIRRWHCRDCE				NVRDWYARSRCI			12		6	1
>	1830	25	0.00212456	2	DQTPQTITKETGESLTINCVLRDSNCALSSTYWYRKKSGSTNEESISKGGRYVETVNSGSKSFSLRINDLTVEDSGTYRCNVPLVCGWRTGDVYGGGTAVTV				NVPLVCGWRTGDV			13		4	1
>	1831	25	0.00212456	2	DQTPQTITKETGESLTINCVLRDSNCALSSTYWYRKKSGSTNEESISKGGRYVETVNSGSKSFSLRINDLTVEDSGTYRCNVLVVCVPYPELERVRRWHCRDCE				NVLVVCVPYPELERV			15		6	1
>	1832	25	0.00212456	2	DQTPQTITKETGESLTINCVLRDSNCALSSTYWYRKKSGSTNEESISKGGRYVETVNSGSKSFSLRINDLTVEDSGTYRCNVFHGCSWNRRDVYGDGTAVTV				NVFHGCSWNRRDV			13		4	1
>	1833	25	0.00212456	2	DQTPQTITKETGESLTINCVLRDSNCALSSTYWYRKKSGSTNEESISKGGRYVETVNSGSKSFSLRINDLTVEDSGTYRCNPSDFHYRWDVYGGGTVVTV				NPSDFHYRWDV			11		3	0
>	1834	25	0.00212456	2	DQTPQTITKETGESLTINCVLRDSNCALSSTYWYRKKSGSTNEESISKGGRYVETVNSGSKSFSLRINDLTVEDSGTYRCNGWDQRRVIRRWHCRDCE				NGWDQRRVI			9		5	0
>	1835	25	0.00212456	2	DQTPQTITKETGESLTINCVLRDSNCALSSTYWYRKKSGSTNEESISKGGRYVETVNSGSKSFSLRINDLTVEDSGTYRCKGGSWYPSPDCNVYGDGTAVTV				KGGSWYPSPDCNV			13		4	1
>	1836	25	0.00212456	2	DQTPQTITKETGESLTINCVLRDSNCALSSTYWYRKKSGSTNEESISKGGRYVETVNSGSKSFSLRINDLTVEDSGTYRCEALVYVAMTALGCIRRWHCRDCE				EALVYVAMTALGCI			14		6	1
>	1837	25	0.00212456	2	DQTPQTITKETGESLTINCVLRDSNCALSSTYWYRKKSGSTNEESISKGGRYVETVNSGSKSFSLRINDLTVEDSATYRCNVYGWSRLQEPGCYDVYGGGTVVTV				NVYGWSRLQEPGCYDV			16		4	1
>	1838	25	0.00212456	2	DQTPQTITKETGESLTINCVLRDSNCALSSTYWYRKKSGSTNEESISKGGRYVETVNSGSKSFSLRINDLTPEDSGTYRCNARHIAGMDPRSMTVFCILESYDVYGDGTAVTV				NARHIAGMDPRSMTVFCILESYDV			24		4	1
>	1839	25	0.00212456	2	DQTPQTITKETGESLTINCVLRDSNCALSSTYWYRKKSGSANEESISKGGRYVETVNSGSKSFSLRINDLTVEDSGTYRCNARMPMEVGSLCSLLNWRTSDVYGGGTVVTV				NARMPMEVGSLCSLLNWRTSDV			22		4	1
>	1840	25	0.00212456	2	DQTPQTITKETGESLTINCVLRDSNCALSSTYWWRKKSGSTKEESISKGGRYVETVNSGSKSFSLRINDLTVEDSGTYRCNAAGTRYVGCDDVYGDGTAVTV				NAAGTRYVGCDDV			13		4	1
>	1841	25	0.00212456	2	DQTPQTITKETGESLTINCVLRDSNCALSSTYWLRKREGSTNEESISKGGRYVETVNSGSQSFSLRINDLTVEDSGTYRCRDAGIFQGDCLRSDGYGGGTVVTV				RDAGIFQGDCLRSDG			15		4	1
>	1842	25	0.00212456	2	DQTPQTITKETGESLTINCVLRDSNCALSSTSWYHKKLGSVNQELISKGGRYLETINSESKSWSLRINDLTVEDSGTYRCSSTRRCAKTYDADGGGTVVTV				SSTRRCAKTYDA			12		4	1
>	1843	25	0.00212456	2	DQTPQTITKETGESLTINCVLRDSNCALSSTHWTRKKSGSSNEESISKGGRYVETVNSGSKSFSLRINDLTVEDSGTYRCNVSDWYMGTDVYGGGTVVTV				NVSDWYMGTDV			11		3	0
>	1844	25	0.00212456	2	DQTPQTITKETGESLTINCVLRDSNCALSRTYWYRKKSGSTNEESIGKGGRYVETVNSGSKSFSLRINDLIDEDSGTYRCNAYRIGDCGQEAYDVYGDGTVVTV				NAYRIGDCGQEAYDV			15		4	1
>	1845	25	0.00212456	2	DQTPQTITKETGESLTINCVLRDSNCALSITYWYRKKSGSTNEARISKGGRYVETVNSGSKSFSLRINDLTVEDSGTYRCHVYRPALGPCSLNVYGGGTAVTV				HVYRPALGPCSLNV			14		4	1
>	1846	25	0.00212456	2	DQTPQTITKETGESLTINCVLRDSNCALSETYWYRKKSGSTNEESIWSGGRYVETVNKGAKSFSLRINGLTLQDSGTYRCGVQTWYASGCEQLQDAYGDGTAVTV				GVQTWYASGCEQLQDA			16		4	1
>	1847	25	0.00212456	2	DQTPQTITKETGESLTINCVLRDSNCALLDVYWSRKLRGSGNEERISIGGRYVETSNSGLKSFSLRINDLTVEDSGTYTCNVVRCLTKLGTYGDGTAVTV				NVVRCLTKLGT			11		4	1
>	1848	25	0.00212456	2	DQTPQTITKETGESLTINCVLRDSNCALDTTYWYRKKSGSLNEETISKGGRYVETVNSGSKSFSLRINDLTVEDSGTYRCNAYWRSSDDCDCRDVYGGGTVVTV				NAYWRSSDDCDCRDV			15		5	2
>	1849	25	0.00212456	2	DQTPQTITKETGESLTINCVLRDSNCALDNTYWYRLKSGSTDEENISKGGRYVETVNSGSKSFSLRINDLTVEDSGIWRCRGHIFSRHCHVDEYGCGTAVTV				RGHIFSRHCHVDE			13		5	1
>	1850	25	0.00212456	2	DQTPQTITKETGESLTINCVLRDSNCALASTYWYRKKSGSTNEEKISKGGRSVETVNSGSKSFSLRINDLTVEDSGTYRCNARRHGPPCYEDWIPNYDVYGGGTAVTV				NARRHGPPCYEDWIPNYDV			19		4	1
>	1851	25	0.00212456	2	DQTPQTITKETGESLTINCVLRDSKCASFSTDWYRKKSGSTDEDRISKGGRYVETVNSGSKSFSLIINDLTVEDSGTYRCNVRGWSSVVELEICDVYGGGTVVTV				NVRGWSSVVELEICDV			16		4	1
>	1852	25	0.00212456	2	DQTPQTITKETGESLTINCVLRDSHCAFSSASWYRKKSGSTNEENMLKGGRYVETVNSGSKSFSLRINDLTVEDSGTYRCQVYHCSRNYDVAGGGTVVTV				QVYHCSRNYDV			11		4	1
>	1853	25	0.00212456	2	DQTPQTITKETGESLTINCVLRDSDCTLLSAYWYRKKSGSTNEESISKGGRYVETVNSGSKSFSLRINDLTVEDSGTYRCNVYCYRSLPDKNVYGDGTAVTV				NVYCYRSLPDKNV			13		4	1
>	1854	25	0.00212456	2	DQTPQTITKETGESLTINCVLRDSACTLRSTYWYHKKSGSTNEESISKGGRYVETVNSGSKSFSLRITDLTVEDSGTYRCYVYDPAGTGDCGWRNVYGGGTAVTV				YVYDPAGTGDCGWRNV			16		4	1
>	1855	25	0.00212456	2	DQTPQTITKETGESLTINCVLRDSACALSTTYWYRKKSASTYEESISKGGRYVESVNSGSKSFSLRINDLTVEDSGTLRCRALDCAGKGSVYGGGTVVTV				RALDCAGKGSV			11		4	1
>	1856	25	0.00212456	2	DQTPQTITKETGESLTINCVLRDPNCALSSTYWYRSKSGSTKTESISHGGRYVETVNSGSKSSSLRINEATVEDSGTYRCNVLGSCGLANYNVYGGGTVVTV				NVLGSCGLANYNV			13		4	1
>	1857	25	0.00212456	2	DQTPQTITKETGESLTINCVLRDGECALPNTYWYHKKSDSTNEVSITKGGRYVETVNSGSKSFSLRINDLTVEDSGTYRCNHFGNCGDVYGDGTAVTV				NHFGNCGDV			9		4	1
>	1858	25	0.00212456	Unk	DQTPQTITKETGESLTINCVLRDCPFTLSNTYWARKKSGSTNEESISKGGRYVETVNSGSKSFSLRINDLRVEDSGTYRCQAHRLCGSGDGTAVTV				QAHRLCG			7		4	1
>	1859	25	0.00212456	Unk	DQTPQTITKETGESLTINCVLRDCPFTLSNTYWARKKSGSTNEESISKGGRYVETVNSASKSFSLRINDLRVEDSGTYRCQAHRLCGSGDGTAVTV				QAHRLCG			7		4	1
>	1860	25	0.00212456	1	DQTPQTITKETGESLTINCVLRDAYYALGSTCWYRKVSGSTNEESISKGGRYVETVNSGSKSFSMRINDLTVEDSGTFRCARSMGCANIELCRINSAACGGGTVVTV				ARSMGCANIELCRINSAA			18		6	2
>	1861	25	0.00212456	1	DQTPQTITKETGESLTINCVLRDASYALGSTCWYRKKSGSTNEESISKGGRYVETVNSGSKSFSMRINDLTVEDSGTFRCGSGYSCDFALLPCCLWRWHCRDCE				GSGYSCDFALLPCCL			15		8	3
>	1862	25	0.00212456	1	DQTPQTITKETGESLTINCVLRDASYALGSTCWYRKKSGSTNEESISKGGRYVETVNSGSKSFSLRINDLTVEDSGTYRCSSWCPYGREGYDVYGGGTAVTV				SSWCPYGREGYDV			13		4	1
>	1863	25	0.00212456	1	DQTPQTITKETGESLTINCVLRDASYALGSTCWYRKKSGSTNEESISKGGRYVETVNSGSKSFSLRINDLTAEDSGTYRCNAHTLCSSLRSGVSGGGTAVTV				NAHTLCSSLRSGV			13		4	1
>	1864	25	0.00212456	1	DQTPQTITKETGESLTINCVLRDAPYAWGSTCWYRKKSGSTKEEMISIGGRYVETVNSGSKSFSMRIDDLTVEDSGTFHCGVGYSCRARCALNTVACGGGTVVTV				GVGYSCRARCALNTVA			16		6	2
>	1865	25	0.00212456	1	DQTPQTITKETGESLTINCVLRDANYALGSTCWYRKKSGSENEESISKGGRYVETVNSGSKSFSMRINDLTVEDSGTFRCGTVYRGVICDYRLCSILSGACGDGTAVTV				GTVYRGVICDYRLCSILSGA			20		6	2
>	1866	25	0.00212456	1	DQTPQTITKETGESLTINCVLRDANYALGNTCWYRSQSGSTNEESISKGGRYVETVNSGSKSFSMRINDLTVEDSGTFRCGVCRSSWSACLIGHAACGGGTVVTV				GVCRSSWSACLIGHAA			16		6	2
>	1867	25	0.00212456	4	DQTPQTITKETGESLTINCVLRAASHELGKTRWYRTNSGSTNEESLSKGGRYIETVRSESKSFSMRINDLTVEDSGTFRCGGRSWCREVVTVLSDLCCLWRWHCRDCE				GGRSWCREVVTVLSDLCCL			19		7	3
>	1868	25	0.00212456	2	DQTPQTITKETGESLTINCALRGSYCALSSTYWYRKKSGLPREESISKGGRYVETVNSGRKSFSLRINDLTVQDSGTYRCRSWSTCDDVSGGGTVVTV				RSWSTCDDV			9		4	1
>	1869	25	0.00212456	2	DQTPQTITKETGESLTIECVLRDTMCTLASTNWGRKSSDSSKEQNISKGGRYVETVNSGSKSASLRINDLTAEDSGTYRCHLHLKWAGGLQTCQDVYGGGTAVTV				HLHLKWAGGLQTCQDV			16		4	1
>	1870	25	0.00212456	2	DQTPQTITKEAGESLTINCALRDSYCALPSTHWYRKESGSTNEEPISTGGRYVETVNTGSKSFSLKINDLKVEDSGTYRCNVLRNSRYRCEPYDVYGGGTAVTV				NVLRNSRYRCEPYDV			15		4	1
>	1871	25	0.00212456	2	DQTPQRLTKETGESLTINCVLRDTNCDLSKTYWYRRKSGSSNEESISLGGRYVETINSGSKSFSLRINDLTSDDSGTYRCRARVCPLANYDVPGRGTAVTV				RARVCPLANYDV			12		4	1
>	1872	25	0.00212456	2	DQTPQRITKETGESLTINCVLRDSVCALSNTYWYRKKGGSTNEENISKGGRYVETLISGSQSFSLRINDLTVEDSGTYRCRLHRADSVCTSRWKYDAYGGGTAVTV				RLHRADSVCTSRWKYDA			17		4	1
>	1873	25	0.00212456	2	DQTPQAITKETGESLTINCVLRNSNCYLSNTYWYGKKSGSSAEESISTGGRYVETVNSGSKSFSLRINDLTVEDSGTYRCRVWAHWNDCGDVYGDGTAVTV				RVWAHWNDCGDV			12		4	1
>	1874	25	0.00212456	2	DQTPQAITKETGESLTINCAVRDSRCPLSSTYWVRTKSGSTNEESISKGGRYVETVNSGSKSFSLRINDLTVEDSGTYRCNAIGYRGCSKFLEDVYDVYGGGTAVTV				NAIGYRGCSKFLEDVYDV			18		4	1
>	1875	25	0.00212456	2	DQTPLLTTKKTGESLTINCVLRDSKCALSRTTWYRTRAGTGNEETISKGGRYVETVNSGSKSFSLRINDLNVEDGGTYRCNAHLACPNWLYRDVFGGGTAVTV				NAHLACPNWLYRDV			14		4	1
>	1876	25	0.00212456	2	DQTPHAIYKETGESLTINCVLRDTNCALSNTFWYRKKSASSNEESISKGGRYVETVNSGSKSFSLRINDLTVEDSGTYRCNVASWCANWRSGDVYGDGTAVTV				NVASWCANWRSGDV			14		4	1
>	1877	25	0.00212456	2	DHTPQTITKETGESLTINCVLRDSNCALSSTYWLRKREGSTNEESISKGGRYVETVNSGSKSFSLRINDLTVEDSGTYRCRDAGIFQGDCLRSDGYGGGTAVTV				RDAGIFQGDCLRSDG			15		4	1
>	1878	24	0.00203957	1	DQTPRSVTKETGESLTINCVLRDATYALGSTCWYRKKSGSTNEESISKGGRYVETVNSGSESFSLRINDLTVEDGGTYRCGHQASLLHNCPSSCAVGPYVACGDGTAVTV				GHQASLLHNCPSSCAVGPYVA			21		6	2
>	1879	24	0.00203957	1	DQTPRSVTKETGESLTINCVLRDASYALGSTCWYRKKSGSTNEESISIGGRYVETVNSGSKSFSMRINDLTVEDSGTFRCEASWLQTCAYAGCGRSGHCGGGTVVTV				EASWLQTCAYAGCGRSGH			18		6	2
>	1880	24	0.00203957	2	DQTPRSVTKETGESLTINCVLLDVNCALSSTYWYRKKSGSIKEESISKGGRYVETVNSGSQSLSLRITDLRAEDSGTYRCNVAACGELDLYGDGTAVTV				NVAACGELDL			10		4	1
>	1881	24	0.00203957	4	DQTPQTVTKETGESLTINCVLRDTRCPLASTYWYRKKSGSANEEKISKGGRYVETVDSTSKSFSLRINHLRVEDSGTYRCNGQSGCIPHYDVFGGGTAVTV				NGQSGCIPHYDV			12		4	1
>	1882	24	0.00203957	1	DQTPQTVTKATGESLTINCVLRDANWALGSTCWYRKKSGSTNEESISKGGRYVETVNSGSKSFSMRINDLTVEDSGTFRCGVRAIFAACDVACARIEACGGGTVVTV				GVRAIFAACDVACARIEA			18		6	2
>	1883	24	0.00203957	2	DQTPQTLTKETGESLTINCVLRDSNCAVSETYWDRKKSGSTYVQSISKGGRYVETVNSGSKSFSLKINDLTVEDSGTYRCRLVAALGTCWEDVYGGGTVVTV				RLVAALGTCWEDV			13		4	1
>	1884	24	0.00203957	2	DQTPQTITNETGESLTINCVLRDTNCALSRTHWYRKKSGSTNDESISKGGRYVETVNSGSKSFSLRINDLTVEDSGTYRCNVYTAGPRDCPTGGRNYDVYGGGTVVTV				NVYTAGPRDCPTGGRNYDV			19		4	1
>	1885	24	0.00203957	2	DQTPQTITKQTGESLTINCVVRHSQCRLLSGNWYRKKSDSTNEESISKGGRYVETVNSGLKSSSLRINDLTVEDSGTYRCDPVLWKQTEGLNCNYELCGGGTAVTV				DPVLWKQTEGLNCNYEL			17		5	1
>	1886	24	0.00203957	2	DQTPQTITKGAGESLEIKCVVRESSCPLLDTYWSRTKSGSTVEESIEERGRYVEILKRESKSFSLRLNDLTVEDSGTYRCSIPDSSFPDCETGQSKEYGGGTAVTV				SIPDSSFPDCETGQSKE			17		4	1
>	1887	24	0.00203957	1	DQTPQTITKFTGESLTINCVLRDASYALGSTCWYRKKSGSTNEESISIGGRYVETVNSGSKSFSMRINDLTVEDSGTFRCEASWLQTCAYAGCGRSGRCGGGTAVTV				EASWLQTCAYAGCGRSGR			18		6	2
>	1888	24	0.00203957	1	DQTPQTITKFTGESLTINCVLRDASYALGSTCWYRKKSGSTNEESISIGGRYVETVNSGSKSFSMRINDLTVEDSGTFRCEASWLQTCAYAGCGRSGRCGDGTAVTV				EASWLQTCAYAGCGRSGR			18		6	2
>	1889	24	0.00203957	Unk	DQTPQTITKFTGDSLTINCVLRDASYALGSTCWYRKKSGSTNEESISIGGRYVETVNSGSKSFSMRINDLTVEDSGTFRCEASWLQTCAYAGCGRSGHCGGGTAVTV				EASWLQTCAYAGCGRSGH			18		6	2
>	1890	24	0.00203957	2	DQTPQTITKETGESLTMNCVLPDSVCALSTTYWYHKKSGSTNEESISKGGRYVETVDRGSKSFSLRINDLTVEDSGTYRCAAESRLRGECEGTGGGTAVTV				AAESRLRGECEG			12		4	1
>	1891	24	0.00203957	2	DQTPQTITKETGESLTLNCVLRDSKCTLSSTYWYRKKSGSTNEESISKGGRYVETVNSGSKSVSLRINDLTVEDSGTYRCNIYDRYYGCLGVSGGGTAVTV				NIYDRYYGCLGV			12		4	1
>	1892	24	0.00203957	2	DQTPQTITKETGESLTINCVVRDSNCALSSTYWYRKASGSRNEERISKGGRYVTTVNSGSKSDSLRINDLTVEDSGTYRCNVWLVSTFLYDCAGQRDLYGGGTVVTV				NVWLVSTFLYDCAGQRDL			18		4	1
>	1893	24	0.00203957	2	DQTPQTITKETGESLTINCVLSDTSCAWDSTYWYRKKLDSTNEESTSKGGRYVETVNSESTSFSLRINDLTVEDSGTYRCRASLYCGSELDSFDEYGGGTAVTV				RASLYCGSELDSFDE			15		4	1
>	1894	24	0.00203957	2	DQTPQTITKETGESLTINCVLSDSNCALSSTRWYRKKSGSTNEESISLGGRHVETVNSGSKSFSLRINDLTVEDGGTYRCETFRRGSFCFGRHSDVNGNYDLRGGGTAVTV				ETFRRGSFCFGRHSDVNGNYDL			22		4	1
>	1895	24	0.00203957	2	DQTPQTITKETGESLTINCVLRSSNCALSSTDWYRRKSGSTNEESISLGGRYVETVNRGSKSSSLRINDLTVEDSGTYRCNLSPRGAGLDCFYRVDGGGTVVTV				NLSPRGAGLDCFYRV			15		4	1
>	1896	24	0.00203957	2	DQTPQTITKETGESLTINCVLRHDYCALSSTYWYRKKSGSTHEESISKGGRYVETVNSGSKSFSLRINDLTVEDSGTYRCSSWCPYGREGYDVYGGGTVVTV				SSWCPYGREGYDV			13		4	1
>	1897	24	0.00203957	2	DQTPQTITKETGESLTINCVLRESTCALAATYWYRYRTGSRNVETISKSGRYVETVNSGSKSFSLTINDLTVEDSGTYRCNVFLRWETSVCPAGGDVYGGGTAVTV				NVFLRWETSVCPAGGDV			17		4	1
>	1898	24	0.00203957	2	DQTPQTITKETGESLTINCVLRDVDCALSSTYWYRKKAGSTNEQRISGGGRYGETVNSGSKSLSLRINDLTDEDSGTYRCVLYTISRYEDDCAALGPFSGGGTAVTV				VLYTISRYEDDCAALGPF			18		4	1
>	1899	24	0.00203957	2	DQTPQTITKETGESLTINCVLRDTSCSLSRTYWYRKKSGSTNEENISKGGRFVETVNSGSKSFSLRINYLTVEDSGTYRCNSRADMDCQLNWYNYDVYGDGTVVTV				NSRADMDCQLNWYNYDV			17		4	1
>	1900	24	0.00203957	2	DQTPQTITKETGESLTINCVLRDTNCALSSTYWYRTKSGSTIEESIAKGGRYVETVNSGSKSFSLRINDLTVEDSGRYRCSTRGWCLSPEWGKEVGGDGTAVTV				STRGWCLSPEWGKEV			15		4	1
>	1901	24	0.00203957	2	DQTPQTITKETGESLTINCVLRDTNCALSSTYWYRKKPGSTNEEVISKGGRYVETVNTGSKSSSLRINDLTVEDSGTYRCNVWQLCRKLGEYTHDVYGGGTVVTV				NVWQLCRKLGEYTHDV			16		4	1
>	1902	24	0.00203957	2	DQTPQTITKETGESLTINCVLRDTHCDLYKTYWYRKKSGSDNEDLLTKGGRYVETVNSGSKSFSLRINDLGVEDSGTYRCHTKRSWCAAFWNDVDGGGTVVTV				HTKRSWCAAFWNDV			14		4	1
>	1903	24	0.00203957	2	DQTPQTITKETGESLTINCVLRDSVCALSSTYWYRKKSGSTNEESISKGGRYVETVNSGSKSFSLRINGLKVEDSGTYRCNGRRCISQLDTYGGGTVVTV				NGRRCISQLDT			11		4	1
>	1904	24	0.00203957	2	DQTPQTITKETGESLTINCVLRDSTCPLSSTYWLRKKSGSTGEESISKGGRYVETVNSGSKSFSLRINDLTVEDSGTYRCNGRRCGSEMDTYGDGTAVTV				NGRRCGSEMDT			11		4	1
>	1905	24	0.00203957	2	DQTPQTITKETGESLTINCVLRDSSCEFQNTYWLRKKSGSSIEESISKGGRYVETVNSGSRSFSLRINDLTVEDSMTLRCSVKVSCLGDAAWAYDVYGGGTVVTV				SVKVSCLGDAAWAYDV			16		4	1
>	1906	24	0.00203957	2	DQTPQTITKETGESLTINCVLRDSRCALSSTYWYRKKSGSTTEESISAGGRYVETVNSGSKSFSLRINDLTVEDSGTYRCNVLPEGYDDCRLDDVYGGGTVVTV				NVLPEGYDDCRLDDV			15		4	1
>	1907	24	0.00203957	2	DQTPQTITKETGESLTINCVLRDSRCALLSADWYRKKSDSTNEEKISKGGRYVETVNSGSKSSSLRINDVTVADSGTYRCDPLVWKNLEGLNCNYDVCGGTAVTV				DPLVWKNLEGLNCNYD			16		5	1
>	1908	24	0.00203957	2	DQTPQTITKETGESLTINCVLRDSQCGVTDTYWYRKPSGSTNEESISTGGRYVETHNSGSQSFSLRINDLTLEDSGTYRCNVWACHYGDIYGDGTVVTV				NVWACHYGDI			10		4	1
>	1909	24	0.00203957	2	DQTPQTITKETGESLTINCVLRDSQCALLSGNWYRKKSDSTNEMSMPKSGRYVETVNMESKSFSLRINDLTVEDSGTYRCDPLLWKHLEGLNCNYAACGGGTVVTV				DPLLWKHLEGLNCNYAA			17		5	1
>	1910	24	0.00203957	2	DQTPQTITKETGESLTINCVLRDSNCYLFSTYWYRKKSGSLTEESISTGGRYVETVNSGSKSFSLRINDLTVEDSGTYRCNGGAWCPATPNYDEYGGGTAVTV				NGGAWCPATPNYDE			14		4	1
>	1911	24	0.00203957	2	DQTPQTITKETGESLTINCVLRDSNCVLGNTYWYHKASGSANEESFAKTGRYVETVNSGRESFSLRINDLTPADRGTYRCNVRRVGSLICEAYDVYGGGTVVTV				NVRRVGSLICEAYDV			15		4	1
>	1912	24	0.00203957	2	DQTPQTITKETGESLTINCVLRDSNCVFSNTHWYRKKSGSTSELSITRGGRYVETVNSGSKSFSLRINDLTVEDSGTYRCVAYGWTGTGDCTARSGDLYGGGTVVTV				VAYGWTGTGDCTARSGDL			18		4	1
>	1913	24	0.00203957	2	DQTPQTITKETGESLTINCVLRDSNCTLSSTSWYRTESGSTHEESISKSGRYVETVNSGSKSFSLRINDLTVEDSGTYRCKGSARKGPLACWYSVRDVYGDGTAVTV				KGSARKGPLACWYSVRDV			18		4	1
>	1914	24	0.00203957	2	DQTPQTITKETGESLTINCVLRDSNCRFDRTYWYRKKSGSGNEENIAKGGRYVETVNSGSKSFSLRIADLAVEDSGTYRCNVVIWGYSLDCRGNIDLYGGGTVVTV				NVVIWGYSLDCRGNIDL			17		4	1
>	1915	24	0.00203957	2	DQTPQTITKETGESLTINCVLRDSNCPLSMSNTLWYRKVSGSTNEESISKGGRYVQTVLSGSKSFSLRINGLTVEDSGTYRCNVVWHDRWACVDVYGDGTAVTV				RCNVVWHDRWACVDV			15		4	2
>	1916	24	0.00203957	2	DQTPQTITKETGESLTINCVLRDSNCLLSSTYWYRKKSGSTNEETISKGGRYVETVNSGSKSFSLRINDLTVEDSGTYRCSARSFITAIGVLCHGYGDGTAVTV				SARSFITAIGVLCHG			15		4	1
>	1917	24	0.00203957	2	DQTPQTITKETGESLTINCVLRDSNCELSSTYWRRRKSGSAREESIEKAGRYVETVNSGSKSFSLRINDLTVEDSGTYRCRIYSWCLEKYNYDVSGDGTAVTV				RIYSWCLEKYNYDV			14		4	1
>	1918	24	0.00203957	2	DQTPQTITKETGESLTINCVLRDSNCELPRTYWYRKKSGFTNEESISKGGRYVETINSGSKSFSLRINDLRVEDSGTYRCNVFIDGPVSMRDWACRDVSGAGTVVTV				NVFIDGPVSMRDWACRDV			18		4	1
>	1919	24	0.00203957	2	DQTPQTITKETGESLTINCVLRDSNCELGSTSWRRKKSGSTNEENISKGGRYVETVNSGSKSFSLRINDLTLEDSGTYRCHSWSQIGDCSIWTDVNGDGTAVTV				HSWSQIGDCSIWTDV			15		4	1
>	1920	24	0.00203957	2	DQTPQTITKETGESLTINCVLRDSNCASGSTYWYRKNSGSTNEESISKGGRYVEEVNSGSKSFSLRINDLTVEDSGTYRCKIRSWTVSLRCVDVYGGGTAVTV				KIRSWTVSLRCVDV			14		4	1
>	1921	24	0.00203957	2	DQTPQTITKETGESLTINCVLRDSNCALSWTYWFRKKSGSTNEESMAKGGRYVETVNTGSKSFSLRINDLTVEDSGTYRCNVFVPGCTYADGGGTVVTV				NVFVPGCTYA			10		4	1
>	1922	24	0.00203957	2	DQTPQTITKETGESLTINCVLRDSNCALSTTYWFRAQSGSTSDESIPKGGRFVETVNSGSKSFSLRINDLTVEDSGTYRCTVVVCPFYTPVVGGGTAVTV				TVVVCPFYTPV			11		4	1
>	1923	24	0.00203957	2	DQTPQTITKETGESLTINCVLRDSNCALSSTYWYRKKSGSTTEESISKGGRYVETVNSGSKSFSLRINDLTVEDSGTYRCRAHHVLRADHVLRSCKSDVYGGGTAVTV				RAHHVLRADHVLRSCKSDV			19		4	1
>	1924	24	0.00203957	2	DQTPQTITKETGESLTINCVLRDSNCALSSTYWYRKKSGSTSEESISKGGRYVETVNSGSKSFSLRINDLTVEDGGTYRCGRAGVPGDCALRRCMRRWHCRDCE				GRAGVPGDCALRRCM			15		7	2
>	1925	24	0.00203957	2	DQTPQTITKETGESLTINCVLRDSNCALSSTYWYRKKSGSTNEETISKLGRYVETVNSGSKSFSLRIRDLTVEDSGTYRCNVYDVTRGGLSWCDVSGGGTVVTV				NVYDVTRGGLSWCDV			15		4	1
>	1926	24	0.00203957	2	DQTPQTITKETGESLTINCVLRDSNCALSSTYWYRKKSGSTNEESISKGGRYVETVNTGSKSFNMRINDLTVEDSGTYTCGVCRWCRATTIVSGAPSAACGDGTAVTV				GVCRWCRATTIVSGAPSAA			19		6	2
>	1927	24	0.00203957	2	DQTPQTITKETGESLTINCVLRDSNCALSSTYWYRKKSGSTNEESISKGGRYVETVNSGSKSFSLRINDLTVEDSGTYRCSVTVWGSIYDCARTGDVYGGGTVVTV				SVTVWGSIYDCARTGDV			17		4	1
>	1928	24	0.00203957	2	DQTPQTITKETGESLTINCVLRDSNCALSSTYWYRKKSGSTNEESISKGGRYVETVNSGSKSFSLRINDLTVEDSGTYRCQHVYGSRYVWCGTDVYGGGTVVTV				QHVYGSRYVWCGTDV			15		4	1
>	1929	24	0.00203957	2	DQTPQTITKETGESLTINCVLRDSNCALSSTYWYRKKSGSTNEESISKGGRYVETVNSGSKSFSLRINDLTVEDSGTYRCQHVYGSRYVWCGTDVYGDGTAVTV				QHVYGSRYVWCGTDV			15		4	1
>	1930	24	0.00203957	2	DQTPQTITKETGESLTINCVLRDSNCALSSTYWYRKKSGSTNEESISKGGRYVETVNSGSKSFSLRINDLTVEDSGTYRCNVYYSWYGSLCPELGDVYGDGTAVTV				NVYYSWYGSLCPELGDV			17		4	1
>	1931	24	0.00203957	2	DQTPQTITKETGESLTINCVLRDSNCALSSTYWYRKKSGSTNEESISKGGRYVETVNSGSKSFSLRINDLTVEDSGTYRCNVYGYGGLNCRYDVYGGGTAVTV				NVYGYGGLNCRYDV			14		4	1
>	1932	24	0.00203957	2	DQTPQTITKETGESLTINCVLRDSNCALSSTYWYRKKSGSTNEESISKGGRYVETVNSGSKSFSLRINDLTVEDSGTYRCNVYGGIIACTHRIRRWHCRDCE				NVYGGIIACTHRI			13		6	1
>	1933	24	0.00203957	2	DQTPQTITKETGESLTINCVLRDSNCALSSTYWYRKKSGSTNEESISKGGRYVETVNSGSKSFSLRINDLTVEDSGTYRCNVWGRSWYGSPELNWARRWHCRDCE				NVWGRSWYGSPELNWA			16		5	0
>	1934	24	0.00203957	2	DQTPQTITKETGESLTINCVLRDSNCALSSTYWYRKKSGSTNEESISKGGRYVETVNSGSKSFSLRINDLTVEDSGTYRCNVLGYDCPPECIRRWHCRDCE				NVLGYDCPPECI			12		7	2
>	1935	24	0.00203957	2	DQTPQTITKETGESLTINCVLRDSNCALSSTYWYRKKSGSTNEESISKGGRYVETVNSGSKSFSLRINDLTVEDSGTYRCNVDSWYRRYDSCWDNYDVYGGGTVVTV				NVDSWYRRYDSCWDNYDV			18		4	1
>	1936	24	0.00203957	2	DQTPQTITKETGESLTINCVLRDSNCALSSTYWYRKKSGSTNEESISKGGRYVETVNSGSKSFSLRINDLTVEDSGTYRCNSGCPCIRGCIRRWHCRDCE				NSGCPCIRGCI			11		8	3
>	1937	24	0.00203957	2	DQTPQTITKETGESLTINCVLRDSNCALSSTYWYRKKSGSTNEESISKGGRYVETVNSGSKSFSLRINDLTVEDSGTYRCNISPSWYAPNCYDVYGDGTAVTV				NISPSWYAPNCYDV			14		4	1
>	1938	24	0.00203957	2	DQTPQTITKETGESLTINCVLRDSNCALSSTYWYRKKSGSTNEESISKGGRYVETVNSGSKSFSLRINDLTVEDSGTYRCNAWYPGYSSDCSRLDVYGDGTAVTV				NAWYPGYSSDCSRLDV			16		4	1
>	1939	24	0.00203957	2	DQTPQTITKETGESLTINCVLRDSNCALSSTYWYRKKSGSTNEESISKGGRYVETVNSGSKSFSLRINDLTVEDSGTYRCNALVHPDYAQLGPYDVYGDGTAVTV				NALVHPDYAQLGPYDV			16		3	0
>	1940	24	0.00203957	2	DQTPQTITKETGESLTINCVLRDSNCALSSTYWYRKKSGSTNEESISKGGRYVETVNSGSKSFSLRINDLTVEDSGTYRCDVWECARTGRHGGGTVVTV				DVWECARTGR			10		4	1
>	1941	24	0.00203957	2	DQTPQTITKETGESLTINCVLRDSNCALSSTYWYRKKSGSTNEESISKGGRYVETVNSGSKSFSLRINDLTVEDSGRYRCSTRGWCLAPNWGKEVSGDGTAVTV				STRGWCLAPNWGKEV			15		4	1
>	1942	24	0.00203957	2	DQTPQTITKETGESLTINCVLRDSNCALSSTYWYRKKSGSTNEESISKGGRYVETVNSGSKSFSLRINDLTVEDGGTYRCSAYIRCTFGLGVDGDGTAVTV				SAYIRCTFGLGV			12		4	1
>	1943	24	0.00203957	2	DQTPQTITKETGESLTINCVLRDSNCALSSTYWYRKKSGSTNEESISKGGRYVETVNSGSKSFSLRINDLIDEDSGTYRCNAYRIGDCGQEAYDVYGGGTAVTV				NAYRIGDCGQEAYDV			15		4	1
>	1944	24	0.00203957	2	DQTPQTITKETGESLTINCVLRDSNCALSSTYWYRKKSGSTKQESISKGGRYVETVNSGSKSFSLRINDLTVEDSGTYRCNVLNCWRYDVYGGGTVVTV				NVLNCWRYDV			10		4	1
>	1945	24	0.00203957	2	DQTPQTITKETGESLTINCVLRDSNCALSSTYWYRKKSGSTKEESIFQGGRYVLTVNSGSKSFSLRINDLTSGDSGTYHCNAYTAGPYDCPAGAKHYDLHGDGTAVTV				NAYTAGPYDCPAGAKHYDL			19		4	1
>	1946	24	0.00203957	2	DQTPQTITKETGESLTINCVLRDSNCALSSTYWYRKKSGSTKDESISKGGRYVETVNSGSKSASLRINDLVVEDSGTYWCNVGWYGYDCAEPQYGGGTAVTV				NVGWYGYDCAEPQ			13		4	1
>	1947	24	0.00203957	2	DQTPQTITKETGESLTINCVLRDSNCALSSTYWYRKKSGSTHEMSIRKGGRYVETVNSGSKSFSLRINDLTVEDSGTYRCNVHGILNNCWSDEYGGGTVVTV				NVHGILNNCWSDE			13		4	1
>	1948	24	0.00203957	2	DQTPQTITKETGESLTINCVLRDSNCALSSTYWYRKKSGSTDEESISRGGRYVETVNSGSKSFSLRINDLTVEDSGTYRCNVLAGGMYCGTGILDVYGDGTAVTV				NVLAGGMYCGTGILDV			16		4	1
>	1949	24	0.00203957	2	DQTPQTITKETGESLTINCVLRDSNCALSSTYWWRKKSGSTNEESISKGGRYVETVNSGSKSFSLRINDLTAEDSGTYRCNAAGTRYVGCDDVYGGGTVVTV				NAAGTRYVGCDDV			13		4	1
>	1950	24	0.00203957	2	DQTPQTITKETGESLTINCVLRDSNCALSSTYWWRIKSGSRTEDGIRKGGRYLETVNSGSKSFSMRINDLTVEDSGTYRCNVVYNWDDRCTDGYGGGTVVTV				NVVYNWDDRCTDG			13		4	1
>	1951	24	0.00203957	2	DQTPQTITKETGESLTINCVLRDSNCALSSTYWLRKREVSTHEESISKGGRYVETVNSGSKSFSLRINDLTVEDSGTYRCRDAGIFQGDCLRSDGYGGGTAVTV				RDAGIFQGDCLRSDG			15		4	1
>	1952	24	0.00203957	2	DQTPQTITKETGESLTINCVLRDSNCALSSTYWLRKREGSTNEESISKGGRYVETVNSGSKSFSLRINDLTVEDSGTYRCRDAGIFQGDGLRSDGYGDGTAVTV				RDAGIFQGDGLRSDG			15		3	0
>	1953	24	0.00203957	2	DQTPQTITKETGESLTINCVLRDSNCALSSTFWYVKKSGSRAEESISKGGRYVETGGRGSKSFSLRINDLTVEDSGTYRCNHYPIMDDDCPIQNWIGGYGGGTVVTV				NHYPIMDDDCPIQNWIGG			18		4	1
>	1954	24	0.00203957	2	DQTPQTITKETGESLTINCVLRDSNCALSSTEWYRKKSGSTNEESISKGGRYVETVNRGSKSFSLRINDLRSEDSGTYRCYVLNSNCLDEQLDDPDDLYGDGTAVTV				YVLNSNCLDEQLDDPDDL			18		4	1
>	1955	24	0.00203957	2	DQTPQTITKETGESLTINCVLRDSNCALSRTWWVRKKSGSTTEYSITKGGRYVETVNSASKSFSLRINDLTVEDSGTYRCNVRDGASCRMDVYGDGTAVTV				NVRDGASCRMDV			12		4	1
>	1956	24	0.00203957	2	DQTPQTITKETGESLTINCVLRDSNCALSLTYWYRKKSGSTNEEIISKGGRYVETVNSGSKSFSLRINDLTVEDTGTYRCNVREGWSGHCSGNLYGGGTVVTV				NVREGWSGHCSGNL			14		4	1
>	1957	24	0.00203957	2	DQTPQTITKETGESLTINCVLRDSNCALSLTYWYRKKSGSPNEESIDKGGRYVETVNSGSKSFSLRINDLTSEDSGTYRCNVYAGTGLFDCDIYGDGTVVTV				NVYAGTGLFDCDI			13		4	1
>	1958	24	0.00203957	2	DQTPQTITKETGESLTINCVLRDSNCALSKTYWYRKKSGSTNEESISKGGRYVETVNSGSKSFSLRINDLTGEDSGTYRCNVVHCHLVRVYGGGTVVTV				NVVHCHLVRV			10		4	1
>	1959	24	0.00203957	2	DQTPQTITKETGESLTINCVLRDSNCALRSTFWYRKKSGSTNEERISLGGRFVETRNSGSKSFSLRINDLLVEDSGTYRCNVYAPAGLYDCAEWGYDVYGGGTAVTV				NVYAPAGLYDCAEWGYDV			18		4	1
>	1960	24	0.00203957	2	DQTPQTITKETGESLTINCVLRDSNCALIRTYWYRTKSGSTNEESISKGGRYVETVNSGSKSFSLRINDLTVEDSGTYRCNVGACAWPKSRLTGGGTAVTV				NVGACAWPKSRL			12		4	1
>	1961	24	0.00203957	2	DQTPQTITKETGESLTINCVLRDSNCALGVTYWYRKKSGSTNEESISKGGRYVETVNSGSKSFSLTINDLTVEDSGTYRCNAMWCHMNTYGGGTVVTV				NAMWCHMNT			9		4	1
>	1962	24	0.00203957	2	DQTPQTITKETGESLTINCVLRDSNCALGSTYWYHKKSDSAYEESISKVGRYVETVKLGANSFSLRINDLTVEDSGTYRCHVSRVGSLLACELDVYGGGTVVTV				HVSRVGSLLACELDV			15		4	1
>	1963	24	0.00203957	2	DQTPQTITKETGESLTINCVLRDSLCSLHRTDWLRKRSGSVNEESISKGGRLVETVNSGSKSFSLRINDLTGEDSGTYRCSVRLSCMGMLPDRSIYGGGTAVTV				SVRLSCMGMLPDRSI			15		4	1
>	1964	24	0.00203957	2	DQTPQTITKETGESLTINCVLRDSKCALSTTYWYLKKSGSTREESISKGGRYVETVNSGSKSFSLRINDLTVQDSGTYRCNVHGVCARIAYDDWGGGTVVTV				NVHGVCARIAYDD			13		4	1
>	1965	24	0.00203957	2	DQTPQTITKETGESLTINCVLRDSKCALSSTYWYRKKSGSTYEEGISKGGRYVETVNSGSKSFSLEINELTVEDSGTYRCNVWGWELARLECVDDYDVYGDGTAVTV				NVWGWELARLECVDDYDV			18		4	1
>	1966	24	0.00203957	2	DQTPQTITKETGESLTINCVLRDSKCALSSTYWYLKKSGSTSEESISKGGRYVETVNSGSKSFSLRINDLTVQDSGTYRCNVHGVCARIAYDDWGDGTAVTV				NVHGVCARIAYDD			13		4	1
>	1967	24	0.00203957	2	DQTPQTITKETGESLTINCVLRDSKCALSNTYWYRKKSDSTNEESISKGGRYVETVNSGTKSFSLRINDLTVEDSGTYRCNLLTRWCGEDVYGGGTVVTV				NLLTRWCGEDV			11		4	1
>	1968	24	0.00203957	2	DQTPQTITKETGESLTINCVLRDSDCALSRTYWYRKKSGSINEENISKGGRYVETVNSGSKSFSLRINDLTVEDSGTYRCSVYLGCSFQFVYGGGTVVTV				SVYLGCSFQFV			11		4	1
>	1969	24	0.00203957	2	DQTPQTITKETGESLTINCVLRDRECALSSTYWYRKKSVSTNEEKVSKGGRFLETVNSGSKSFSLRINDLTVEDSGTYRCNVVYNWDDDCTDGYGGGTVVTV				NVVYNWDDDCTDG			13		4	1
>	1970	24	0.00203957	2	DQTPQTITKETGESLTINCVLRDPNCALSRTYWYHKKSGSEGEENISKGGRYVETVNSGSKSFSLRINDLTVEDSGTYRCNVYRAGMDCAGAHWTVYGGGTAVTV				NVYRAGMDCAGAHWTV			16		4	1
>	1971	24	0.00203957	2	DQTPQTITKETGESLTINCVLRDNLCAPRGTYWYRKKPGSTREENISKGGRYVETVDSGSKSFSLRINDLTVGDSGTYRCNVFTWWGIYDCGPEIYGDGTAVTV				NVFTWWGIYDCGPEI			15		4	1
>	1972	24	0.00203957	2	DQTPQTITKETGESLTINCVLRDNFCALSSTYWFRKKSGSPSEESISKGGRYVETVNSGSKSFSLRINDLTVEDSGTYRCNLYDCRTGRPDSYGGGTAVTV				NLYDCRTGRPDS			12		4	1
>	1973	24	0.00203957	2	DQTPQTITKETGESLTINCVLRDLDCASFSAYWYRKKSGSTNEENILKGGRSVETVNSGSKSFSLRINDLTVEDSGTYRCRIVGGGMCVLRSDSDVYGDGTAVTV				RIVGGGMCVLRSDSDV			16		4	1
>	1974	24	0.00203957	1	DQTPQTITKETGESLTINCVLRDASYVLGSTCWYRKKSGSTNEESISKGGRYVETVNSGSKSFSMRINDLTVEDSGTFRCGISCDYACYRCLWRWHCRDCE				GISCDYACYRCL			12		8	3
>	1975	24	0.00203957	1	DQTPQTITKETGESLTINCVLRDASYGLGSTCWYRKKSGSTNEESISKGGRYVETVNSGAKSFSLRINDLTVEDSGTFRCARASFGVSCDLMLCSSTPTACGGGTAVTV				ARASFGVSCDLMLCSSTPTA			20		6	2
>	1976	24	0.00203957	1	DQTPQTITKETGESLTINCVLRDASYALGSTCWYRKKSGSTNEESISKGGRYVETVNSGSKSFSMRINDLTVEDSGTFRCGDRLVMDLGLGLPTCCLWRWHCRDCE				GDRLVMDLGLGLPTCCL			17		7	2
>	1977	24	0.00203957	1	DQTPQTITKETGESLTINCVLRDASYALGSTCWYRKKSGSTNEESISKGGRYVETVNSGSKSFSMRINDLTFVHSGTFRCGVRLVRAVTTGCALCCLWRWHCRDCE				GVRLVRAVTTGCALCCL			17		8	3
>	1978	24	0.00203957	1	DQTPQTITKETGESLTINCVLRDASYALGSTCWYRKKSGSTNEESISKGGRYVETVNSGSKSFSLRINDLTVEDSGTYRCNVYTAGPRDCPTGGRNYDVYGGGTAVTV				NVYTAGPRDCPTGGRNYDV			19		4	1
>	1979	24	0.00203957	1	DQTPQTITKETGESLTINCVLRDANYALLRTCWYRKKSGSTNEESISKGGRYVETVNSGSKSFSMRINDLTVEDSGTFRCGVCAGSWCVCPLCSAACGGGTVVTV				GVCAGSWCVCPLCSAA			16		8	4
>	1980	24	0.00203957	2	DQTPQTITKETGESLTINCVLLDESCALSSTSWFRKSSGSRDEESISKGGRYVETVNSGSKSFSLRINDLRVEDSGTYRCNVIYSWYTGSYDCGTDAFGGGTVVTV				NVIYSWYTGSYDCGTDA			17		4	1
>	1981	24	0.00203957	2	DQTPQTITKETGESLTINCVARDSNCAWHSTYWYRNKSGSTNEESITNGGRYVETVTRVSKSFSLRINDLTVEDSGTYTCSVWDNCGVLRGSRGGGTVVTV				SVWDNCGVLRGS			12		4	1
>	1982	24	0.00203957	2	DQTPQTITKETGESLTINCFLRSNACAPSRTSWLRKKSGSTNEESISEGGRYVEISDYGSKSFSLRINELTVEDSGTYRCNVGTTGGLLSFCKDVLGGGTAVTV				NVGTTGGLLSFCKDV			15		4	1
>	1983	24	0.00203957	2	DQTPQTITKETGESLTINCAVRDSDCALSDTYWYRSASASTREESISKGGRYVETVNGWSKSFSLRINDLTVEDSGTYRCMVRCAYSYDGPVNRGYGGGTVVTV				MVRCAYSYDGPVNRG			15		4	1
>	1984	24	0.00203957	2	DQTPQTITKETGESLTINCALRDNLCRPRGTYWYRKKPGATREEYISKGGRYVETVDSGSKSFSLRINDLTLGDSGTYRCNVFSWWGIYDCGPEIYGGGTVVTV				NVFSWWGIYDCGPEI			15		4	1
>	1985	24	0.00203957	2	DQTPQTITKETGESLTIKCVKRDSECGLSNTYWYRKRSGSTNEENISKGGRYVETLNDGSKSFSLRINDLTVEDSGTYRCNTADCWSPLYGDGTAVTV				NTADCWSPL			9		4	1
>	1986	24	0.00203957	Unk	DQTPQTITKETGDSLTINCVLRDSECTLSTTSWLRKASGSTSEEIISKGGRYVETVNSGSKSFSLTINDLTVEDSGTYRCNVSANLGGKIVYDCLHLAAYSTYGGGTVVTV				NVSANLGGKIVYDCLHLAAYST			22		4	1
>	1987	24	0.00203957	2	DQTPQTITKATGESLTINCVLRDSNCALSSTYWYRKKSGSTNEESISKGGRYVETVISGSKSFSLRINDLTVEDSGTYRCNVYVAGMSPCLSWGDVYGGGTVVTV				NVYVAGMSPCLSWGDV			16		4	1
>	1988	24	0.00203957	2	DQTPQTITAETGESLTINCVLRDTACALSTTSWYRKKSGSTKEESIFQGGRYVLTVNSGSKSFSLRINDLTSGDSGTYHCNAYTAGPYDCPAGANHYDLHGDGTAVTV				NAYTAGPYDCPAGANHYDL			19		4	1
>	1989	24	0.00203957	2	DQTPQTIAKETGESLTINCVLRDSNCDLYGTYWYRKKLGSDNEEGLTKGGRYVETVNRGSKAWSLRINDLTVEDSGTYRCHTKRSWCAAFWNDLYGDGTAVTV				HTKRSWCAAFWNDL			14		4	1
>	1990	24	0.00203957	2	DQTPQAITKETGESLTIECVLRGSHCVLTSPRTLWHRKTSASLRFESISLGGRYVETVNSGSTSFVLRINDLGVGDSGTYRCNVISGTLSTIGLGGCNWSLYGGGTVVTV				RCNVISGTLSTIGLGGCNWSL			21		4	2
>	1991	24	0.00203957	2	DQTPPTITKETGESLTINCVLRDTNCGASSTSWHRKKSGSTPEEILATEGRYVETVNSGSKSFSLRINDLTVEDSGTYRCSVSRQITVAGTCVETKVLRVYGGGTAVTV				SVSRQITVAGTCVETKVLRV			20		4	1
>	1992	24	0.00203957	2	DQTPHAITKETGESLTINCVLRERYCALGSTSWYRKKSGSTNEESISKGGRYVETVNSGSKSFSLRINDLTVEDSGTYRCHAFELVPGRCRGVYDAYGDGTAVTV				HAFELVPGRCRGVYDA			16		4	1
>	1993	24	0.00203957	2	DQTPGTITKETGESLTINCVLRDTNCKLSRTYWYRKKSDSTAEESISKGGRYVETVNSGSKSFSLRINDLTVEDSGTYRCNTQSPLTCIDDQVLTYDVYGGGTAVTV				NTQSPLTCIDDQVLTYDV			18		4	1
>	1994	23	0.00195459	2	DQTPRTITKFTGESLTINCVLRDSECARFGGHWYRKSSGSTNEESLPIGSRYDETDNSASRSTSLRINDLTVEDSGTYRCNIYGWNAGCPDVWGDGTAVTV				NIYGWNAGCPDV			12		4	1
>	1995	23	0.00195459	1	DQTPRSVTKETGESLTINCVLRDASYALGSTCWYRKKSGSTNEESISKGGRYVETVNSGSKSFSLRINDLTVEDGGTYRCGVWCRAASYICARNEAACGDGTAVTV				GVWCRAASYICARNEAA			17		6	2
>	1996	23	0.00195459	1	DQTPRSVTKETGESLTINCVLRDASYALGSTCWYRKKSGSTNEESISKGGRYVETVNSGSKSFSLRINDLTVEDGGTYRCGVSRAARSHRLCCMRRWHCRDCE				GVSRAARSHRLCCM			14		7	2
>	1997	23	0.00195459	1	DQTPRSVTKETGESLTINCVLRDASYALGSTCWYRKKSGSTNEESISKGGRYVETVNSGSKSFSLRINDLTVEDGGTYRCGAQHLERPLYAACGDGTAVTV				GAQHLERPLYAA			12		4	0
[truncated: 708,254+ more rows]

## Sheet: type 1
		total sequences	1176716
		unique sequences	710248
		Type 1 total sequences	165591
		Type 1 unique sequences	97071
carrot	rank	counts	% total frequency	% type 1	Type	full sequence
>	2	9383	0.797389	5.66637	1	DQTPQTITKFTGESLTINCVLRDASYALGSTCWYRKKSGSTNEESISIGGRYVETVNSGSKSFSMRINDLTVEDSGTFRCEASWLQTCAYAGCGRSGHCGGGTVVTV
>	4	4996	0.424571	3.01707	1	DQTPQTITKFTGESLTINCVLRDASYALGSTCWYRKKSGSTNEESISIGGRYVETVNSGSKSFSMRINDLTVEDSGTFRCEASWLQTCAYAGCGRSGHCGDGTAVTV
>	5	4550	0.386669	2.74773	1	DQTPQTITKFTGESLTINCVLRDASYALGSTCWYRKKSGSTNEESISIGGRYVETVNSGSKSFSMRINDLTVEDSGTFRCEASWLQTCAYAGCGRSGHCGGGTAVTV
>	23	1044	0.0887215	0.630469	1	DQTPQTITKFTGESLTINCVLRDASYALGSTCWYRKKSGSTNEESISIGGRYVETVNSGSKSFSMRINDLTVEDSGTFRCEASWLQTCAYAGCGRSGHCGDGTVVTV
>	71	444	0.0377321	0.268131	1	DQTPQTITKETGESLTINCVLRDASYALGSTCWYRKKSGSTNEESISIGGRYVETVNSGSKSFSMRINDLTVEDSGTFRCEASWLQTCAYAGCGRSGHCGGGTVVTV
>	76	432	0.0367123	0.260884	1	DQTPQTITKETGESLTINCVVRDLSYVLGSTCWYRKKSGSTNEESISKGGRYVETVNTGSKSFNMRINDLTVEDSGTYTCGVCRWCRATTIVSGAPSAACGGGTVVTV
>	100	307	0.0260896	0.185397	1	DQTPQTITKETGESLTINCVVRDLSYVLGSTCWYRKKSGSTNEESISKGGRYVETVNTGSKSFNMRINDLTVEDSGTYTCGVCRWCRATTIVSGAPSAACGDGTAVTV
>	126	250	0.0212456	0.150974	1	DQTPQTITKETGESLTINCVLRDASYALGSTCWYRKKSGSTNEESISIGGRYVETVNSGSKSFSMRINDLTVEDSGTFRCEASWLQTCAYAGCGRSGHCGDGTAVTV
>	132	235	0.0199708	0.141916	1	DQTPQTITKETGESLTINCVLRDASYALGSTCWYRKKSGSTNEESISIGGRYVETVNSGSKSFSMRINDLTVEDSGTFRCEASWLQTCAYAGCGRSGHCGGGTAVTV
>	134	229	0.0194609	0.138293	1	DQTPQTITKETGESLTINCVVRDLSYVLGSTCWYRKKSGSTNEESISKGGRYVETVNTGSKSFNMRINDLTVEDSGTYTCGVCRWCRATTIVSGAPSAACGGGTAVTV
>	155	210	0.0178463	0.126818	1	DQTPQTITKETGESLTINCVLRDASYALGSTCWYRKKSGSTNEESISKGGRYVETVNSGSKSFSMRINDLTVEDSGTFRCEASWLQTCAYAGCGRSGHCGGGTVVTV
>	181	185	0.0157217	0.111721	1	DQTPQTITKVTGESLTINCVLRDASYALGSTCWYRKKSGSTNEESISIGGRYVETVNSGSKSFSMRINDLTVEDSGTFRCEASWLQTCAYAGCGRSGHCGGGTVVTV
>	197	174	0.0147869	0.105078	1	DQTPQTITKFTGESLTINCVLRDASYALGSTCWYRKKSGSTNEESISIGGRYVETVNSGSKSFSMRINDLTVEDSGTFRCEASWLQTCAYAGCGRSGNCGGGTVVTV
>	213	157	0.0133422	0.0948119	1	DQTPQTITKETGESLTINCVLRDESVDLGSVCWYRKKSGSTNEESITTGGRYVETINSGSKSFSLRINDLTVEDSGTFRCGIWCRAVRLCSNSAFCGGGTVVTV
>	233	149	0.0126624	0.0899807	1	DQTPQTITKETGESLTINCVLRDANYALGKTCWYRKKSGSTNEESISKGGRYVETVNSGSQSFSMRINDLTVEDSGTFRCGAGDCCDDVLLGSAACGGGTVVTV
>	269	128	0.0108777	0.0772989	1	DQTPQTITKETGESLTINCVLRDASYALGSTCWYRKKSGSTNEESISKGGRYVETVNSGSKSFSLRINDLTVEDSGTYRCRDAGIFQGDCLRSDGYGGGTVVTV
>	281	125	0.0106228	0.0754872	1	DQTPQTITKETGESLTINCVLRDASYALGSTCWYRKKSGSTNEESISKGGRYVETVNSGSKSFSMRINDLTVEDSGTFRCGVSLTGWCVTLGCVLGSTTCGGGTVVTV
>	308	114	0.00968798	0.0688443	1	DQTPQTITKFTGESLTINCVLRDASYALGSTCWYRKKSGSTNEESISIGGRYVETVNSGSKSFSMRINDLTVEDRGTFRCEASWLQTCAYAGCGRSGHCGGGTVVTV
>	312	113	0.009603	0.0682404	1	DQTPQTITKFTGESLTINCVLRDASYALGSTCWYRKKSGSTHEESISIGGRYVETVNSGSKSFSMRINDLTVEDSGTFRCEASWLQTCAYAGCGRSGHCGGGTVVTV
>	318	112	0.00951801	0.0676365	1	DQTPQTITKFTGESLTINCVLRDASYALGSTCWYRKKSGSTNEESISIGGRYVETVNSGSKSFSMRINDLTVEDSGTFRCEASWLQTCAYAGCGRSGNCGDGTAVTV
>	335	106	0.00900812	0.0640131	1	DQTPQTITKETGESLTINCVLRDESVDLGSVCWYRKKSGSTNEESITTGGRYVETINSGSKSFSLRINDLTVEDSGTFRCGIWCRAVRLCSNSAFCGDGTAVTV
>	366	98	0.00832826	0.059182	1	DQTPQTITKETGESLTINCVLRDASYALGSTCWYRKKSGSTNEESISKGGRYVETVNSGSKSFSMRINDLTVEDSGTFRCEASWLQTCAYAGCGRSGHCGGGTAVTV
>	388	95	0.00807332	0.0573703	1	DQTPQTITKETGESLTINCVLRDASYALGSTCWYRKKSGSTNEESISQGGRYVETVNSGSKSFSMRINDLTVEDSGTFRCGVCDRGCWCEATRCALTAACGGGTVVTV
>	410	90	0.0076484	0.0543508	1	DQTPQTITKFTGESLTINCVLRDASYAWGSTCWYRKKSGSTNEESISIGGRYVETVNSGSKSFSMRINDLTVEDSGTFRCEASWLQTCAYAGCGRSGHCGGGTVVTV
>	411	90	0.0076484	0.0543508	1	DQTPQTITKFTGESLTINCVLRDASYALGSTCWYRKKSGSTNEESISIGGRYVETVNSGSKSFSMRINDLTVEDSGTFRCEARWLQTCAYAGCGRSGHCGGGTVVTV
>	415	90	0.0076484	0.0543508	1	DQTPQTITKETGESLTINCVLRDASYALGSTCWYRKKSGSTNEESISKGGRYVETVNSGSKSFSMRINDLTVEDSGTFRCEASWLQTCAYAGCGRSGHCGDGTAVTV
>	427	87	0.00739346	0.0525391	1	DQTPQTITKVTGESLTINCVLRDASYALGSTCWYRKKSGSTNEESISIGGRYVETVNSGSKSFSMRINDLTVEDSGTFRCEASWLQTCAYAGCGRSGHCGDGTAVTV
>	428	87	0.00739346	0.0525391	1	DQTPQTITKETGESLTINCVLRDVNYQLDSTCWYRTPSGSTNEEKISAGGRYVETVNSGSKSFSMRINDLGVEDSGTFRCAVNNWCGVVSCASLFVSAACGGGTVVTV
>	456	83	0.00705353	0.0501235	1	DQTPQTVRKETGESLTINCVLDDANFALANTCWYREIAGSTNEETISKGGRYVETVNSGSKSFSMTINDLTVEDSGTFRCGACQYTACECSNGCARRAACGGGTVVTV
>	466	82	0.00696855	0.0495196	1	DQTPQTITKETGESLTINCVLRDAIYALGSTCWYRKKSGSTNEESISKGGRYVETVNSGSKSFSMRINDLTVEDSGTFRCGRYYSSGCDGLCSRNPHACGGGTVVTV
>	474	81	0.00688356	0.0489157	1	DQTPQTITKETGESLTINCVLRDESVDLGSVCWYRKKSGSTNEESITTGGRYVETINSGSKSFSLRINDLTVEDSGTFRCGIWCRAVRLCSNSAFCGGGTAVTV
>	475	81	0.00688356	0.0489157	1	DQTPQTITKETGESLTINCVLRDANYALGKTCWYRKKSGSTNEESISKGGRYVETVNSGSQSFSMRINDLTVEDSGTFRCGAGDCCDDVLLGSAACGDGTAVTV
>	481	79	0.0067136	0.0477079	1	DQTPQTITKVTGESLTINCVLRDASYALGSTCWYRKKSGSTNEESISIGGRYVETVNSGSKSFSMRINDLTVEDSGTFRCEASWLQTCAYAGCGRSGHCGGGTAVTV
>	488	79	0.0067136	0.0477079	1	DQTPQTITKETGESLTINCVLRDATFALGNTCWYRKKSGSTNEESIMKGGRYVETVNSGSKSFSMRINDLTVEDSGTFRCGRAVALSCDYLRSSCLLRPDACGGGTVVTV
>	490	78	0.00662862	0.047104	1	DQTPQTITKFTGESLTINCVLRDASYALGSTCWYRKKSGSTNEESISIGGRYVETVNSGSKSFSMRINDLTVEDSGTFRCEASWLQTCAYAGCGRSGNCGGGTAVTV
>	496	78	0.00662862	0.047104	1	DQTPQTITKETGESLTINCVLRDASYALGSTCWYRKKSGSTNEESISKGGRYVETVNRGSQSFSMRINDLTVEDSGTFRCGAGDCCDDVLLGSAACGGGTVVTV
>	510	76	0.00645865	0.0458962	1	DQTPQTITKETGESLTINCVLRDASYALGSTCWYRKKSASTNEESISKGGRYVETVNSGSKSFSMRINDLTVEDSGTFRCGVCTVWGCLWRWHCRDCE
>	518	75	0.00637367	0.0452923	1	DQTPQTITKETGESLTINCVLRDARYALGSTCWYRKKSGSTNEESISKGGRYVETVNSGSKSFSMRINDLTVGDSGTFRCGVRTGVGSLCLLSRRWHCRDCE
>	549	70	0.00594876	0.0422728	1	DQTPQTITKFTGESLTINCVLRDASYALGSTCWYRKKSGSTNEESISIGGRYVETVNSGSKSFSMRINDLTVEDSGTFRCEASWLQTCAYAGCGRSGPCGGGTVVTV
>	567	69	0.00586378	0.0416689	1	DQTPQTITKETGESLTINCVLRDANFALGRTCWYRKKSGSTNEESIAKGGRYVETVNSGSKSFSLRINDLTVEDSGTFRCGYWCGAVTLCSNSAFCGGGTVVTV
>	607	65	0.00552385	0.0392533	1	DQTPRTITKETGESLTINCVLRDASYSLGNTCWFRKKSGSTNVESISKGGRYVETVNNGSKSFSMRINDLTVEDSGTFRCGVSRSNWCTVTLCSFGCAACGGGTVVTV
>	616	64	0.00543887	0.0386494	1	DQTPQTITKFTGESLTINCVLRDASYALGSTCWYRKKSGSTNEESISIGGRYVETVNSGSKSFSMRINDLTVEDRGTFRCEASWLQTCAYAGCGRSGHCGDGTAVTV
>	626	64	0.00543887	0.0386494	1	DQTPQTITKETGESLTINCVLRDASYALGSTCWYRKKSGSTNEESISKGGRYVETVNSGSKSFSLRINDLTVEDSGTYRCNVYTAGPRDCPTGGRNYDVYGGGTVVTV
>	631	63	0.00535388	0.0380455	1	DQTPQTITKFTGESLTINCVLRDASYALGSTCWYRKKSGSTHEESISIGGRYVETVNSGSKSFSMRINDLTVEDSGTFRCEASWLQTCAYAGCGRSGHCGDGTAVTV
>	638	63	0.00535388	0.0380455	1	DQTPQTITKETGESLTINCVLRDASYALGSTCWYRKKSGSTNEESISKGGRYVETVNSGSKSFSMRINDLTVEDSGTFRCGVSLTGWCVTLGCVLGSTTCGGGTAVTV
>	639	63	0.00535388	0.0380455	1	DQTPQTITKETGESLTINCVLRDASYALGSTCWYRKKSGSTNEESISKGGRYVETVNSGSKSFSLRINDLTVEDSGTYRCRDAGIFQGDCLRSDGYGDGTAVTV
>	653	61	0.00518392	0.0368378	1	DQTPQTITKFTGESLTINCVLRDASYALGSTCWYRKKSVSTNEESISIGGRYVETVNSGSKSFSMRINDLTVEDSGTFRCEASWLQTCAYAGCGRSGHCGGGTVVTV
>	654	61	0.00518392	0.0368378	1	DQTPQTITKFTGESLTINCVLRDASYALGSTCWYRKKSGSTNEESISIGGRYVETVNSGSKSFSMRINDLTVEDRGTFRCEASWLQTCAYAGCGRSGHCGGGTAVTV
>	664	61	0.00518392	0.0368378	1	DHTPQTITKFTGESLTINCVLRDASYALGSTCWYRKKSGSTNEESISIGGRYVETVNSGSKSFSMRINDLTVEDSGTFRCEASWLQTCAYAGCGRSGHCGGGTVVTV
>	679	60	0.00509894	0.0362339	1	DQTPQTITKETGESLTINCVLRDASYALGSTCWYRKKSGSTNEESISIGGRYVETVNSGSKSFSMRINDLTVEDSGTFRCEASWLQTCAYAGCGRSGHCGDGTVVTV
>	680	60	0.00509894	0.0362339	1	DQTPQTITKETGESLTINCVLRDAIYALGSTCWYRKKSGSTNEESISKGGRYVETVNSGSKSFSMRINDLTVEDSGTFRCGRYYSSGCDGLCSRNPHACGDGTAVTV
>	697	58	0.00492897	0.0350261	1	DQTPQTITKFTGESLTINCVLRDASYALGSTCWYRKKSGSTNEESISIGGRYVETVNSGSKSFSMRINDLTVEDSGTFRCEASWLQTCAYAGCGRSGRCGGGTVVTV
>	732	57	0.00484399	0.0344222	1	DQTPQTITKETGESLTINCVLRDANYALGKTCWYRKKSGSTNEESISKGGRYVETVNSGSQSFSMRINDLTVEDSGTFRCGAGDCCDDVLLGSAACGGGTAVTV
>	736	56	0.00475901	0.0338183	1	DQTPQTITKFTGESLTINCVLRDASYALGSTCWYRKKSGSTHEESISIGGRYVETVNSGSKSFSMRINDLTVEDSGTFRCEASWLQTCAYAGCGRSGHCGGGTAVTV
>	752	55	0.00467402	0.0332144	1	DQTPQTITKETGESLTINCVLRDVNYQLDSTCWYRTPSGSTNEEKISAGGRYVETVNSGSKSFSMRINDLGVEDSGTFRCAVNNWCGVVSCASLFVSAACGDGTAVTV
>	761	55	0.00467402	0.0332144	1	DQTPQTITKETGESLTINCVLRDASYALGSTCWYRKKSGSTNEESISQGGRYVETVNSGSKSFSMRINDLTVEDSGTFRCGVCDRGCWCEATRCALTAACGDGTAVTV
>	762	55	0.00467402	0.0332144	1	DQTPQTITKETGESLTINCVLRDASYALGSTCWYRKKSGSTNEESISKGGRYVETVNSGSKSFSMRINDLTVEDSGTYRCRDAGIFQGDCLRSDGYGGGTVVTV
>	763	55	0.00467402	0.0332144	1	DQTPQTITKETGESLTINCVLRDAPYAWGSTCWYRKKSGSTKEEMISIGGRYVETVNSGSKSFSMRIDDLTVEDSGTFHCGVGYSCRVRCALNTVACGGGTVVTV
>	770	54	0.00458904	0.0326105	1	DQTPQTVTKETGESLTINCVLRDTMHALGGTCWFRKKAGSTNEESISLGGRYVETVNSGSKSFSMRINDLTVEDSGTFRCGRASSCVTRRCGNSAVCGGGTVVTV
>	771	54	0.00458904	0.0326105	1	DQTPQTVTKATGESLTINCVLRDANWALGSTCWYRKKSGSTNEESISKGGRYVETVNSGSKSFSMRINDLTVEDSGTFRCGVRAIFAACDVACARIEACGDGTAVTV
>	778	54	0.00458904	0.0326105	1	DQTPQTITKETGESLTINCVLRDASYALGSTCWYRKKSGSTNEESISKGGRYVETVNRGSQSFSMRINDLTVEDSGTFRCGAGDCCDDVLLGSAACGDGTAVTV
>	779	54	0.00458904	0.0326105	1	DQTPQTITKETGESLTINCVLRDAIYELGKTCWYRKKSGSTNEESISNGGRYVETVNSGSKSFSMRINDLTAEDSGTFRCGVSFTGWCVTRCVLSADCGGGTVVTV
>	784	53	0.00450406	0.0320066	1	DQTPQTITKETGESLTINCVVRDLSYVLGSTCWYRKKSGSTNEESISKGGRYVETVNTGSKSFNMRINDLTVEDSGTYTCGVCRWCRATTIVSGAPSAACGDGTVVTV
>	803	52	0.00441908	0.0314027	1	DQTPQTITKFTGESLTINCVLRDASYAWGSTCWYRKKSGSTNEESISIGGRYVETVNSGSKSFSMRINDLTVEDSGTFRCEASWLQTCAYAGCGRSGHCGDGTAVTV
>	814	52	0.00441908	0.0314027	1	DQTPQTITKETGESLTINCVLRDASYALGSTCWYRKKSGSTNEESISKGGRYVETVNSGSKSFSMRINDLTVEDSGTFRCGVSLTGWCVTLGCVLGSTTCGDGTAVTV
>	827	51	0.0043341	0.0307988	1	DQTPQTITKETGESLTINCVLRDAIYALGSTCWYRKKSGSTNEESISKGGRYVETVNSGSKSFSMRINDLTVEDSGTFRCGRYYSSGCDGLCSRNPHACGGGTAVTV
>	837	50	0.00424911	0.0301949	1	DQTPQTITKETGESLTINCVLRDASYVLGSTCWYRKKSGSTNEESLSRGGRYVETVNSGSKSFSMRIDDLTVEDSGTFRCCRWWRDWECGPKNSAACGGGTVVTV
>	855	49	0.00416413	0.029591	1	DQTPQTITKETGESLTINCVLRDASYALGSTCWYRRDLGSEIEESIKKGGRYVETVNRASKSFSMRINDLTVEDSGTFRCAVSAWYEACTVRLCESVACGGGTVVTV
>	856	49	0.00416413	0.029591	1	DQTPQTITKETGESLTINCVLRDASYALGSTCWYRKKSGSTNEESISKGGRYVETVNSGSKSFSLRINDLTVEDSGTYRCRDAGIFQGDCLRSDGYGGGTAVTV
>	861	48	0.00407915	0.0289871	1	DQTPRSVTKETGESLTINCVLRDASYALGSTCWYRKKSGSTNEESISKGGRYVETVNSGSKSFSLRINDLTVEDGGTYRCGVSEGSWRSCGRKLCPYYAACGDGTAVTV
>	863	48	0.00407915	0.0289871	1	DQTPQTVRKETGESLTINCVLDDANFALANTCWYREIAGSTNEETISKGGRYVETVNSGSKSFSMTINDLTVEDSGTFRCGACQYTACECSNGCARRAACGGGTAVTV
>	865	48	0.00407915	0.0289871	1	DQTPQTITKFTGESLTINCVLRDASYALGSTCWYRKKSGSTNEESISIGGRYVETVNSGSKSFSMRINDLTVEDSGTFRCEASWLQTCAYAGGGRSGHCGGGTVVTV
>	888	47	0.00399417	0.0283832	1	DQTPRSVTKETGESLTINCVLRDASYALGSTCWYRKKSGSTNEESISKGGRYVETVNSGSKSFSLRINDLTVEDGGTYRCGPRDYPLCALRCMRRWHCRDCE
>	908	47	0.00399417	0.0283832	1	DQTPQTITKETGESLTINCVLRDASRLGGTCWYRRKSGSTNEESISKGGRVVETVNSGSKSFSLRINDLTVEDSGTFRCGVAFIIGCSAELCSRNSAACGGGTVVTV
>	909	47	0.00399417	0.0283832	1	DQTPQTITKETGESLTINCVLRDANYALGSTCWYRKKSGSENEESISKGGRYVETVNSGSKSFSMRINDLTVEDSGTFRCGTVYRGVICDYRLCSILSGACGGGTVVTV
>	924	46	0.00390918	0.0277793	1	DQTPQTITKETGESLTINCVLRDASYALGSTCWYRKKSGSTNEESISKGGRYVETVNSGSKSFSMRINDLTVEDSGTFRCGRGMVCDWKLCSIAAACGGGTVVTV
>	925	46	0.00390918	0.0277793	1	DQTPQTITKETGESLTINCVLRDANYALGSTCWYRKKSGSVNEEVISKGGRYVETVNSGSKSFSMRINDLTVEDSGTFRCGIWCGAVKLCSNSAYCGGGTVVTV
>	928	46	0.00390918	0.0277793	1	DQTPQTATKETGESLTINCVLRDASYALGSRSCYRKKSGSTNEESISKGGRYVETVNSGSKSFSMRINDLTVEDSGTFRCGGLTSRAQLCCHWRWHCRDCE
>	934	45	0.0038242	0.0271754	1	DQTPQTITKFTGESLTINCVLRDASYALGSTCWYRKKSGSTNEESISIGGRYVETVNSGSKSFSMRINDLTVEDSGTFRCEASWLQTCAYAGCGRSGPCGDGTAVTV
>	948	45	0.0038242	0.0271754	1	DQTPQTITKETGESLTINCVLRDASYALGSTCWYRKKSGSTNEESISKGGRYVETVNSGSKSFSMRINDLTVEDSGTYRCRDAGIFQGDCLRSDGYGDGTAVTV
>	959	44	0.00373922	0.0265715	1	DQTPQTITKFTGESLTINCVLRDASYAWGSTCWYRKKSGSTNEESISIGGRYVETVNSGSKSFSMRINDLTVEDSGTFRCEASWLQTCAYAGCGRSGHCGGGTAVTV
>	979	44	0.00373922	0.0265715	1	DQTPQTITKETGESLTINCVLRDASYALGSTCWYRKKSGSTNEESISKGGRYVETVNSGSKSFSMRINDLTVEDSGTFRCGVGAGWGLRSCALLCLWRWHCRDCE
>	1002	43	0.00365424	0.0259676	1	DQTPQTITKETGESLTINCVLRDATFALGNTCWYRKKSGSTNEESIMKGGRYVETVNSGSKSFSMRINDLTVEDSGTFRCGRAVALSCDYLRSSCLLRPDACGGGTAVTV
>	1003	43	0.00365424	0.0259676	1	DQTPQTITKETGESLTINCVLRDASYALGSTCWYRKKSGSTNEESISKGGRYVETVNSGSKSFSMRINDLTVEDSGTFRCGVSHWCAPMLAVIYCAPRLCCLWRWHCRDCE
>	1010	43	0.00365424	0.0259676	1	DHTPQTITKFTGESLTINCVLRDASYALGSTCWYRKKSGSTNEESISIGGRYVETVNSGSKSFSMRINDLTVEDSGTFRCEASWLQTCAYAGCGRSGHCGDGTAVTV
>	1013	42	0.00356926	0.0253637	1	DQTPQTITKFTGESLTINCVLRDASYALGSTCWYRKKSGSTNEESISIGGRYVETVNSGSKSFSMRINDLTVEDSGTFRCEARWLQTCAYAGCGRSGHCGDGTAVTV
>	1033	42	0.00356926	0.0253637	1	DQTPQTITKETGESLTINCVLRDANFALGRTCWYRKKSGSTNEESIAKGGRYVETVNSGSKSFSLRINDLTVEDSGTFRCGYWCGAVTLCSNSAFCGDGTAVTV
>	1041	41	0.00348427	0.0247598	1	DQTPQTITKFTGESLTINCVLRDASYALGSTCWYRKKSGSTNEESISIGGRYVETVNSGSKSFSMRINDLTVEDSGTFRCEASWLQTCAYAGCGRSGPCGGGTAVTV
>	1068	40	0.00339929	0.0241559	1	DQTPQTITKFTGESLTINCVLRDASYALGSTCWYRKKSGSTNEESISIGGRYVETVNSGSKSFSMRINDLTVEDSGTFRCEASWLQTCAYAGGGRSGHCGGGTAVTV
>	1069	40	0.00339929	0.0241559	1	DQTPQTITKETGESLTINCVPRDVSHELGSTCWYRVKSGSAYEESVSKGGRYVETVFSAPDSAFSMRINDLTVEDSGTFRCGVSRHSWCPAQCDGSFACGGGTVVTV
>	1086	40	0.00339929	0.0241559	1	DQTPQTITKETGESLTINCVLRDASYALGSTCWYRKKSGSTNEESISQGGRYVETVNSGSKSFSMRINDLTVEDSGTFRCGVCDRGCWCEATRCALTAACGGGTAVTV
>	1087	40	0.00339929	0.0241559	1	DQTPQTITKETGESLTINCVLRDASYALGSTCWYRKKSGSTNEESISKGGRYVETVNSGSKSFSMRINDLTVEDSGTFRCGPVPLGCLWRWHCRDCE
>	1096	40	0.00339929	0.0241559	1	DQTPHTITKFTGESLTINCVLRDASYALGSTCWYRKKSGSTNEESISIGGRYVETVNSGSKSFSMRINDLTVEDSGTFRCEASWLQTCAYAGCGRSGHCGGGTVVTV
>	1134	39	0.00331431	0.023552	1	DQTPQTITKETGESLTINCVLRDASYALGSTCWYRKKSGSTNEESISKGGRYVETVNRGSQSFSMRINDLTVEDSGTFRCGAGDCCDDVLLGSAACGGGTAVTV
>	1138	38	0.00322933	0.0229481	1	DQTPQTITKFTGESLTINCVLRDASYALGSTCWYRKKSGSTNEESISIGGRYVETVNSGSKSFSMRIHDLTVEDSGTFRCEASWLQTCAYAGCGRSGHCGGGTVVTV
>	1140	38	0.00322933	0.0229481	1	DQTPQTITKETGESLTINCVPRDANYALGSACWYRKKSGSTNEESISKGGRYVETVNSGSKSFSLRINDLTVEDSGTFRCGIPPLLASFLRCDSLCTVRPAYCGGGTVVTV
>	1169	38	0.00322933	0.0229481	1	DQTPQTITKETGESLTINCVERDANLALGSTCWFAEKSGSTNEESISSGGRYVETVNSGSKSFSMRINDLTVEESGKFRCGVGAAYRRDYRCALAQFCCLRRWHCRDCE
>	1198	37	0.00314434	0.0223442	1	DQTPQTITKETGESLTINCVLRDASYALGSTCWYRKKSGSTNEESISKGGRYVETVNSGSKSFSMRINDLTVEDSGTFRCGVRYSWCPGCDPCAAVQLCCLWRWHCRDCE
>	1199	37	0.00314434	0.0223442	1	DQTPQTITKETGESLTINCVLRDASYALGSTCWYRKKSGSTNEESISKGGRYVETVNSGSKSFSMRINDLTVEDSGTFRCGPIGCDYALLLCCLWRWHCRDCE
>	1228	36	0.00305936	0.0217403	1	DQTPQTITKETGESLTINCVLRDASYALGSTCWYRKKSGSTNEESISKGGRYVETVNSGSKSFSMRINDLTVEDSGTFRCGASAGVRCDWLAVLCCLWRWHCRDCE
>	1229	36	0.00305936	0.0217403	1	DQTPQTITKETGESLTINCVLRDASYALGSTCWYRKKSGSTNEESISKGGRYVETVNSGSKSFSLRINDLTVEDSGTYRCNVYTAGPRDCPTGGRNYDVYGDGTAVTV
>	1230	36	0.00305936	0.0217403	1	DQTPQTITKETGESLTINCVLRDASYALGSTCWYRKKSGSTNEESISKGGRYVETVNSGSKSFSLRINDLTPQDSGTYRCNVHTLCSSLRSGVSGGGTVVTV
>	1258	35	0.00297438	0.0211364	1	DQTPQTITKETGESLTINCVLRDASYALGSTCWYRKKSGSTNEESISKGGRYVETVNSGSKSFSMRINDLTVEDSGTYRCRDAGIFQGDCLRSDGYGGGTAVTV
>	1259	35	0.00297438	0.0211364	1	DQTPQTITKETGESLTINCVLRDASYALGSTCWYRKKSGSTNEESISKGGRYVETVNSGSKSFSMRINDLTVEDSGTFRCGSCPAVTTDGSCALGLCCLWRWHCRDCE
>	1260	35	0.00297438	0.0211364	1	DQTPQTITKETGESLTINCVLRDASYALGSTCWYRKKSGSTNEESISKGGRYVETVNSGSKSFSMRINDLTVEDSGTFRCGPWYSCDYGVPVQLCCLWRWHCRDCE
>	1261	35	0.00297438	0.0211364	1	DQTPQTITKETGESLTINCVLRDASRLGGTCWYRRKSGSTNEESISKGGRVVETVNSGSKSFSLRINDLTVEDSGTFRCGVAFIIGCSAELCSRNSAACGDGTAVTV
>	1271	34	0.0028894	0.0205325	1	DQTPQTITKETGESLTINCVLRDVNYQLDSTCWYRTPSGSTNEEKISAGGRYVETVNSGSKSFSMRINDLGVEDSGTFRCAVNNWCGVVSCASLFVSAACGGGTAVTV
>	1304	33	0.00280441	0.0199286	1	DQTPQTITKFTGESLTINCVLRDASYALGSTCWYRKKSGSTNEESISIGGRYVETVNSGSKSFSMRINDLTVEDSGTCRCEASWLQTCAYAGCGRSGHCGGGTVVTV
>	1338	33	0.00280441	0.0199286	1	DQTPQTITKETGESLTINCVLRDASYALGSTCWYRKKSGSTNEESISKGGRYVETVNSGSKSFSMRINDLTVEDSGTFRCGCWCGTTVTPCALRLCCLWRWHCRDCE
>	1339	33	0.00280441	0.0199286	1	DQTPQTITKETGESLTINCVLRDASYALGSTCWYRKKSGSTNEESISKGGRYVETVNSGSKSFSMRINDLTVEDSGTFPSNPTCCLWRWHCRDCE
>	1350	32	0.00271943	0.0193247	1	DQTPRTITKETGESLTINCVLRDASYSLGNTCWFRKKSGSTNVESISKGGRYVETVNNGSKSFSMRINDLTVEDSGTFRCGVSRSNWCTVTLCSFGCAACGGGTAVTV
>	1355	32	0.00271943	0.0193247	1	DQTPQTITKFTGESLTINCVLRDASYALGSTCWYRKKSGSTNEESISIGGRYVETVNSGSKSFSMRINDLTVEDSGTFRCEASWLQTCSYAGCGRSGHCGGGTVVTV
>	1391	32	0.00271943	0.0193247	1	DQTPQTITKETGESLTINCVLRDASYALGSTCWYRKKSGSTNEESISKGGRYVETVNSGSKSFSMRINDLTVEDSGTFRCGRVTTDCALDTAACCLWRWHCRDCE
>	1392	32	0.00271943	0.0193247	1	DQTPQTITKETGESLTINCVLRDASYALGSTCWYRKKSGSTNEESISKGGRYVETVNSGSKSFSMRINDLTVEDSGTFRCGRDGGSLCCLWRWHCRDCE
>	1393	32	0.00271943	0.0193247	1	DQTPQTITKETGESLTINCVLRDASYALGSTCWYRKKSGSTNEESISKGGRYVETVNSGSKSFSMRINDLTVEDSGTFRCGEAVRCAHRCLWRWHCRDCE
>	1394	32	0.00271943	0.0193247	1	DQTPQTITKETGESLTINCVLRDASYALGSTCWYRKKSGSTNEESISKGGRYVETVNSGSKSFSLRINDLTAEDSGTYRCNAHTLCSSLRSGVSGGGTVVTV
>	1395	32	0.00271943	0.0193247	1	DQTPQTITKETGESLTINCVLRDAPYAWGSTCWYRKKSGSTKEEMISIGGRYVETVNSGSKSFSMRIDDLTVEDSGTFHCGVGYSCRVRCALNTVACGDGTAVTV
>	1407	31	0.00263445	0.0187208	1	DQTPQTVTKETGESLTINCVLRDTMHALGGTCWFRKKAGSTNEESISLGGRYVETVNSGSKSFSMRINDLTVEDSGTFRCGRASSCVTRRCGNSAVCGGGTAVTV
>	1408	31	0.00263445	0.0187208	1	DQTPQTVTKETGESLTINCVLRDTMHALGGTCWFRKKAGSTNEESISLGGRYVETVNSGSKSFSMRINDLTVEDSGTFRCGRASSCVTRRCGNSAVCGDGTAVTV
>	1409	31	0.00263445	0.0187208	1	DQTPQTVRKETGESLTINCVLDDANFALANTCWYREIAGSTNEETISKGGRYVETVNSGSKSFSMTINDLTVEDSGTFRCGACQYTACECSNGCARRAACGDGTAVTV
>	1414	31	0.00263445	0.0187208	1	DQTPQTITKFTGESLTINCVLRDASYALGSTCWYRKKSVSTNEESISIGGRYVETVNSGSKSFSMRINDLTVEDSGTFRCEASWLQTCAYAGCGRSGHCGGGTAVTV
>	1419	31	0.00263445	0.0187208	1	DQTPQTITKETGESLTINCVLRDTKLGLGSTCWYRKKSGSTNEEKISKGGRYVETVNSGSKSFSMRINDLTVEDSGTFRCGIWCVAVTECSNSAACGGGTVVTV
>	1453	31	0.00263445	0.0187208	1	DQTPQTITKETGESLTINCVLRDASYALGSTCWYRKKSGSTNEESISKGGRYVETVNSGSKSFSMRINDLTVEDSGTFRCGDIAGVDVAVTTVLRAPGCLWRWHCRDCE
>	1454	31	0.00263445	0.0187208	1	DQTPQTITKETGESLTINCVLRDANYALGSTCWSRKKSGSTNEESSSKCGRYVETVNSGSKSFSMRINDLTVEAGGTFRCGAVCVTTSLTVICCLWRWHCRDCE
>	1457	31	0.00263445	0.0187208	1	DQTPQTITKETGESLTINCGLRDARYALGKTCWYRKDAGSTNEESTAKGGRYVVAVNNGSKSFSMRINDLTVEDSGTFRWGTVGVTRCPVQLCCLARWHCRDCE
>	1464	30	0.00254947	0.0181169	1	DQTPQTLTKLTGECLTITCVLRDAHTALESTCWYRRKSGSTNEESISKGGRYVETVNNGSKSFSMRINDLKVEDSGTFRCGVCSRRRCRCARCDLHAACGGGTVVTV
>	1466	30	0.00254947	0.0181169	1	DQTPQTITKFTGESLTINCVLRDASYALGSTCWYRKKSGSTNEESISIGGRYVETVNSGSKSFSMRINDLTVEDSGTFRCEASWLQTCAYAGCGRSGQCGGGTVVTV
>	1499	30	0.00254947	0.0181169	1	DQTPQTITKETGESLTINCVLRDASYALGSTCWYRKKSGSTNEESISKGGRYVETVNSGSKSFSMRINDLTVEDSGTFRCGVDVTCSFCCLWRWHCRDCE
>	1503	30	0.00254947	0.0181169	1	DQTPQTITKETGESLTINCVLRAASYALGRTCWYRKKSGSTNEESISKGGRYVETVNSGSKSFSMRINDLTVEDSGTFRCGRYTLSGCNGLCSRNSAACGGGTVVTV
>	1518	29	0.00246449	0.017513	1	DQTPQTITKFTGESLTINCVLRDASYALGSTCWYRKKSGSTNEESISIGGRYVETVNSGSKSFSMRINDLTVEDSGTFRCEAGWLQTCAYAGCGRSGHCGGGTVVTV
>	1521	29	0.00246449	0.017513	1	DQTPQTITKETGESLTINCVLREAISALGNTCWYRKKSGSTNEETMLLGGRYVETVNSASTSFSLRINDLTVEDSGTYRCRARCWDPQLVVVGGGTVVTV
>	1565	29	0.00246449	0.017513	1	DQTPQTITKETGESLTINCVLRDASYALGSTCWYRKKSGSTNEESISKGGRYVETVNSGSKSFSMRINDLTVEDSGTYRCNVYTAGPRDCPTGGRNYDVYGGGTVVTV
>	1566	29	0.00246449	0.017513	1	DQTPQTITKETGESLTINCVLRDASYALGSTCWYRKKSGSTNEESISKGGRYVETVNSGSKSFSLRINDLTVEDSGTYRCSSWCPYGREGYDVYGGGTVVTV
>	1567	29	0.00246449	0.017513	1	DQTPQTITKETGESLTINCVLRDASYALGSACWYRKKSGSTNEESISKGGRYVETVNSGSKSFSMRINDLSREDSGTFRCGVPEIWDSCDGSCALDGCLWRWHCRDCE
>	1568	29	0.00246449	0.017513	1	DQTPQTITKETGESLTINCVLRDASRLGGTCWYRRKSGSTNEESISKGGRVVETVNSGSKSFSLRINDLTVEDSGTFRCGVAFIIGCSAELCSRNSAACGGGTAVTV
>	1569	29	0.00246449	0.017513	1	DQTPQTITKETGESLTINCVLRDANYALGSTCWYRKKSGSVNEEVISKGGRYVETVNSGSKSFSMRINDLTVEDSGTFRCGIWCGAVKLCSNSAYCGGGTAVTV
>	1570	29	0.00246449	0.017513	1	DQTPQTITKETGESLTINCVLRDAIYELGKTCWYRKKSGSTNEESISNGGRYVETVNSGSKSFSMRINDLTAEDSGTFRCGVSFTGWCVTRCVLSADCGDGTAVTV
>	1577	29	0.00246449	0.017513	1	DHTPQTITKFTGESLTINCVLRDASYALGSTCWYRKKSGSTNEESISIGGRYVETVNSGSKSFSMRINDLTVEDSGTFRCEASWLQTCAYAGCGRSGHCGGGTAVTV
>	1578	28	0.0023795	0.0169091	1	DQTPRTITKETGESLTINCVLRDASYSLGNTCWFRKKSGSTNVESISKGGRYVETVNNGSKSFSMRINDLTVEDSGTFRCGVSRSNWCTVTLCSFGCAACGDGTAVTV
>	1618	28	0.0023795	0.0169091	1	DQTPQTITKETGESLTINCVLRDATFALGNTCWYRKKSGSTNEESIMKGGRYVETVNSGSKSFSMRINDLTVEDSGTFRCGRAVALSCDYLRSSCLLRPDACGDGTAVTV
>	1619	28	0.0023795	0.0169091	1	DQTPQTITKETGESLTINCVLRDASYALGSTCWYRKKSGSTNEESISKGGRYVETVNSGSKSFSMRINDLTVEDSGTFRCGYELGSLCDDELCSPLCCLWRWHCRDCE
>	1620	28	0.0023795	0.0169091	1	DQTPQTITKETGESLTINCVLRDASYALGSTCWYRKKSGSTNEESISKGGRYVETVNSGSKSFSMRINDLTVEDSGTFRCGVYWELSSVLFCCLWRWHCRDCE
>	1622	28	0.0023795	0.0169091	1	DQTPQTITKETGESLTINCVLRDANYALGDTCWYRKKLGSTNEESISRGGRYVETVNSGSKSFSMRINDLTVEDSGTFRCGTRISWFRCDPRLCSSPGACGGGTVVTV
>	1623	28	0.0023795	0.0169091	1	DQTPQTITKETGESLTINCVLRDANFALGRTCWYRKKSGSTNEESIAKGGRYVETVNSGSKSFSLRINDLTVEDSGTFRCGYWCGAVTLCSNSAFCGGGTAVTV
>	1635	27	0.00229452	0.0163052	1	DQTPRSVTKETGESLTINCVLRDASYALGSTCWYRKKSGSTNEESISKGGRYVETVNSGSKSFSLRINDLTVEDGGTYRCGVCGWSCVLEYAACGDGTAVTV
>	1636	27	0.00229452	0.0163052	1	DQTPRSVTKETGESLTINCVLRDASYALDSTCWYRKKSGSTNEENIRRGGRYVETVNSGSKSFSLRINDLTVEDGGTYRCGVGWCDQLCRVNYAACGDGTAVTV
>	1640	27	0.00229452	0.0163052	1	DQTPQTITKFTGESLTINCVLRDASYALGSTCWYRKKSVSTNEESISIGGRYVETVNSGSKSFSMRINDLTVEDSGTFRCEASWLQTCAYAGCGRSGHCGDGTAVTV
>	1641	27	0.00229452	0.0163052	1	DQTPQTITKFTGESLTINCVLRDASYALGSTCWYRKKSGSTNEESISIGGRYVETVNSGSKSFSMRINDLTVEDSGTFRCEASGLQTCAYAGCGRSGHCGGGTVVTV
>	1642	27	0.00229452	0.0163052	1	DQTPQTITKFTGESLTINCVLRDASYALGSTCWYRKKSGSTNEESISIGGRYVETVNSGSKSFSMRINDLTVEDSGTFRCEARWLQTCAYAGCGRSGHCGGGTAVTV
>	1679	27	0.00229452	0.0163052	1	DQTPQTITKETGESLTINCVLRDASYALGSTCWYRRDLGSEIEESIKKGGRYVETVNRASKSFSMRINDLTVEDSGTFRCAVSAWYEACTVRLCESVACGDGTAVTV
>	1680	27	0.00229452	0.0163052	1	DQTPQTITKETGESLTINCVLRDASYALGRTCWYRKKSASTPEEIISPGGRYVETVNSGSKSFSMRISDLTVEDSGRIRCGVTSSSTCVNLCSHDSSRCGDGTAVTV
>	1681	27	0.00229452	0.0163052	1	DQTPQTITKETGESLTINCVLRDANYALLRTCWYRKKAGSANEESISKGGRYVETVNSGSKSFSMRINDLTEEDSGTYRCGIRGWCTVTTCALQYNSAACGGGTVVTV
>	1682	27	0.00229452	0.0163052	1	DQTPQTITKETGESLTINCVLRDANYALGSTCWYRKKSGSENEESISKGGRYVETVNSGSKSFSMRINDLTVEDSGTFRCGTVYRGVICDYRLCSILSGACGGGTAVTV
>	1696	26	0.00220954	0.0157013	1	DQTPRSVTKETGESLTINCVLRSASNELGSTCWYRKKSGSTNEESISKGGRYVETVNSGSKSFSLRINDLTVEDGGTYRCGVWCRAASYICARNEAACGGGTVVTV
>	1697	26	0.00220954	0.0157013	1	DQTPRSVTKETGESLTINCVLRDASYALGSTCWYRKKSGSTNEESISKGGRYVETVNSGSKSFSLRINDLTVEDGGTYRCGVSEGSWRSCGRKLCPYYAACGGGTVVTV
>	1706	26	0.00220954	0.0157013	1	DQTPQTITKFTGESLTINCVLRDASYALGSTCWYRKKSGSTNEESISIGGRYVETVNSGSKSFSMRINDLTVEDSGTFRCEASWLQTCAYAGCGRSGDCGGGTVVTV
>	1707	26	0.00220954	0.0157013	1	DQTPQTITKFTGESLTINCVLRDASYALGSTCWYRKKSGSTNEESISIGGRYVETVNSGSKSFSMRIKDLTVEDSGTFRCEASWLQTCAYAGCGRSGHCGGGTVVTV
>	1717	26	0.00220954	0.0157013	1	DQTPQTITKETGESLTINCVLREASYALGSTCWYRKKSGSTNEESISKGGRYVETVNSGSKSFSMRINDLTVEDSGTFRCGPWCVVAGALEGGCLWRWHCRDCE
>	1771	26	0.00220954	0.0157013	1	DQTPQTITKETGESLTINCVLRDASYVLGSTCWYRKKSGSTNEESLSRGGRYVETVNSGSKSFSMRIDDLTVEDSGTFRCCRWWRDWECGPKNSAACGGGTAVTV
>	1772	26	0.00220954	0.0157013	1	DQTPQTITKETGESLTINCVLRDASYALGSTCWYRKKSGSTNEESISKGGRYVETVNSGSKSFSMRINDLTVEDSGTFRCGVPGGGCDYGSALCCLWRWHCRDCE
>	1773	26	0.00220954	0.0157013	1	DQTPQTITKETGESLTINCVLRDASYALGSTCWYRKKSGSTNEESISKGGRYVETVNSGSKSFSMRINDLTVEDSGTFRCGVGVHCDYFGAVLLPLCCLWRWHCRDCE
>	1774	26	0.00220954	0.0157013	1	DQTPQTITKETGESLTINCVLRDASYALGSTCWYRKKSGSTNEESISKGGRYVETVNSGSKSFSMRINDLTVEDSGTFRCGGCLGCAPMICCLWRWHCRDCE
>	1775	26	0.00220954	0.0157013	1	DQTPQTITKETGESLTINCVLRDASYALGSTCWYRKKSGSTNEESISKGGRYVETVNSGSKSFSMRINDLTVEDSGTFRCGELFCDRVREAVLLRGGCLWRWHCRDCE
>	1776	26	0.00220954	0.0157013	1	DQTPQTITKETGESLTINCVLRDASYALGRTCWYRKKSASTPEEIISPGGRYVETVNSGSKSFSMRISDLTVEDSGRIRCGVTSSSTCVNLCSHDSSRCGGGTVVTV
>	1777	26	0.00220954	0.0157013	1	DQTPQTITKETGESLTINCVLRDAIYDLGNTCWYRKKSGSTNEESISPISKGGRYVETVNKGSKSFSMRINDLTVEDSGTFRCGVRSIIGLCDYGCARILACGGGTVVTV
>	1791	25	0.00212456	0.0150974	1	DQTPRSVTKETGESLTINCVLRDASYALGSTCWYRKKSGSTNEESISKGGRYVETVNSGSKSFSLRINDLTVEDSGTYRCRDAGIFQGDCLRSDGYGGGTVVTV
>	1860	25	0.00212456	0.0150974	1	DQTPQTITKETGESLTINCVLRDAYYALGSTCWYRKVSGSTNEESISKGGRYVETVNSGSKSFSMRINDLTVEDSGTFRCARSMGCANIELCRINSAACGGGTVVTV
>	1861	25	0.00212456	0.0150974	1	DQTPQTITKETGESLTINCVLRDASYALGSTCWYRKKSGSTNEESISKGGRYVETVNSGSKSFSMRINDLTVEDSGTFRCGSGYSCDFALLPCCLWRWHCRDCE
>	1862	25	0.00212456	0.0150974	1	DQTPQTITKETGESLTINCVLRDASYALGSTCWYRKKSGSTNEESISKGGRYVETVNSGSKSFSLRINDLTVEDSGTYRCSSWCPYGREGYDVYGGGTAVTV
>	1863	25	0.00212456	0.0150974	1	DQTPQTITKETGESLTINCVLRDASYALGSTCWYRKKSGSTNEESISKGGRYVETVNSGSKSFSLRINDLTAEDSGTYRCNAHTLCSSLRSGVSGGGTAVTV
>	1864	25	0.00212456	0.0150974	1	DQTPQTITKETGESLTINCVLRDAPYAWGSTCWYRKKSGSTKEEMISIGGRYVETVNSGSKSFSMRIDDLTVEDSGTFHCGVGYSCRARCALNTVACGGGTVVTV
>	1865	25	0.00212456	0.0150974	1	DQTPQTITKETGESLTINCVLRDANYALGSTCWYRKKSGSENEESISKGGRYVETVNSGSKSFSMRINDLTVEDSGTFRCGTVYRGVICDYRLCSILSGACGDGTAVTV
>	1866	25	0.00212456	0.0150974	1	DQTPQTITKETGESLTINCVLRDANYALGNTCWYRSQSGSTNEESISKGGRYVETVNSGSKSFSMRINDLTVEDSGTFRCGVCRSSWSACLIGHAACGGGTVVTV
>	1878	24	0.00203957	0.0144935	1	DQTPRSVTKETGESLTINCVLRDATYALGSTCWYRKKSGSTNEESISKGGRYVETVNSGSESFSLRINDLTVEDGGTYRCGHQASLLHNCPSSCAVGPYVACGDGTAVTV
>	1879	24	0.00203957	0.0144935	1	DQTPRSVTKETGESLTINCVLRDASYALGSTCWYRKKSGSTNEESISIGGRYVETVNSGSKSFSMRINDLTVEDSGTFRCEASWLQTCAYAGCGRSGHCGGGTVVTV
>	1882	24	0.00203957	0.0144935	1	DQTPQTVTKATGESLTINCVLRDANWALGSTCWYRKKSGSTNEESISKGGRYVETVNSGSKSFSMRINDLTVEDSGTFRCGVRAIFAACDVACARIEACGGGTVVTV
>	1887	24	0.00203957	0.0144935	1	DQTPQTITKFTGESLTINCVLRDASYALGSTCWYRKKSGSTNEESISIGGRYVETVNSGSKSFSMRINDLTVEDSGTFRCEASWLQTCAYAGCGRSGRCGGGTAVTV
>	1888	24	0.00203957	0.0144935	1	DQTPQTITKFTGESLTINCVLRDASYALGSTCWYRKKSGSTNEESISIGGRYVETVNSGSKSFSMRINDLTVEDSGTFRCEASWLQTCAYAGCGRSGRCGDGTAVTV
>	1974	24	0.00203957	0.0144935	1	DQTPQTITKETGESLTINCVLRDASYVLGSTCWYRKKSGSTNEESISKGGRYVETVNSGSKSFSMRINDLTVEDSGTFRCGISCDYACYRCLWRWHCRDCE
>	1975	24	0.00203957	0.0144935	1	DQTPQTITKETGESLTINCVLRDASYGLGSTCWYRKKSGSTNEESISKGGRYVETVNSGAKSFSLRINDLTVEDSGTFRCARASFGVSCDLMLCSSTPTACGGGTAVTV
>	1976	24	0.00203957	0.0144935	1	DQTPQTITKETGESLTINCVLRDASYALGSTCWYRKKSGSTNEESISKGGRYVETVNSGSKSFSMRINDLTVEDSGTFRCGDRLVMDLGLGLPTCCLWRWHCRDCE
>	1977	24	0.00203957	0.0144935	1	DQTPQTITKETGESLTINCVLRDASYALGSTCWYRKKSGSTNEESISKGGRYVETVNSGSKSFSMRINDLTFVHSGTFRCGVRLVRAVTTGCALCCLWRWHCRDCE
>	1978	24	0.00203957	0.0144935	1	DQTPQTITKETGESLTINCVLRDASYALGSTCWYRKKSGSTNEESISKGGRYVETVNSGSKSFSLRINDLTVEDSGTYRCNVYTAGPRDCPTGGRNYDVYGGGTAVTV
>	1979	24	0.00203957	0.0144935	1	DQTPQTITKETGESLTINCVLRDANYALLRTCWYRKKSGSTNEESISKGGRYVETVNSGSKSFSMRINDLTVEDSGTFRCGVCAGSWCVCPLCSAACGGGTVVTV
>	1995	23	0.00195459	0.0138896	1	DQTPRSVTKETGESLTINCVLRDASYALGSTCWYRKKSGSTNEESISKGGRYVETVNSGSKSFSLRINDLTVEDGGTYRCGVWCRAASYICARNEAACGDGTAVTV
>	1996	23	0.00195459	0.0138896	1	DQTPRSVTKETGESLTINCVLRDASYALGSTCWYRKKSGSTNEESISKGGRYVETVNSGSKSFSLRINDLTVEDGGTYRCGVSRAARSHRLCCMRRWHCRDCE
>	1997	23	0.00195459	0.0138896	1	DQTPRSVTKETGESLTINCVLRDASYALGSTCWYRKKSGSTNEESISKGGRYVETVNSGSKSFSLRINDLTVEDGGTYRCGAQHLERPLYAACGDGTAVTV
>	2004	23	0.00195459	0.0138896	1	DQTPQTITKFTGESLTINCVLRDASYALGSTCWYRKKSGSTNEESISIGGRYVETVNSGSKSFSMRINDLTVEDSGTFRCEASWLQTCAYAGGGRSGHCGDGTAVTV
>	2005	23	0.00195459	0.0138896	1	DQTPQTITKFTGESLTINCVLRDASYALGSTCWYRKKSGSTNEESISIGGRYVETVNSGSKSFSMRINDLTVEDSGTFRCEASWLQTCAYAGCGRWGHCGGGTVVTV
>	2074	23	0.00195459	0.0138896	1	DQTPQTITKETGESLTINCVLRDASYPLGSTCWYRKTWVSTNEESISSGGRYVETVNSGSKSFSMRINDLTVEDSGTFRCGRGFNSCPQLCSDSQACGGGTVVTV
>	2075	23	0.00195459	0.0138896	1	DQTPQTITKETGESLTINCVLRDASYALGSTCWYRKKSGSTNEESISKGGRYVETVNSGSKSFSLRINDLTPQDSGTYRCNVHTLCSSLRSGVSGGGTAVTV
>	2076	23	0.00195459	0.0138896	1	DQTPQTITKETGESLTINCVLRDARYALGNTCWYRKKSGSTNEEKVSKGGRYVEIVNSASKSFSMRINDLTVEDSGTFRCGRRAWSSSCDELCSINSADCGGGTVVTV
>	2077	23	0.00195459	0.0138896	1	DQTPQTITKETGESLTINCVLRDANYALGSTCWYRKKSGSVNEEVISKGGRYVETVNSGSKSFSMRINDLTVEDSGTFRCGIWCGAVKLCSNSAYCGDGTAVTV
>	2079	23	0.00195459	0.0138896	1	DQTPQTITKETGESLTINCVLRDAFYGLGSTCWYRKKSGSTNEERVSKGGRYVETVNRGSKSFSLRINDLTVEDSGTFRCGRGMVCDRSMCSLSELCGGGTVVTV
>	2096	22	0.00186961	0.0132857	1	DQTPRSVTKETGESLTINCVLRDASYALGATCWYRKKSGSTNEESISKGGRYVETVNSGSKSFSLRINDLTVEDGGTYRCGESMYHDSRCALCGLRAVCGGGTVVTV
>	2100	22	0.00186961	0.0132857	1	DQTPQTITKFTGESLTINCVLRDASYALGSTCWYRKKSGSTNEESISIGGRYVETVNSGSKSFSMRINDLTVEDSGTFRCEASWLQTCAYAGCGRSGNCGDGTVVTV
>	2101	22	0.00186961	0.0132857	1	DQTPQTITKFTGESLTINCVLRDASYALGSTCWYRKKSGSTNEESISIGGRYVETVNSGSKSFSLRINDLTVEDSGTFRCEASWLQTCAYAGCGRSGHCGGGTVVTV
>	2119	22	0.00186961	0.0132857	1	DQTPQTITKETGESLTINCVLRDSSYPLGSTCWYRKRWGSTNEESISSGGRYVETVNSGSKSFSMRINDLTVEDSGTFRCGRGFNSCPQLCSDSQACGGGTVVTV
>	2167	22	0.00186961	0.0132857	1	DQTPQTITKETGESLTINCVLRDASYGLGSTCWYRKKSGSTNEESISKGGRYVETVNSGAKSFSLRINDLTVEDSGTFRCARASFGVSCDLMLCSSTPTACGGGTVVTV
>	2168	22	0.00186961	0.0132857	1	DQTPQTITKETGESLTINCVLRDASYALGSTCWYRKKSGSTNEESISKGGRYVETVNSGSKSFSMRINDLTVEDSGTYRCNVYTAGPRDCPTGGRNYDVYGDGTAVTV
>	2169	22	0.00186961	0.0132857	1	DQTPQTITKETGESLTINCVLRDASYALGSTCWYRKKSGSTNDESISKGGRYVETVNSGSKSFSLRINDLTVEDSGTYRCNVYTAGPRDCPTGGRNYDVYGGGTVVTV
>	2170	22	0.00186961	0.0132857	1	DQTPQTITKETGESLTINCVLRDANYALRSTCWYRKKSGSGNEESISKGGRYVETVNSGSKSFSMSINDLTVEDSGTFRCGISPYSWCPATAVCGRGAACGGGTVVTV
>	2171	22	0.00186961	0.0132857	1	DQTPQTITKETGESLTINCVLRDANYALGSTCWYRKKSGSTNEENISKGGRYVETVNSGSKSFSMRINDLTVEDSGTFRCGVGECCDDVLLGSVACGGGTVVTV
>	2172	22	0.00186961	0.0132857	1	DQTPQTITKETGESLTINCVLRDANYALGNTCWYRKKSGSTNEESISKGGRYVETVNSGSKSFSLRINDLTPEDSGTFRCARHGMGCPQQCSSSAACGGGTVVTV
>	2173	22	0.00186961	0.0132857	1	DQTPQTITKETGESLTINCVLRDAIYPLDSTCWYRKKSGSTYEESISKGGRYVETVNSGSKSFSMRINDLTVEDSGTYRCGAGVNWCDCTLGSACGGGTVVTV
>	2193	21	0.00178463	0.0126818	1	DQTPRSVTKETGESLTINCVLRDASYALGSTCWYRKKSGSTNEESISKGGRYVETVNSGSKSFSLRINDLTVEDGGTYRCGRGSWSCPYRGCARADAACGGGTVVTV
>	2194	21	0.00178463	0.0126818	1	DQTPRSVTKETGESLTINCVLRDASYALGSTCWYRKKSGSTNEESISKGGRYVETVNSGSKSFSLRINDLTVEDGGTYRCGRGSWSCPYRGCARADAACGDGTAVTV
>	2196	21	0.00178463	0.0126818	1	DQTPRSVTKETGESLTINCRLRDASYALGSTCWYRKKSGSANEESISKGGRYVETVNSGSGSFSLRINDLTVEDGGTYRCGVNWYDRCADVTCALRGAVCGGGTVVTV
>	2202	21	0.00178463	0.0126818	1	DQTPQTITKFTGESLTINCVLRDASYALGSTCWYRKKSGSTNEESISIGGRYVETVNSGSKSFSMRINDLTVEDSGTVRCEASWLQTCAYAGCGRSGHCGGGTVVTV
>	2203	21	0.00178463	0.0126818	1	DQTPQTITKFTGESLTINCVLRDASYALGSTCWYRKKSGSTNEESISIGGRYVETVNSGSKSFSMRINDLTVEDSGTFRCEASWLQTCEYAGCGRSGHCGGGTVVTV
>	2204	21	0.00178463	0.0126818	1	DQTPQTITKFTGESLTINCVLRDASYALGSTCWYRKKSGSTNEESISIGGRYVETVNSGSKSFSLRINDLTVEDSGTFRCEASWLQTCAYAGCGRSGHCGGGTAVTV
>	2212	21	0.00178463	0.0126818	1	DQTPQTITKETGESLTINCVLRGAAYALGATCWYRKKSGSTNEESISKGGRYVETVNSGLKSFSMRINDLTVEDSGTYRCLRGPLVCPGVTTCARVPENCGGGTVVTV
>	2282	21	0.00178463	0.0126818	1	DQTPQTITKETGESLTINCVLRDATYALVSTCWYRKKAGSANEESISKGGRYVETVNSFSKSFSMRINDLTREDSGTYRCAIRTWCTVTTCALEYNSGACGGGTVVTV
>	2283	21	0.00178463	0.0126818	1	DQTPQTITKETGESLTINCVLRDATYALGSTCWYRKKSGSTNEESISKGGRYVETVNSGSKSFSMRINDLTVEDSGTFRCALAGVSSCDYGSSKLCCLWRWHCRDCE
>	2284	21	0.00178463	0.0126818	1	DQTPQTITKETGESLTINCVLRDATYALGRTCWYRKKSGSLIEESISKGGRYVETVTSGSKSFSMRINDLTIEDSGTFRCAVGTACSIGCDYTSVACGGGTVVTV
>	2285	21	0.00178463	0.0126818	1	DQTPQTITKETGESLTINCVLRDATYALGRTCWYRKKSGSLIEESISKGGRYVETVTSGSKSFSMRINDLTIEDSGTFRCAVGTACSIGCDYTSVACGGGTAVTV
>	2286	21	0.00178463	0.0126818	1	DQTPQTITKETGESLTINCVLRDATTGLVRTCWYRKKSGSPNEETISKGGRYVETVNSGSKSFSLRINDLTVEDSGTFRCGVWCGGGTVCSKSAFCGGGTVVTV
>	2287	21	0.00178463	0.0126818	1	DQTPQTITKETGESLTINCVLRDASYVLGSTCWYRKKSGSTNEESISKDGRYVETVSGGSKSFSMRINDLTVEDSGTFRCGVSAGTGGNVAVTSYVCSPLCCLWRWHCRDCE
>	2288	21	0.00178463	0.0126818	1	DQTPQTITKETGESLTINCVLRDASYAVGSTCWYRKKSGSTNEESISKGGRYVETVNSGSKSFSMRINDLTVEDSGTFRCGVGTGTPSFGCCLFRWHCRDCE
>	2289	21	0.00178463	0.0126818	1	DQTPQTITKETGESLTINCVLRDASYALGSTCWYRKKSGSTNEESISKGGRYVETVNSGSKSFSMRINDLTVEDSGTFRCGDSRVGRSCLRRWHCRDCE
>	2290	21	0.00178463	0.0126818	1	DQTPQTITKETGESLTINCVLRDASYALGSTCWYRKKSGSTNEESISKGGRYVETVNSGSKSFSMRINDLTVEDSGTFRCGDRAGRMPLICCLWRWHCRDCE
>	2293	21	0.00178463	0.0126818	1	DQTPQTITKETGESLTINCVLKDANYALGSTCWYRKKSGSTNEESISKGGRYVETVNSGSKTFSMRINDLTVEDSGTFRCGLCRLYLLCDGPRASSACGGGTVVTV
>	2301	21	0.00178463	0.0126818	1	DQTPQTITKETGESLIITCVRGAADYALGSTCWYRKKSGSTNEESIQKGGRYVETENSATGSFSLRINDLTVEDSGTYRCATRCWLPQLVRYGDGTAVTV
>	2303	21	0.00178463	0.0126818	1	DQTPQTITKATGESLTITCVLRDASYALGRTCWYRTKSGSTNEEIISKGGRYVETVNSGSKSFSMRINDLTVEDSGTFRCSRGMLGCTVATTCTLYPAHCGGGTVVTV
>	2317	20	0.00169965	0.012078	1	DQTPRSVTKETGESLTINCVLRDASYALGSTCWYRSTSGSTNEESISKGGRYVETVNSGSKSFSLRINDLTVEDGGTYRCGVELAGVTTLCSCALCCMRRWHCRDCE
>	2318	20	0.00169965	0.012078	1	DQTPRSVTKETGESLTINCVLRDASYALGSTCWYRKKSGSTNEESISKGGRYVETVNSGSKSFSLRINDLTVEDGGTYRCGVAGVLRCDYRLCSYAACGGGTVVTV
>	2319	20	0.00169965	0.012078	1	DQTPRSVTKETGESLTINCVLRDASYALGSTCWYRKKSGSTNDESISKGGRYVETVNSGSKSFSLRINDLTVEDGGTYRCGVGLGWDSCDCRPVLLGYAACGDGTAVTV
>	2325	20	0.00169965	0.012078	1	DQTPQTVTKETGESLTINCVLRDASYALGSTCWYRKKSGSTNEESISKGGRYVETVNSGSKSFSMRINDLTVEDSGTFRCGVSLGWGCDRLCARYSAACGGGTVVTV
>	2330	20	0.00169965	0.012078	1	DQTPQTITKVTGESLTINCVLRDASYALGSTCWYRKKSGSTNEESISIGGRYVETVNSGSKSFSMRINDLTVEDSGTFRCEASWLQTCAYAGCGRSGHCGDGTVVTV
>	2331	20	0.00169965	0.012078	1	DQTPQTITKFTGESLTINCVLRDASYALGSTCWYRKKSVSTHEESISIGGRYVETVNSGSKSFSMRINDLTVEDSGTFRCEASWLQTCAYAGCGRSGHCGGGTVVTV
>	2332	20	0.00169965	0.012078	1	DQTPQTITKFTGESLTINCVLRDASYALGSTCWYRKKSGSTNEESISIGGRYVETVNSGSKSFSMRINDLTVEDSGTFRCEASWRQTCAYAGCGRSGHCGGGTVVTV
>	2333	20	0.00169965	0.012078	1	DQTPQTITKFTGESLTINCVLRDASYALGSTCWYRKKSGSTNEESISIGGRYVETVNSGSKSFSMRINDLTVEDSGTFRCEASWLQTCSYAGCGRSGHCGDGTAVTV
>	2334	20	0.00169965	0.012078	1	DQTPQTITKFTGESLTINCVLRDASYALGSTCWYRKKSGSTNEESISIGGRYVETVNSGSKSFSMRINDLTVEDSGTFRCEASWLQTCAYAGCGRSGHGGGGTVVTV
>	2342	20	0.00169965	0.012078	1	DQTPQTITKETGESLTINCVVRDVSYALGSTCWYRKKSGSTNEESISKGGRYVETVNSGSKSFNMRINDLTVEDSGTYTCGVCRWCRATTIVSGAPSAACGGGTVVTV
>	2344	20	0.00169965	0.012078	1	DQTPQTITKETGESLTINCVPRDANYALGSACWYRKKSGSTNEESISKGGRYVETVNSGSKSFSLRINDLTVEDSGTFRCGIPPLLASFLRCDSLCTVRPAYCGDGTAVTV
>	2427	20	0.00169965	0.012078	1	DQTPQTITKETGESLTINCVLRDASYVLGSTCWYRKKSGSTNEESLSRGGRYVETVNSGSKSFSMRIDDLTVEDSGTFRCCRWWRDWECGPKNSAACGDGTAVTV
>	2428	20	0.00169965	0.012078	1	DQTPQTITKETGESLTINCVLRDASYALGSTCWYRTESGSTNEESRSKGGRYVETVNSGSKSFSMRINDLTVEDSGTFRCGVPRCGTAVTTGDGALGAMCGDGTAVTV
>	2429	20	0.00169965	0.012078	1	DQTPQTITKETGESLTINCVLRDASYALGSTCWYRKKSGSTNEESIWKGGRYVETVNSGSKSFSMRINDLTVEDSGTFRSGVGGDYAPALPWALLSVKGGTVVTV
>	2430	20	0.00169965	0.012078	1	DQTPQTITKETGESLTINCVLRDASYALGSTCWYRKKSGSTNEESISKGGRYVETVNSGSKSFSMRINDLTVEDSGTFRCGRGMVCDWKLCSIAAACGDGTAVTV
>	2431	20	0.00169965	0.012078	1	DQTPQTITKETGESLTINCVLRDASYALGSTCWYRKKSGSTNEESISKGGRYVETVNSGSKSFSMRINDLTVEDSGTFRCGGSPCALRLCCLWRWHCRDCE
>	2432	20	0.00169965	0.012078	1	DQTPQTITKETGESLTINCVLRDASYALGSTCWYRKKSGSTNEESISKGGRYVETVNSGSKSFSMRINDLTVEDSGTFRCGGLVICDLLCSSAAACGGGTVVTV
>	2433	20	0.00169965	0.012078	1	DQTPQTITKETGESLTINCVLRDASYALGSTCWYRKKSGSTNEESISKGGRYVETVNSGSKSFSMRINDLTVEDSGTFRCGGLVCPLAVTNVLLGRCCLWRWHCRDCE
>	2434	20	0.00169965	0.012078	1	DQTPQTITKETGESLTINCVLRDASYALGSTCWYRKKSGSTNEESISKGGRYVETVNSGSKSFSMRINDLTAEDSGTYRCNAHTLCSSLRSGVSGGGTAVTV
>	2435	20	0.00169965	0.012078	1	DQTPQTITKETGESLTINCVLRDASYALGSTCWYRKKSGSTNEESISKGGRYVETVNSGSKSFSLRINDLTVEDSGTYRCRDAGIFQGDCLRSDGYGDGTVVTV
>	2436	20	0.00169965	0.012078	1	DQTPQTITKETGESLTINCVLRDASYALGSTCWYRKKSGSTNEESISKGGRYVETVNRGSKSSSLRINDLTVEDSGTYRCNIMSHSLYGAACGRNDDADGGGTVVTV
>	2437	20	0.00169965	0.012078	1	DQTPQTITKETGESLTINCVLRDARYALGNTCWYRKKSGSTNEEKVSKGGRYVEIVNSASKSFSMRINDLTVEDSGTFRCGRRAWSSSCDELCSINSADCGDGTAVTV
>	2438	20	0.00169965	0.012078	1	DQTPQTITKETGESLTINCVLRDAPYDLGSTCWYRKKSGSTNEESISKGGRYVETVNSGSKSFSLRINDLTVEDGGTYRCGNRRWWVGSLCCMRRWHCRDCE
>	2439	20	0.00169965	0.012078	1	DQTPQTITKETGESLTINCVLRDANYDWLETCWYRKKSGSTNEESITKGGRYVETVNIASKSFSMRINDLTVEDSGTFRCGVNRWWTSCDPSCSYGDACGGGTVVTV
>	2440	20	0.00169965	0.012078	1	DQTPQTITKETGESLTINCVLRDANYALGSTCWYRKKSGSTNEESISKGGRYVETVNSGSKSFSMRINDLTVEDSGTFRCGTVYRGVICDYRLCSILSGACGGGTVVTV
>	2441	20	0.00169965	0.012078	1	DQTPQTITKETGESLTINCVLRDANYALGSTCWYRKKSGSTNEESISKGGRYVETVNSGSKSFSMRINDLTVEDSGTFRCGRYSSFGCDGLCSHYSYACGGGTVVTV
>	2442	20	0.00169965	0.012078	1	DQTPQTITKETGESLTINCVLRDANYALGNTCWYRKKSGSTNEESISKGGRYVETVNSGSKSFSLRINDLTPEDSGTFRCARHGMGCPQQCSSSAACGDGTAVTV
>	2445	20	0.00169965	0.012078	1	DQTPQTITKETGESLTINCVLQDANYALGSTCWYRKKSGSTSEESISTGGRYVETVNSGSKSFSMRINDLTVEDSGTFRCGVRLPNWGCNSISCALRSAACGGGTVVTV
>	2463	19	0.00161466	0.0114741	1	DQTPRSVTKETGESLTINCVLRDASYALGSTCWYRKKSGSTNEESISKGGRYVETVNSGSKSFSLRINDLTVEDGGTYRCGVRALDGQLCCLRRWHCRDCE
>	2464	19	0.00161466	0.0114741	1	DQTPRSVTKETGESLTINCVLRDASYALGSTCWYRKKSGSTNEESISKGGRYVETVNSGSKSFSLRINDLTVEDGGTYRCGVLSWSGSCDSDMCSFSYAACGDGTVVTV
>	2475	19	0.00161466	0.0114741	1	DQTPQTITTETGESLTVNCVLRDANAALGSTCWYRKKSGSTNEERISKGGRYVETVDSGVKSFSLRINDLTVEDSGTFRCGVGYSCIISCALSPAACGGGTVVTV
>	2477	19	0.00161466	0.0114741	1	DQTPQTITKFTGESLTINCVLRDASYALGSTCWYRKKSVSTHEESISIGGRYVETVNSGSKSFSMRINDLTVEDSGTFRCEASWLQTCAYAGCGRSGHCGDGTAVTV
>	2478	19	0.00161466	0.0114741	1	DQTPQTITKFTGESLTINCVLRDASYALGSTCWYRKKSGSTNEESISKGGRYVETVNSGSKSFSMRINDLTVEDSGTFRCEASWLQTCAYAGCGRSGHCGGGTVVTV
>	2479	19	0.00161466	0.0114741	1	DQTPQTITKFTGESLTINCVLRDASYALGSTCWYRKKSGSTNEESISIGGRYVETVNSGSKSFSMSINDLTVEDSGTFRCEASWLQTCAYAGCGRSGHCGGGTVVTV
>	2480	19	0.00161466	0.0114741	1	DQTPQTITKFTGESLTINCVLRDASYALGSTCWYRKKSGSTNEESISIGGRYVETVNSGSKSFSMRMNDLTVEDSGTFRCEASWLQTCAYAGCGRSGHCGGGTVVTV
>	2481	19	0.00161466	0.0114741	1	DQTPQTITKFTGESLTINCVLRDASYALGSTCWYRKKSGSTNEESISIGGRYVETVNSGSKSFSMRINDLTVEDSGTFRCEASWLQTCAYAGCGSSGHCGGGTVVTV
>	2482	19	0.00161466	0.0114741	1	DQTPQTITKFTGESLTINCVLRDASYALGSTCWYRKKSGSTNEESISIGGRYVETVNSGSKSFSMRINDLTVEDSGTFRCEASWLQTCAYAGCGRSGDCGDGTAVTV
>	2483	19	0.00161466	0.0114741	1	DQTPQTITKFTGESLTINCVLRDASYALGSTCWYRKKSGSTNEESISIGGRYVETVNSGSKSFSMRINDLTVEDSGTFRCAASWLQTCAYAGCGRSGHCGGGTVVTV
>	2484	19	0.00161466	0.0114741	1	DQTPQTITKFTGESLTINCVLRDASYALGSTCWYRKKSGSTNEESISIGGRYVETVNSGSKSFSMRINDLTVEDRGTFRCEARWLQTCAYAGCGRSGHCGGGTVVTV
>	2491	19	0.00161466	0.0114741	1	DQTPQTITKETGESLTINCVPRDFSYVSGRTCWYRKKSGSRNEETISKGGRYVETVNSGSKSFSLRINDLTVEDSGTFRCGVGLVCDYGCALLTDSAACGGGTVVTV
>	2492	19	0.00161466	0.0114741	1	DQTPQTITKETGESLTINCVLREATYVLGSTCWYRTKSGSTNEESISKGGRYVETVNSGSKSFSMRINDLTVEDSGTYRCGRYWSIGCDGLCSQHSASCGGGTVVTV
>	2609	19	0.00161466	0.0114741	1	DQTPQTITKETGESLTINCVLRDASYGLGSTCWYRKKSGSTKEESISKGGRGVETVNIGSKSFSMRINDLTVEDSGTFRCGHGAGCRSCALYPVACGGGTVVTV
>	2610	19	0.00161466	0.0114741	1	DQTPQTITKETGESLTINCVLRDASYALGSTCYDRKISGSTNEESISKGGRYVETVNSGSKSFSMRINDLTVEDSGTFRSAPGCPVTKLLTRRLCCLWRWHCRDCE
>	2611	19	0.00161466	0.0114741	1	DQTPQTITKETGESLTINCVLRDASYALGSTCWYRKKSGSTNEESISKGGRYVETVNSGSKSFSMRINDLTVEDSGTFRCGVVWRGVMCSGLCCLWRWHCRDCE
>	2612	19	0.00161466	0.0114741	1	DQTPQTITKETGESLTINCVLRDASYALGSTCWYRKKSGSTNEESISKGGRYVETVNSGSKSFSMRINDLTVEDSGTFRCGVQLAARGDSLCFLCCLWRWHCRDCE
>	2613	19	0.00161466	0.0114741	1	DQTPQTITKETGESLTINCVLRDASYALGSTCWYRKKSGSTNEESISKGGRYVETVNSGSKSFSMRINDLTVEDSGTFRCGVGAGVIPTAACGGGTVVTV
>	2614	19	0.00161466	0.0114741	1	DQTPQTITKETGESLTINCVLRDASYALGSTCWYRKKSGSTNEESISKGGRYVETVNSGSKSFSMRINDLTVEDSGTFRCGVCGWCKPCSSNCCLWRWHCRDCE
>	2615	19	0.00161466	0.0114741	1	DQTPQTITKETGESLTINCVLRDASYALGSTCWYRKKSGSTNEESISKGGRYVETVNSGSKSFSMRINDLTVEDSGTFRCGLAGVWKLSPCALCCLWRWHCRDCE
>	2616	19	0.00161466	0.0114741	1	DQTPQTITKETGESLTINCVLRDASYALGSTCWYRKKSGSTNEESISKGGRYVETVNSGSKSFSMRINDLTVEDSGTFRCGGGVAALCSSRLCCLWRWHCRDCE
>	2617	19	0.00161466	0.0114741	1	DQTPQTITKETGESLTINCVLRDASYALGSTCWYRKKSGSTNEESISKGGRYVETVNSGSKSFSMRINDLTVEDSGTFRCGGGGDRCSWTNSAACGGGTVVTV
>	2618	19	0.00161466	0.0114741	1	DQTPQTITKETGESLTINCVLRDASYALGSTCWYRKKSGSTNEESISKGGRYVETVNSGSKSFSLRINDLTVEDSGTYRCRAHHVLRADHVLRSCKSDVYGGGTVVTV
>	2619	19	0.00161466	0.0114741	1	DQTPQTITKETGESLTINCVLRDASYALGSTCWYRKKSGSTNEESISKGGRYVETVNSGSKSFSLRINDLTVEDSGTYRCRAHHVLRADHVLRSCKSDVYGDGTAVTV
>	2620	19	0.00161466	0.0114741	1	DQTPQTITKETGESLTINCVLRDASYALGSTCWYRKKSGSTNEESISKGGRYVETVNSGSKSFSLRINDLTVEDSGTYRCNVYYLSHGPEYCDVYGGGTVVTV
>	2621	19	0.00161466	0.0114741	1	DQTPQTITKETGESLTINCVLRDASYALGSTCWYRKKSGSTNEESISKGGRYVETVNSGSKSFSLRINDLTVEDSGTYRCNTHSVRGSCRNEVGNYDVYGGGTVVTV
>	2622	19	0.00161466	0.0114741	1	DQTPQTITKETGESLTINCVLRDASYALGSTCWYRKKSGSTNEESISKGGRYVETVNSGSKSFSLRINDLTVEDGGTYRCGDRALDHLCCMRRWHCRDCE
>	2623	19	0.00161466	0.0114741	1	DQTPQTITKETGESLTINCVLRDARHALGGTCWYRKKSGSTNEENISKGGRYVETFNSGSKSFSMRINDLTVEDSGTFRCGTNLWGGSCDELCSRTPAACGGGTVVTV
>	2624	19	0.00161466	0.0114741	1	DQTPQTITKETGESLTINCVLRDAPYAWGSTCWYRKKSGSTKEEMISIGGRYVETVNSGSKSFSMRIDDLTVEDSGTFHCGVGYSCRVRCALNTVACGGGTAVTV
>	2625	19	0.00161466	0.0114741	1	DQTPQTITKETGESLTINCVLRDANYALLRTCWYRKKSGSTNEESISKGGRYVETVNSGSKSFSMRINDLTVEDSGTFRCGVCAGSWCVCPLCSAACGDGTAVTV
>	2626	19	0.00161466	0.0114741	1	DQTPQTITKETGESLTINCVLRDANYALGDTCWYRKKLGSTNEESISRGGRYVETVNSGSKSFSMRINDLTVEDSGTFRCGTRISWFRCDPRLCSSPGACGDGTAVTV
>	2635	19	0.00161466	0.0114741	1	DQTPQTITKETGESLTINCALRDALYALGSTCWYRKTSGLTNEESISKGGRFVETFNSGSKSFSMRINDLTVEDSGTFRCGVCIGWCGGCKGLCSRNSAACGGGTVVTV
>	2637	19	0.00161466	0.0114741	1	DQTPQTITKETGESLLINCVLRDAIYALGRTCWYRKKSGSTNEEIISKGGRYVETVNSGSKSFSMRINDLTVEDSGTFRCGRYYSSGCDGLCSRNSHACGGGTVVTV
>	2651	19	0.00161466	0.0114741	1	DQTPQAITKETGESLTINCVLRDAMHALGGTCWYRKKSGSTNEESISKGGRYVETVNSGSKSFSMRINDLRVEDSGTFRCGRGPCCDARRALYPAACGGGTVVTV
>	2659	18	0.00152968	0.0108702	1	DQTPRSVTKETGESLTINCVLRDASYALGSTCWYRKKSGSTNEESISKGGRYVETVNSGSKSFSLRINDLTVEDGGTYRCGVCDSCSCTRCMRRWHCRDCE
>	2660	18	0.00152968	0.0108702	1	DQTPRSVTKETGESLTINCVLRDASYALGSTCWYRKKSGSTNEESISKGGRYVETVNSGSKSFSLRINDLTVEDGGTYRCGVAGVLRCDYRLCSYAACGDGTAVTV
>	2661	18	0.00152968	0.0108702	1	DQTPRSVTKETGESLTINCVLRDASYALGSTCWYRKKSGSTLEESISKGGRYVETVNSGSKSFSLRINDLTVEDGGTYRCGADWSSCEHGCAVRVHAACGDGTAVTV
>	2662	18	0.00152968	0.0108702	1	DQTPRSVTKETGESLTINCVLRDASYALGSTCWTRKKSGSTNEESISKGGRYVETVNSGSKSFSLRINDLTVEDGGTYRCGEGYACDSIAVLYGDGTAVTV
>	2672	18	0.00152968	0.0108702	1	DQTPQTITKFTGESLTINCVLRDASYALGSTCWYRKKSGSTNEESISRGGRYVETVNSGSKSFSMRINDLTVEDSGTFRCEASWLQTCAYAGCGRSGHCGGGTVVTV
>	2673	18	0.00152968	0.0108702	1	DQTPQTITKFTGESLTINCVLRDASYALGSTCWYRKKSGSTNEESISIGGRYVETVNSGSKSFSMRINDLTVEDSGTVRCEASWLQTCAYAGCGRSGHCGGGTAVTV
>	2674	18	0.00152968	0.0108702	1	DQTPQTITKFTGESLTINCVLRDASYALGSTCWYRKKSGSTNEESISIGGRYVETVNSGSKSFSMRINDLTVEDSGTFRCGASWLQTCAYAGCGRSGHCGGGTVVTV
>	2675	18	0.00152968	0.0108702	1	DQTPQTITKFTGESLTINCVLRDASYALGSTCWYRKKSGSTNEESISIGGRYVETVNSGSKSFSMRINDLTVEDSGTFRCEASWLQTCAYAGCGRSRHCGGGTVVTV
>	2676	18	0.00152968	0.0108702	1	DQTPQTITKFTGESLTINCVLRDASYALGSTCWYRKKSGSTNEESISIGGRYVETVNSGSKSFSMRINDLTVEDSGTFRCEASWLQTCAYAGCGRSGHCGEGTAVTV
>	2677	18	0.00152968	0.0108702	1	DQTPQTITKFTGESLTINCVLRDASYALGSTCWYRKKSGSTNEESISIGGRYVETVNSGSKSFSMRINDLTVEDSGTFRCEASWLQTCAYAGCGRSEHCGGGTVVTV
>	2678	18	0.00152968	0.0108702	1	DQTPQTITKFTGESLTINCVLRDASYALGSTCWYRKKSGSTNEESISIGGRYVETVNIGSKSFSMRINDLTVEDSGTFRCEASWLQTCAYAGCGRSGHCGGGTVVTV
>	2679	18	0.00152968	0.0108702	1	DQTPQTITKFTGESLTINCVLRDASYALGSTCWYRKKSGSTNEESISIGGRSVETVNSGSKSFSMRINDLTVEDSGTFRCEASWLQTCAYAGCGRSGHCGGGTVVTV
>	2680	18	0.00152968	0.0108702	1	DQTPQTITKFTGESLTINCVLRDASYALGSTCWYRKKSGSTNEESIAIGGRYVETVNSGSKSFSMRINDLTVEDSGTFRCEASWLQTCAYAGCGRSGHCGGGTVVTV
>	2690	18	0.00152968	0.0108702	1	DQTPQTITKETGESLTINCVLRIASYALGSTCWYRKKSGSTNEESISKGGRYVETVNSGSKSFSMRINDLTVEDSGTFRCGEDIAGVSVTSSCALGRCCLWRWHCRDCE
>	2704	18	0.00152968	0.0108702	1	DQTPQTITKETGESLTINCVLRDTKLGLGSTCWYRKKSGSTNEEKISKGGRYVETVNSGSKSFSMRINDLTVEDSGTFRCGIWCVAVTECSNSAACGDGTAVTV
>	2799	18	0.00152968	0.0108702	1	DQTPQTITKETGESLTINCVLRDAVYALGSTCWYRKKSGSTNEETISKGGRYVETVNSGSKSFSMRINDLTVEDSGTWRCGVCEILIAGVRTKWALYGGGTVVTV
>	2800	18	0.00152968	0.0108702	1	DQTPQTITKETGESLTINCVLRDATDALGSTCWYRKKSVSTNEESISKGGRYGEAVNSGSKSFSSRITDLTGRDSGTPRCGGTQGWCGSVRGLPPLARRSAACGGGTVVTV
>	2801	18	0.00152968	0.0108702	1	DQTPQTITKETGESLTINCVLRDASYALGSTCWYRKKSGSTNEESISKGGRYVETVNSGSKSFSMRINDLTVEDSGTFRCGYAGARPLCCLWRWHCRDCE
>	2802	18	0.00152968	0.0108702	1	DQTPQTITKETGESLTINCVLRDASYALGSTCWYRKKSGSTNEESISKGGRYVETVNSGSKSFSMRINDLTVEDSGTFRCGWVGAGARDYVLLPSSAACGGGTVVTV
>	2803	18	0.00152968	0.0108702	1	DQTPQTITKETGESLTINCVLRDASYALGSTCWYRKKSGSTNEESISKGGRYVETVNSGSKSFSMRINDLTVEDSGTFRCGVSLVASCDYLVLSLCCLWRWHCRDCE
>	2804	18	0.00152968	0.0108702	1	DQTPQTITKETGESLTINCVLRDASYALGSTCWYRKKSGSTNEESISKGGRYVETVNSGSKSFSMRINDLTVEDSGTFRCGVLVSLSCGLASAACGGGTVVTV
>	2805	18	0.00152968	0.0108702	1	DQTPQTITKETGESLTINCVLRDASYALGSTCWYRKKSGSTNEESISKGGRYVETVNSGSKSFSMRINDLTVEDSGTFRCGVGRRSWCDYPALCCLWRWHCRDCE
>	2806	18	0.00152968	0.0108702	1	DQTPQTITKETGESLTINCVLRDASYALGSTCWYRKKSGSTNEESISKGGRYVETVNSGSKSFSMRINDLTVEDSGTFRCGVCYSWCVVVTRCSFGCCLWRWHCRDCE
>	2807	18	0.00152968	0.0108702	1	DQTPQTITKETGESLTINCVLRDASYALGSTCWYRKKSGSTNEESISKGGRYVETVNSGSKSFSMRINDLTVEDSGTFRCGRYNWCGCDSGALDSQLCCLWRWHCRDCE
>	2808	18	0.00152968	0.0108702	1	DQTPQTITKETGESLTINCVLRDASYALGSTCWYRKKSGSTNEESISKGGRYVETVNSGSKSFSMRINDLTVEDSGTFRCGLVSPTVTGALAILCCLWRWHCRDCE
>	2809	18	0.00152968	0.0108702	1	DQTPQTITKETGESLTINCVLRDASYALGSTCWYRKKSGSTNEESISKGGRYVETVNSGSKSFSMRINDLTVEDSGTFRCGILTGRDGTRRWHCRDCE
>	2810	18	0.00152968	0.0108702	1	DQTPQTITKETGESLTINCVLRDASYALGSTCWYRKKSGSTNEESISKGGRYVETVNSGSKSFSMRINDLTVEDSGTFRCGIHHSEPCDPVLLCCLWRWHCRDCE
>	2811	18	0.00152968	0.0108702	1	DQTPQTITKETGESLTINCVLRDASYALGSTCWYRKKSGSTNEESISKGGRYVETVNSGSKSFSMRINDLTVEDSGTFRCGAGVTAVTTPSCAQRNSAACGGGTVVTV
>	2812	18	0.00152968	0.0108702	1	DQTPQTITKETGESLTINCVLRDASYALGSTCWYRKKSGSTNEESISKGGRYVETVNSGSKSFSMRINDLTVEDSGTFRCDLVGSVTTPVLSGCLWRWHCRDCE
>	2813	18	0.00152968	0.0108702	1	DQTPQTITKETGESLTINCVLRDASYALGSTCWYRKKSGSTNEESISKGGRYVETVNSGSKSFSLRINDLTVEDSGTFRCEASWLQTCAYAGCGRSGHCGGGTVVTV
>	2814	18	0.00152968	0.0108702	1	DQTPQTITKETGESLTINCVLRDANYALGRTCWYRRKSGSTNEEIISKGGRYVETVNSGSKSFSMRINDLTVEDSGTFRCGIHCRWCRCDPEVCSKAAACGGGTVVTV
>	2815	18	0.00152968	0.0108702	1	DQTPQTITKETGESLTINCVLRDANYALGRTCWYRKISGSGNEERLPKGPRYVETVNSESKSFSMRINDLTVEDSGTFRCGVGLLNSCDSTCSWAAACGGGTVVTV
>	2816	18	0.00152968	0.0108702	1	DQTPQTITKETGESLTINCVLRDANYALGGTCWYRQKLGSTNEESISKGGRYVETVNSGSKSFSMRINDLTVEDSGAFRCGTLISGFTCDPKLCSNPAMCGGGTVVTV
>	2817	18	0.00152968	0.0108702	1	DQTPQTITKETGESLTINCVLRDAKYALGRTCWYRKKSGSTSEESISNGGRYVETVDSGSKSFSMRINDLTVEDSGTFRCGVPAWGLCRSALCSLNSAACGGGTVVTV
>	2818	18	0.00152968	0.0108702	1	DQTPQTITKETGESLTINCVLRDAKSGLGSTCWYRKKSGSTNEESISKGGRYVETVNSGSKSFSLRINDLTVEDSGTFRCGRGPVCPAAVSLCSVYSSAACGGGTVVTV
>	2830	18	0.00152968	0.0108702	1	DQTPQTITKAAGESLTINCVLRDASYALGRTCWYRKKSGSTNEESISKGGRYVETVNSGSKSFSMRINDLTVEDSGTFRCGRYTLSGCNGLCSRHSAACGGGTVVTV
>	2848	17	0.0014447	0.0102663	1	DQTPRSVTKETGESLTINCVLRDASYALGVTCWYRKKSGSTNEESISLGGRYVETVNSGSKSFSLRINDLTVEDGGTYRCGGHIAGVACDYGCGVELRYNACGGGTVVTV
>	2849	17	0.0014447	0.0102663	1	DQTPRSVTKETGESLTINCVLRDASYALGSTCWYRKKSGSTNEESISKGGRYVETVNSGSKSFSLRINDLTVEDGGTYRCGVWAWCGPHWYHLCCMRRWHCRDCE
>	2850	17	0.0014447	0.0102663	1	DQTPRSVTKETGESLTINCVLRDASYALGSTCWYRKKSGSTNEESISKGGRYVETVNSGSKSFSLRINDLTFEDGGTYRCGENGVCRACCYVLLTLRCMRRWHCRDCE
>	2853	17	0.0014447	0.0102663	1	DQTPQTVTKETGESLTINCVLRDASYELTTTCWKRTKSGSTREESIPKGGRYRETANSGSKYFSMRINDLTVEDSGTFRCCVGRSALVSCALNAAACGGGTVVTV
>	2865	17	0.0014447	0.0102663	1	DQTPQTITKFTGESLTINCVLRDVSYALGSTCWYRKKSGSTNEESISIGGRYVETVNSGSKSFSMRINDLTVEDSGTFRCEASWLQTCAYAGCGRSGHCGGGTVVTV
>	2866	17	0.0014447	0.0102663	1	DQTPQTITKFTGESLTINCVLRDASYALGSTCWYRKKSGSTNEESISIGGRYVETVNSGSKSFSMRINDLTVEDRGTFRCEASWLQTCAYAGCGRSGNCGGGTVVTV
>	2867	17	0.0014447	0.0102663	1	DQTPQTITKFTGESLTINCVLRDASYALGSTCWYRKKSGSTNEESISIGGRYVETVNSGSKSFSMRIKDLTVEDSGTFRCEASWLQTCAYAGCGRSGHCGGGTAVTV
>	2868	17	0.0014447	0.0102663	1	DQTPQTITKFTGESLTINCVLRDASYALGSTCWYRKKSGSKNEESISIGGRYVETVNSGSKSFSMRINDLTVEDSGTFRCEASWLQTCAYAGCGRSGHCGGGTAVTV
>	2878	17	0.0014447	0.0102663	1	DQTPQTITKETGESLTINCVPRDVSHELGSTCWYRVKSGSAYEESVSKGGRYVETVFSAPDSAFSMRINDLTVEDSGTFRCGVSRHSWCPAQCDGSFACGGGTAVTV
>	3010	17	0.0014447	0.0102663	1	DQTPQTITKETGESLTINCVLRDESVDLGSVCWYRKKSGSTNEESITTGGRYVETINSGSKSFSLRINDLTVEDSGTFRCGIWCRAVRLCSNSAFCGDGTVVTV
>	3012	17	0.0014447	0.0102663	1	DQTPQTITKETGESLTINCVLRDAVYALGSTCWYRKKSGSTNEETISKGGRYVETVNSGSKSFSMRINDLTVEDSGTWRCGVCEILIAGVRTKWALYGDGTAVTV
>	3013	17	0.0014447	0.0102663	1	DQTPQTITKETGESLTINCVLRDASYELGSTCWYRKTSGSTNEESISKGGRYVETVNSGSKSFSMRINDLTVEDSGTFRCGLCRCYCLDYVRRCAACGGGTVVTV
>	3014	17	0.0014447	0.0102663	1	DQTPQTITKETGESLTINCVLRDASYALRSTCWYRKKAGSTNEESISKGGRYVETVNSGSKSFSMRINDLTVEDSGTFRCGASGWWVSCVEVCGNHAVCGDGTAVTV
>	3016	17	0.0014447	0.0102663	1	DQTPQTITKETGESLTINCVLRDASYALGSTCWYRKKSGSTNEESISKGGRYVETVNTGSKSFNMRINDLTVEDSGTYTCGVCRWCRATTIVSGAPSAACGGGTVVTV
>	3017	17	0.0014447	0.0102663	1	DQTPQTITKETGESLTINCVLRDASYALGSTCWYRKKSGSTNEESISKGGRYVETVNSGSKSFSMRINDLTVEDSGTFRCGVPGWSSCDIWVLFLLCCLWRWHCRDCE
>	3018	17	0.0014447	0.0102663	1	DQTPQTITKETGESLTINCVLRDASYALGSTCWYRKKSGSTNEESISKGGRYVETVNSGSKSFSMRINDLTVEDSGTFRCGVGWSTSVTRCARGTGPLRLWRWHCRDCE
>	3019	17	0.0014447	0.0102663	1	DQTPQTITKETGESLTINCVLRDASYALGSTCWYRKKSGSTNEESISKGGRYVETVNSGSKSFSMRINDLTVEDSGTFRCGVGVHSAACGGGTVVTV
>	3020	17	0.0014447	0.0102663	1	DQTPQTITKETGESLTINCVLRDASYALGSTCWYRKKSGSTNEESISKGGRYVETVNSGSKSFSMRINDLTVEDSGTFRCGVGRCPIAVTTLRLCCLWRWHCRDCE
>	3021	17	0.0014447	0.0102663	1	DQTPQTITKETGESLTINCVLRDASYALGSTCWYRKKSGSTNEESISKGGRYVETVNSGSKSFSMRINDLTVEDSGTFRCGVCVCYPAVTTVLCCLWRWHCRDCE
>	3022	17	0.0014447	0.0102663	1	DQTPQTITKETGESLTINCVLRDASYALGSTCWYRKKSGSTNEESISKGGRYVETVNSGSKSFSMRINDLTVEDSGTFRCGVCRYSAACGDGTAVTV
>	3023	17	0.0014447	0.0102663	1	DQTPQTITKETGESLTINCVLRDASYALGSTCWYRKKSGSTNEESISKGGRYVETVNSGSKSFSMRINDLTVEDSGTFRCGSCALSAACGGGTVVTV
>	3024	17	0.0014447	0.0102663	1	DQTPQTITKETGESLTINCVLRDASYALGSTCWYRKKSGSTNEESISKGGRYVETVNSGSKSFSMRINDLTVEDSGTFRCGRGMVCDWKLCSIAAACGGGTAVTV
>	3025	17	0.0014447	0.0102663	1	DQTPQTITKETGESLTINCVLRDASYALGSTCWYRKKSGSTNEESISKGGRYVETVNSGSKSFSMRINDLTVEDSGTFRCGGVRCDLCALDDPLCCLWRWHCRDCE
>	3026	17	0.0014447	0.0102663	1	DQTPQTITKETGESLTINCVLRDASYALGSTCWYRKKSGSTNEESISKGGRYVETVNSGSKSFSMRINDLTVEDSGTFRCGDSWCDPGDPALCCLWRWHCRDCE
>	3027	17	0.0014447	0.0102663	1	DQTPQTITKETGESLTINCVLRDASYALGSTCWYRKKSGSTNEESISKGGRYVETVNSGSKSFSMRINDLTVEDSGTFRCGAVTRSCALDSAACGGGTVVTV
>	3028	17	0.0014447	0.0102663	1	DQTPQTITKETGESLTINCVLRDASYALGSTCWYRKKSGSTNEESISKGGRYVETVNSGSKSFSMRINDLTVEDSGTFRCGASDRSCALVPICCLWRWHCRDCE
>	3029	17	0.0014447	0.0102663	1	DQTPQTITKETGESLTINCVLRDASGALGSTCWYRKKSGSTNEESISKGGRYVETVNSGSKSFSMRINDLTVEDSGTFRCGVPVLGWCPSSCGLLNGCGDGTAVTV
>	3030	17	0.0014447	0.0102663	1	DQTPQTITKETGESLTINCVLRDARYAFYKTCFHRKKSGSTNEESISKGGRYVESVNSGSTSLSMRMNDLTADVSGTFRYSGSLSSCFVLDRCLWRWHCRDCE
>	3031	17	0.0014447	0.0102663	1	DQTPQTITKETGESLTINCVLRDANYALGATCWYRKKSGSTKEEIFEIGGRYVETVNSGSKSFSMRINDLTVEDSGTWYCGVGYSCRARCVLNTQACGCGTAVTV
>	3043	17	0.0014447	0.0102663	1	DQTPQTITKETGESLTIICVLRDASYVLGSTCWYRKKSGSTNEESISKGGRYVETVNSGSKSFSMRINDLTVEDSGTFRCGISCDCACYRCLWRWHCRDCE
>	3061	17	0.0014447	0.0102663	1	DQTPHTITKFTGESLTINCVLRDASYALGSTCWYRKKSGSTNEESISIGGRYVETVNSGSKSFSMRINDLTVEDSGTFRCEASWLQTCAYAGCGRSGHCGGGTAVTV
>	3062	17	0.0014447	0.0102663	1	DQTPHTITKFTGESLTINCVLRDASYALGSTCWYRKKSGSTNEESISIGGRYVETVNSGSKSFSMRINDLTVEDSGTFRCEASWLQTCAYAGCGRSGHCGDGTAVTV
>	3068	16	0.00135972	0.00966236	1	DQTPRSVTKETGESLTINCVLRDATYALGRTCWYRKKSGSTNEESISLGGRYVETDNSRSKSFSLTINDLTVEDGGTYRCGHGQSRCDGPLGCYGTCGDGTVVTV
>	3069	16	0.00135972	0.00966236	1	DQTPRSVTKETGESLTINCVLRDASYALGSTCWYRKKSGSTNEESISKGGRYVETVNSGSKSFSLRINDLTVEDGGTYRCGVPCDYGSCALYTACGDGTAVTV
>	3070	16	0.00135972	0.00966236	1	DQTPRSVTKETGESLTINCVLRDASYALGSTCWYRKKSGSTNEESISKGGRYVETVNSGSKSFSLRINDLTVEDGGTYRCGEGYACDSIAVLYGDGTAVTV
>	3084	16	0.00135972	0.00966236	1	DQTPQTITKFTGESLTINCVLRDASYALGSTCWYRKKSGSTNEESISIGGRYVETVNSGSKSFSMRINDLTVEDSGTFRCEASWLQTGAYAGCGRSGHCGGGTVVTV
>	3085	16	0.00135972	0.00966236	1	DQTPQTITKFTGESLTINCVLRDASYALGSTCWYRKKSGSTNEESISIGGRYVETVNSGSKSFSMRINDLTVEDSGTFRCEASWLQTCVYAGCGRSGHCGGGTVVTV
>	3086	16	0.00135972	0.00966236	1	DQTPQTITKFTGESLTINCVLRDASYALGSTCWYRKKSGSTNEESISIGGRYVETVNSGSKSFSMRINDLTVEDSGTFRCEASWLQTCAYAGCGRSGHCGGGTVVPV
>	3087	16	0.00135972	0.00966236	1	DQTPQTITKFTGESLTINCVLRDASYALGSTCWYRKKSGSTNEESISIGGRYVETVNSGSKSFSMRINDLTVEDSGTFRCEASWLQTCAYAGCGRSGHCGGGTVVNV
>	3088	16	0.00135972	0.00966236	1	DQTPQTITKFTGESLTINCVLRDASYALGSTCWYRKKSGSTNEESISIGGRYVETVNSGSKSFSMRINDLTVEDSGTFRCEASWLQTCAYAGCGRSGDCGGGTAVTV
>	3089	16	0.00135972	0.00966236	1	DQTPQTITKFTGESLTINCVLRDASYALGSTCWYRKKSGSTNEESISIGGRYVETVNSGSKSFSMRINDLTVEDSGTFRCEASWLQTCAYAGCGRAGHCGGGTVVTV
>	3090	16	0.00135972	0.00966236	1	DQTPQTITKFTGESLTINCVLRDASYALGSTCWYRKKSGSTNEESISIGGRYVETVNSGSKSFSMRINDLTVEDSGTCRCEASWLQTCAYAGCGRSGHCGDGTAVTV
>	3091	16	0.00135972	0.00966236	1	DQTPQTITKFTGESLTINCVLRDASYALGSTCWYRKKSGSTNEESISIGGRYVETVNSGSKSFSMRIKDLTVEDSGTFRCEASWLQTCAYAGCGRSGHCGDGTAVTV
>	3092	16	0.00135972	0.00966236	1	DQTPQTITKFTGESLTINCVLRDASYALGSTCWYRKKSGSTNEESISIGGRYVETVNSGSKSFSLRINDLTVEDSGTFRCEASWLQTCAYAGCGRSGHCGDGTAVTV
>	3100	16	0.00135972	0.00966236	1	DQTPQTITKETGESLTISCVLRDATWPLGSTCWYRISTGSTNEENISKGGRYVETVNSGTNSFSMRISDLKPADSGTFRCASCSNPQCGCPACTSHSACGSGTVVTV
>	3112	16	0.00135972	0.00966236	1	DQTPQTITKETGESLTINCVLREAISALGNTCWYRKKSGSTNEETMLLGGRYVETVNSASTSFSLRINDLTVEDSGTYRCRARCWDPQLVVVGDGTAVTV
>	3255	16	0.00135972	0.00966236	1	DQTPQTITKETGESLTINCVLRDATFALGTTCWYRKKSGSRKEESISIGGRYVETVNSGSKSFSMRINDLTVEDSGTFRCGAQATGGCKVCAFPLFAACGGGTVVTV
>	3256	16	0.00135972	0.00966236	1	DQTPQTITKETGESLTINCVLRDASYALRSTCWYRKKAGSTNEESISKGGRYVETVNSGSKSFSMRINDLTVEDSGTFRCGASGWWVSCVEVCGNHAVCGGGTAVTV
>	3257	16	0.00135972	0.00966236	1	DQTPQTITKETGESLTINCVLRDASYALGSTCWYRKRSGSTNEESISKGGRYVETVNSGSKSFSMRINDLTVEDSGTFRCGDHSWCRAVTPELCSSGCCLWRWHCRDCE
>	3258	16	0.00135972	0.00966236	1	DQTPQTITKETGESLTINCVLRDASYALGSTCWYRKKSGSTNEESISKGGRYVETVNSGSKSFSMRINDLTVEDSGTFRCGVYSCCNRALANSAACGDGTAVTV
>	3259	16	0.00135972	0.00966236	1	DQTPQTITKETGESLTINCVLRDASYALGSTCWYRKKSGSTNEESISKGGRYVETVNSGSKSFSMRINDLTVEDSGTFRCGVSAMVYVTTRDRCLWRWHCRDCE
>	3260	16	0.00135972	0.00966236	1	DQTPQTITKETGESLTINCVLRDASYALGSTCWYRKKSGSTNEESISKGGRYVETVNSGSKSFSMRINDLTVEDSGTFRCGVGLPAVLNSAACGGGTVVTV
>	3261	16	0.00135972	0.00966236	1	DQTPQTITKETGESLTINCVLRDASYALGSTCWYRKKSGSTNEESISKGGRYVETVNSGSKSFSMRINDLTVEDSGTFRCGVEVAGDYVRSFPCCLWRWHCRDCE
>	3262	16	0.00135972	0.00966236	1	DQTPQTITKETGESLTINCVLRDASYALGSTCWYRKKSGSTNEESISKGGRYVETVNSGSKSFSMRINDLTVEDSGTFRCGVCNGWCGGRCALEDCCLWRWHCRDCE
>	3263	16	0.00135972	0.00966236	1	DQTPQTITKETGESLTINCVLRDASYALGSTCWYRKKSGSTNEESISKGGRYVETVNSGSKSFSMRINDLTVEDSGTFRCGRNCEGTTRSLCSSAACGGGTVVTV
>	3264	16	0.00135972	0.00966236	1	DQTPQTITKETGESLTINCVLRDASYALGSTCWYRKKSGSTNEESISKGGRYVETVNSGSKSFSMRINDLTVEDSGTFRCGRAGCTDSCALEFSAACGGGTVVTV
>	3265	16	0.00135972	0.00966236	1	DQTPQTITKETGESLTINCVLRDASYALGSTCWYRKKSGSTNEESISKGGRYVETVNSGSKSFSMRINDLTVEDSGTFRCGGYVAPCCCLWRWHCRDCE
>	3266	16	0.00135972	0.00966236	1	DQTPQTITKETGESLTINCVLRDASYALGSTCWYRKKSGSTNEESISKGGRYVETVNSGSKSFSMRINDLTVEDSGTFRCGGVVGAVKTAVLPKLCCLWRWHCRDCE
>	3267	16	0.00135972	0.00966236	1	DQTPQTITKETGESLTINCVLRDASYALGSTCWYRKKSGSTNEESISKGGRYVETVNSGSKSFSMRINDLTVEDSGTFRCGGVKGDYRPRQLCCLWRWHCRDCE
>	3268	16	0.00135972	0.00966236	1	DQTPQTITKETGESLTINCVLRDASYALGSTCWYRKKSGSTNEESISKGGRYVETVNSGSKSFSMRINDLTVEDSGTFRCGGPTSAVTTSLEGPICCLWRWHCRDCE
>	3269	16	0.00135972	0.00966236	1	DQTPQTITKETGESLTINCVLRDASYALGSTCWYRKKSGSTNEESISKGGRYVETVNSGSKSFSLRINDLTVEDSGTYRCHTKRSWCAAFWNDVDGDGTAVTV
>	3270	16	0.00135972	0.00966236	1	DQTPQTITKETGESLTINCVLRDASYALGSTCWYRKKSGSTNEESISKGGRYVETVNSGSKSFSLRINDLTSGDSGTYHCNAYTAGPYDCPAGAKHYDLHGGGTVVTV
>	3271	16	0.00135972	0.00966236	1	DQTPQTITKETGESLTINCVLRDASYALGSTCWYRKKSGSTIEESISKGGRYVETVNSGSKSFSMRINDLTVEDSGTFRCGRTVAANCYPTLCEHSHACGGGTVVTV
>	3272	16	0.00135972	0.00966236	1	DQTPQTITKETGESLTINCVLRDASYALGSTCWYRKKSGSTHEESISKGGRYVETVNSGSKSFSMRINDLTVEDSGTFRCGRAGYGSCDSLCSFNSAACGGGTVVTV
>	3273	16	0.00135972	0.00966236	1	DQTPQTITKETGESLTINCVLRDASYALGSTCWYRKKSGSTHEESISKGGRYVETVNSGSKSFSMRINDLTVEDSGTFRCGRAGYGSCDSLCSFNSAACGGGTAVTV
>	3274	16	0.00135972	0.00966236	1	DQTPQTITKETGESLTINCVLRDASHALGSTCWYRKASGSTKEESISKGGRYVETVNSGTKSFSLRINDLTVGDSGTFRCGVGARCTVFTCALGYHSAACGGGTVVTV
>	3275	16	0.00135972	0.00966236	1	DQTPQTITKETGESLTINCVLRDANYALGNTCWYRSQSGSTNEESISKGGRYVETVNSGSKSFSMRINDLTVEDSGTFRCGVCRSSWSACLIGHAACGGGTAVTV
>	3276	16	0.00135972	0.00966236	1	DQTPQTITKETGESLTINCVLRDAIYELGKTCWYRKKSGSTNEESISNGGRYVETVNSGSKSFSMRINDLTTEDSGTFRCGVSFTGWCVTRCVLSADCGGGTVVTV
>	3278	16	0.00135972	0.00966236	1	DQTPQTITKETGESLTINCVLKDANYALGSTCWYRKKSGSTNEESISKGGRYVETVNSGSKTFSMRINDLTVEDSGTFRCGLCRLYLLCDGPRASSACGDGTAVTV
>	3296	16	0.00135972	0.00966236	1	DQTPQTITKETGESLIITCVRGAADYALGSTCWYRKKSGSTNEESIQKGGRYVETENSATGSFSLRINDLTVEDSGTYRCATRCWLPQLVRYGGGTVVTV
>	3309	16	0.00135972	0.00966236	1	DQTPQAITKETGESLTINCVLRDANYELGSTCWYRKPSGSVNEENISKGGRYVETVNRGSKSFSMRINDLTVEDSGTFRCGVRNNWGVCDYNCARLFACGGGTVVTV
>	3317	16	0.00135972	0.00966236	1	DQTPKTITKFTGESLTINCVLRDASYALGSTCWYRKKSGSTNEESISIGGRYVETVNSGSKSFSMRINDLTVEDSGTFRCEASWLQTCAYAGCGRSGHCGGGTVVTV
>	3328	15	0.00127473	0.00905846	1	DQTPRSVTKETGESLTINCVLRDATYALGSTCWYRKKSGSTNEESISKGGRYVETVNSGSESFSLRINDLTVEDGGTYRCGHQASLLHNCPSSCAVGPYVACGGGTVVTV
>	3329	15	0.00127473	0.00905846	1	DQTPRSVTKETGESLTINCVLRDASYALGSTCWYRTKSGSTNEESISKGGRYVETVNSGSKSFSLRINDLTVEDGGTYRCGVGWFCDCALGAACGDGTAVTV
>	3330	15	0.00127473	0.00905846	1	DQTPRSVTKETGESLTINCVLRDASYALGSTCWYRKKSGSTNEESISKGGRYVETVNSGSKSFSLRINDLTVEDSGTYRCRDAGIFQGDCLRSDGYGDGTAVTV
>	3331	15	0.00127473	0.00905846	1	DQTPRSVTKETGESLTINCVLRDASYALGSTCWYRKKSGSTNEESISKGGRYVETVNSGSKSFSLRINDLTVEDGGTYRCGVSTSGCDYSMCSSWKYAGCGDGTAVTV
>	3332	15	0.00127473	0.00905846	1	DQTPRSVTKETGESLTINCVLRDASYALGSTCWYRKKSGSTNEESISKGGRYVETVNSGSKSFSLRINDLTVEDGGTYRCGVSKAGVWSCDYGRCAHIYAACGDGTAVTV
>	3333	15	0.00127473	0.00905846	1	DQTPRSVTKETGESLTINCVLRDASYALGSTCWYRKKSGSTNEESISKGGRYVETVNSGSKSFSLRINDLTVEDGGTYRCGVCIGSGSWCATSVTTDCPRDLCCMRRWHCRDCE
>	3334	15	0.00127473	0.00905846	1	DQTPRSVTKETGESLTINCVLRDASYALGSTCWYRKKSGSTNEESISKGGRYVETVNSGSKSFSLRINDLTVEDGGTYRCGTRCVRDRSLCSYYAACGDGTAVTV
>	3335	15	0.00127473	0.00905846	1	DQTPRSVTKETGESLTINCVLRDASYALGSTCWYRKKSGSTNEESISKGGRYVETVNSGSKSFSLRINDLTVEDGGTYRCGEGYACDSIAVLYGGGTVVTV
>	3336	15	0.00127473	0.00905846	1	DQTPRSVTKETGESLTINCVLRDASYALGATCWYRTKSGSTNEESISKGGRYVETVNSGSKSFSLRINDLTVEDGGTYRCGESMYHDSRCALCGLRAVCGDGTAVTV
>	3337	15	0.00127473	0.00905846	1	DQTPRSVTKETGESLTINCVLRDANYALGTTCWYRKKSGSTNEESISKSGRYVETVNSGSKSFSLRINDLTVEDGGTYRCGEGYGCDSIAVLYGDGTAVTV
>	3350	15	0.00127473	0.00905846	1	DQTPQTITKFTGESLTINCVLRDASYAWGSTCWYRKKSGSTNEESISIGGRYVETVNSGSKSFSMRINDLTVEDSGTFRCEASWLQTCAYAGCGRSGHCGDGTVVTV
>	3351	15	0.00127473	0.00905846	1	DQTPQTITKFTGESLTINCVLRDASYALGSTCWYRTKSGSTNEESISIGGRYVETVNSGSKSFSMRINDLTVEDSGTFRCEASWLQTCAYAGCGRSGHCGGGTVVTV
>	3352	15	0.00127473	0.00905846	1	DQTPQTITKFTGESLTINCVLRDASYALGSTCWYRKKSVSTHEESISIGGRYVETVNSGSKSFSMRINDLTVEDSGTFRCEASWLQTCAYAGCGRSGHCGGGTAVTV
>	3353	15	0.00127473	0.00905846	1	DQTPQTITKFTGESLTINCVLRDASYALGSTCWYRKKSGSTNEESISIGGRYVETVNSGSKSFSMRINDLTVEDSGTFRCEASWLQTCADAGCGRSGHCGGGTVVTV
>	3354	15	0.00127473	0.00905846	1	DQTPQTITKFTGESLTINCVLRDASYALGSTCWYRKKSGSTNEESISIGGRYVETVNSGSKSFSMRINDLTVEDSGTFRCEASWLKTCAYAGCGRSGHCGGGTVVTV
>	3355	15	0.00127473	0.00905846	1	DQTPQTITKFTGESLTINCVLRDASYALGSTCWYRKKSGSTNEESISIGGRYVETVNSGSKSFSLRINDLTVEDSGTYRCRDAGIFQGDCLRSDGYGDGTAVTV
>	3356	15	0.00127473	0.00905846	1	DQTPQTITKFTGESLTINCVLRDASYALGSTCWYQKKSGSTNEESISIGGRYVETVNSGSKSFSMRINDLTVEDSGTFRCEASWLQTCAYAGCGRSGHCGGGTVVTV
>	3372	15	0.00127473	0.00905846	1	DQTPQTITKETGESLTINCVVRDVSYALGSTCWYRKKSGSTNEESISKGGRYVETVNSGSKSFNMRINDLTVEDSGTYTCGVCRWCRATTIVSGAPSAACGDGTAVTV
>	3379	15	0.00127473	0.00905846	1	DQTPQTITKETGESLTINCVPRDANYALGSACWYRKKSGSTNEESISKGGRYVETVNSGSKSFSLRINDLTVEDSGTFRCGIPPLLASFLRCDSLCTVRPAYCGGGTAVTV
>	3385	15	0.00127473	0.00905846	1	DQTPQTITKETGESLTINCVLRETEAELGETCWYRKESGSTNEESILKGGRYVETVNSASKSFSLRINDLTRQDSGTFRCAVWLVGVGCDYNLQCAMKLPSGACGGGTVVTV
>	3549	15	0.00127473	0.00905846	1	DQTPQTITKETGESLTINCVLRDAYYALGSTCWYRKVSGSTNEESISKGGRYVETVNSGSKSFSMRINDLTVEDSGTFRCARSMGCANIELCRINSAACGGGTAVTV
>	3551	15	0.00127473	0.00905846	1	DQTPQTITKETGESLTINCVLRDASYPLGSTCWYRKKWGSTNEESISSGGRYVETVNSGSKSFSMRINDLTVEDSGTFRCGRGFNSCPQLCSDSQACGGGTVVTV
>	3552	15	0.00127473	0.00905846	1	DQTPQTITKETGESLTINCVLRDASYGLGSTCWYRKKSGSTNEESISKGGRGVETVNIGSKSFSMRINDLTVEDSGTFRCGHGAGCRSCALYPVACGGGTVVTV
>	3553	15	0.00127473	0.00905846	1	DQTPQTITKETGESLTINCVLRDASYAVGSTCWYRKKSGSTNEESISKGGRYVETVNSGSKSFSMRINDLTVEDSGTFRCGVSAYSWCPYSSELCSCAVCCLWRWHCRDCE
>	3554	15	0.00127473	0.00905846	1	DQTPQTITKETGESLTINCVLRDASYALGSTCWYRRDLGSEIEESIKKGGRYVETVNRASKSFSMRINDLTVEDSGTFRCAVSAWYEACTVRLCESVACGGGTAVTV
>	3555	15	0.00127473	0.00905846	1	DQTPQTITKETGESLTINCVLRDASYALGSTCWYRKKSGSTNEESISLGGRYVETVNSGSKSFSMRINDLTVEDSGTPRCGVAGWCGTRAQLCCLWRWHCRDCE
>	3556	15	0.00127473	0.00905846	1	DQTPQTITKETGESLTINCVLRDASYALGSTCWYRKKSGSTNEESISKGGRYVETVNSGSKSFSMRINDLTVEDSGTFRRLVFAVTSRICCLWRWHCRDCE
>	3557	15	0.00127473	0.00905846	1	DQTPQTITKETGESLTINCVLRDASYALGSTCWYRKKSGSTNEESISKGGRYVETVNSGSKSFSMRINDLTVEDSGTFRCGVWPGIAVTDVCSSPAPVCCLWRWHCRDCE
>	3558	15	0.00127473	0.00905846	1	DQTPQTITKETGESLTINCVLRDASYALGSTCWYRKKSGSTNEESISKGGRYVETVNSGSKSFSMRINDLTVEDSGTFRCGVWLVPVTTPALAGCCLWRWHCRDCE
>	3559	15	0.00127473	0.00905846	1	DQTPQTITKETGESLTINCVLRDASYALGSTCWYRKKSGSTNEESISKGGRYVETVNSGSKSFSMRINDLTVEDSGTFRCGVTGRWLVDDRQCSRRLCCLWRWHCRDCE
>	3560	15	0.00127473	0.00905846	1	DQTPQTITKETGESLTINCVLRDASYALGSTCWYRKKSGSTNEESISKGGRYVETVNSGSKSFSMRINDLTVEDSGTFRCGVTAICALDQLCCLWRWHCRDCE
>	3561	15	0.00127473	0.00905846	1	DQTPQTITKETGESLTINCVLRDASYALGSTCWYRKKSGSTNEESISKGGRYVETVNSGSKSFSMRINDLTVEDSGTFRCGVSWCRCDSLSCALPCCLWRWHCRDCE
>	3562	15	0.00127473	0.00905846	1	DQTPQTITKETGESLTINCVLRDASYALGSTCWYRKKSGSTNEESISKGGRYVETVNSGSKSFSMRINDLTVEDSGTFRCGVLAGVAPCDYGEQLWRWHCRDCE
>	3563	15	0.00127473	0.00905846	1	DQTPQTITKETGESLTINCVLRDASYALGSTCWYRKKSGSTNEESISKGGRYVETVNSGSKSFSMRINDLTVEDSGTFRCGVGVIGVTPVLLVRCCLWRWHCRDCE
>	3564	15	0.00127473	0.00905846	1	DQTPQTITKETGESLTINCVLRDASYALGSTCWYRKKSGSTNEESISKGGRYVETVNSGSKSFSMRINDLTVEDSGTFRCGVCWCTIAVTTRVLGDCCLWRWHCRDCE
>	3565	15	0.00127473	0.00905846	1	DQTPQTITKETGESLTINCVLRDASYALGSTCWYRKKSGSTNEESISKGGRYVETVNSGSKSFSMRINDLTVEDSGTFRCGVCRYSAACGGGTVVTV
>	3566	15	0.00127473	0.00905846	1	DQTPQTITKETGESLTINCVLRDASYALGSTCWYRKKSGSTNEESISKGGRYVETVNSGSKSFSMRINDLTVEDSGTFRCGVCGLTSCAASAACGGGTVVTV
>	3567	15	0.00127473	0.00905846	1	DQTPQTITKETGESLTINCVLRDASYALGSTCWYRKKSGSTNEESISKGGRYVETVNSGSKSFSMRINDLTVEDSGTFRCGSMVRVRLCSWRDSAACGGGTVVTV
>	3568	15	0.00127473	0.00905846	1	DQTPQTITKETGESLTINCVLRDASYALGSTCWYRKKSGSTNEESISKGGRYVETVNSGSKSFSMRINDLTVEDSGTFRCGRWCGGCGSRCALCCLWRWHCRDCE
>	3569	15	0.00127473	0.00905846	1	DQTPQTITKETGESLTINCVLRDASYALGSTCWYRKKSGSTNEESISKGGRYVETVNSGSKSFSMRINDLTVEDSGTFRCGQQDSWCGPAVSNVLLGGSPSCLWRWHCRDCE
>	3570	15	0.00127473	0.00905846	1	DQTPQTITKETGESLTINCVLRDASYALGSTCWYRKKSGSTNEESISKGGRYVETVNSGSKSFSMRINDLTVEDSGTFRCGPIARRCDYERLAVLRLPLLCCLWRWHCRDCE
>	3571	15	0.00127473	0.00905846	1	DQTPQTITKETGESLTINCVLRDASYALGSTCWYRKKSGSTNEESISKGGRYVETVNSGSKSFSMRINDLTVEDSGTFRCGGSAVTTTVLFCCLWRWHCRDCE
>	3572	15	0.00127473	0.00905846	1	DQTPQTITKETGESLTINCVLRDASYALGSTCWYRKKSGSTNEESISKGGRYVETVNSGSKSFSMRINDLTVEDSGTFRCGGPGWCRAISCSLCCLWRWHCRDCE
>	3573	15	0.00127473	0.00905846	1	DQTPQTITKETGESLTINCVLRDASYALGSTCWYRKKSGSTNEESISKGGRYVETVNSGSKSFSMRINDLTVEDSGTFRCGDRRMAWSGYASLCCLWRWHCRDCE
>	3574	15	0.00127473	0.00905846	1	DQTPQTITKETGESLTINCVLRDASYALGSTCWYRKKSGSTNEESISKGGRYVETVNSGSKSFSMRINDLTVEDSGTFRCGDRAGRFPPLDQVCCLWRWHCRDCE
>	3575	15	0.00127473	0.00905846	1	DQTPQTITKETGESLTINCVLRDASYALGSTCWYRKKSGSTNEESISKGGRYVETVNSGSKSFSMRINDLTVEDSGTFRCEASWLQTCAYAGCGRSGHCGDGTVVTV
>	3576	15	0.00127473	0.00905846	1	DQTPQTITKETGESLTINCVLRDASYALGSTCWYRKKSGSTNEESISKGGRYVETVNSGSKSFSMRINDLTVEDSGTFRCEAGGVTLCSCRAAARCIRRWHCRDCE
>	3577	15	0.00127473	0.00905846	1	DQTPQTITKETGESLTINCVLRDASYALGSTCWYRKKSGSTNEESISKGGRYVETVNSGSKSFSMRINDLTVEDSGTFRCARIAGVVAVALCSCPLCCLWRWHCRDCE
>	3578	15	0.00127473	0.00905846	1	DQTPQTITKETGESLTINCVLRDASYALGSTCWYRKKSGSTNEESISKGGRYVETVNSGSKSFSLRINDLTPQDSGTYRCNVHTLCSSLRSGVSGDGTAVTV
>	3579	15	0.00127473	0.00905846	1	DQTPQTITKETGESLTINCVLRDASYALGSTCWYRKKSGSTNDESISKGGRYVETVNSGSKSFSLRINDLTVEDSGTYRCNVYTAGPRDCPTGGRNYDVYGDGTAVTV
>	3580	15	0.00127473	0.00905846	1	DQTPQTITKETGESLTINCVLRDASYALGGTCWYRKNSGSKDEQRISKGGRYVETVNSEAKSFSLRINDLTVQDSGTFRCGRAAYEVSCPLALCSLVPSACGGGTAVTV
>	3581	15	0.00127473	0.00905846	1	DQTPQTITKETGESLTINCVLRDASGALGSTCWYRKKSGSTNEESISKGGRYVETVNSGSKSFSMRINDLTVEDSGTFRCGVPVLGWCPSSCGLLNGCGGGTVVTV
>	3584	15	0.00127473	0.00905846	1	DQTPQTITKETGESLTINCVLRDANYALGSTCWYRKKSGSTNEESISKGGRYVETVNSGSKSFSMRINDLTVEDSGTFRCGWWSLCDYATVLLPAACGGGTVVTV
>	3585	15	0.00127473	0.00905846	1	DQTPQTITKETGESLTINCVLRDANYALGSTCWYRKKSGSTNEESISKGGRYVETVNSGSKSFSMRINDLTVEDSGTFRCGAGGGVACDSALWVGCLWRWHCRDCE
>	3586	15	0.00127473	0.00905846	1	DQTPQTITKETGESLTINCVLRDAMYALGSTCWFRKKSGSENEESISKGGRYVETVNSGSKSWSMRINDLTVEDSGTFRCGRGFCCTTGRQLSPSQRSAACGGGTVVTV
>	3587	15	0.00127473	0.00905846	1	DQTPQTITKETGESLTINCVLRDAIYELGKTCWYRKKSGSTNEESISNGGRYVETVNSGSKSFSMRINDLTAEDSGTFRCGVSFTGWCVTRCVLSADCGGGTAVTV
>	3588	15	0.00127473	0.00905846	1	DQTPQTITKETGESLTINCVLRDAIYDLGNTCWYRKKSGSTNEESISPISKGGRYVETVNKGSKSFSMRINDLTVEDSGTFRCGVRSIIGLCDYGCARILACGDGTAVTV
>	3621	14	0.00118975	0.00845457	1	DQTPSVVTKETGESLTINCVLRDASFPLKRTCWYRKKSGSTNEESISKGGRYVETVISGSKSFSLRINDLTVEDGGTYRCAVWGTCCRADPDAACGDGTAVTV
>	3623	14	0.00118975	0.00845457	1	DQTPRTITKETGESLTINCVLRDASYSLGNTCWFRKKSGSTNVESISKGGRYVETVNNGSKSFSMRINDLTVEDSGTFRCGVSRSNWCTVTLCSFGCAACGDGTVVTV
>	3624	14	0.00118975	0.00845457	1	DQTPRSVTKETGESLTINCVLRSASNELGSTCWYRKKSGSTNEESISKGGRYVETVNSGSKSFSLRINDLTVEDGGTYRCGVWCRAASYICARNEAACGDGTAVTV
>	3625	14	0.00118975	0.00845457	1	DQTPRSVTKETGESLTINCVLRDASYALGSTCWYRKKSGSTNEESISKGGRYVETVNSGSKSFSLRINDLTVEDGGTYRCGVRGWRCDYGGGRAACGGGTVVTV
>	3626	14	0.00118975	0.00845457	1	DQTPRSVTKETGESLTINCVLRDASYALGSTCWYRKKSGSTNEESISKGGRYVETVNSGSKSFSLRINDLTVEDGGTYRCGVRGWRCDYGGGRAACGDGTAVTV
>	3627	14	0.00118975	0.00845457	1	DQTPRSVTKETGESLTINCVLRDASYALGSTCWYRKKSGSTNEESISKGGRYVETVNSGSKSFSLRINDLTVEDGGTYRCGVCGAGVGAVTTGSCALEECCMRRWHCRDCE
>	3628	14	0.00118975	0.00845457	1	DQTPRSVTKETGESLTINCVLRDASYALGSTCWYRKKSGSTNEESISKGGRYVETVNSGSKSFSLRINDLTVEDGGTYRCGPIAGALAVTLCALCCMRRWHCRDCE
>	3629	14	0.00118975	0.00845457	1	DQTPRSVTKETGESLTINCVLRDASYALGSTCWYRKKSGSTNEESISKGGRYVETVNSGSKSFSLRINDLTVEDGGTYRCGMRWCGGLAVLRQLCCMRRWHCRDCE
>	3630	14	0.00118975	0.00845457	1	DQTPRSVTKETGESLTINCVLRDASYALGSTCWYRKKSGSTNEESISKGGRYVETVNSGSKSFSLRINDLTVEDGGTYRCGAQHLERPLYAACGGGTVVTV
>	3644	14	0.00118975	0.00845457	1	DQTPQTITKLTGESLTITCVLRDANLALESTCWYRRKSDSTNEERISKGGRYVETVNSGSKSFSMRINDLKVEDSGTFQCGVCSRRNCVCARCTLHAACGGGTVVTV
>	3648	14	0.00118975	0.00845457	1	DQTPQTITKFTGESLTINCVLRDASYALGSTCWYRKKSGSTNEESISIGGRYVETVNSGSKSFSMRINDLTVEDSGTLRCEASWLQTCAYAGCGRSGHCGGGTVVTV
>	3649	14	0.00118975	0.00845457	1	DQTPQTITKFTGESLTINCVLRDASYALGSTCWYRKKSGSTNEESISIGGRYVETVNSGSKSFSMRINDLTVEDSGTFRCEASWLQTCAYAGCGRWGHCGDGTAVTV
>	3650	14	0.00118975	0.00845457	1	DQTPQTITKFTGESLTINCVLRDASYALGSTCWYRKKSGSTNEESISIGGRYVETVNSGSKSFSMRINDLTVEDSGTFRCEASWLQTCAYAGCGRSVHCGGGTVVTV
>	3651	14	0.00118975	0.00845457	1	DQTPQTITKFTGESLTINCVLRDASYALGSTCWYRKKSGSTNEESISIGGRYVETVNSGSKSFSMRINDLTVEDSGTFRCEASWLQTCAYAGCGRSGHWGGGTVVTV
>	3652	14	0.00118975	0.00845457	1	DQTPQTITKFTGESLTINCVLRDASYALGSTCWYRKKSGSTNEESISIGGRYVETVNSGSKSFSMRINDLTVEDSGTFRCEASWLQTCAYAGCGRSGHCGCGTVVTV
>	3653	14	0.00118975	0.00845457	1	DQTPQTITKFTGESLTINCVLRDASYALGSTCWYRKKSGSTNEESISIGGRYVETVNSGSKSFSMRINDLTVEDSGTFRCEASWLQTCAYAGCGGSGHCGGGTVVTV
>	3654	14	0.00118975	0.00845457	1	DQTPQTITKFTGESLTINCVLRDASYALGSTCWYRKKSGSTNEESISIGGRYVETVNSGSKSFSMRINDLTVEDSGTFRCEASGLQTCAYAGCGRSGHCGDGTAVTV
>	3655	14	0.00118975	0.00845457	1	DQTPQTITKFTGESLTINCVLRDASYALGSTCWYRKKSGSTNEESISIGGRYVETVNSGSKSFSMRINDLAVEDSGTFRCEASWLQTCAYAGCGRSGHCGGGTVVTV
>	3656	14	0.00118975	0.00845457	1	DQTPQTITKFTGESLTINCVLRDASYALGSTCWYRKKSGSKNEESISIGGRYVETVNSGSKSFSMRINDLTVEDSGTFRCEASWLQTCAYAGCGRSGHCGDGTAVTV
>	3657	14	0.00118975	0.00845457	1	DQTPQTITKFTGESLTINCVLRDASYALGSPCWYRKKSGSTNEESISIGGRYVETVNSGSKSFSMRINDLTVEDSGTFRCEASWLQTCAYAGCGRSGHCGGGTVVTV
>	3672	14	0.00118975	0.00845457	1	DQTPQTITKETGESLTINCVLRGAAYALGATCWYRKKSGSTNEESISKGGRYVETVNSGLKSFSMRINDLTVEDSGTYRCLRGPLVCPGVTTCARVPENCGDGTAVTV
>	3673	14	0.00118975	0.00845457	1	DQTPQTITKETGESLTINCVLRETEAELGETCWYRKESGSTNEESILKGGRYVETVNSASKSFSLRINDLTRQDSGTFRCAVWLVGVGCDYNLQCAMKLPSGACGDGTAVTV
>	3693	14	0.00118975	0.00845457	1	DQTPQTITKETGESLTINCVLRDSSYPLGSTCWYRKRWGSTNEESISSGGRYVETVNSGSKSFSMRINDLTVEDSGTFRCGRGFNSCPQLCSDSQACGGGTAVTV
>	3861	14	0.00118975	0.00845457	1	DQTPQTITKETGESLTINCVLRDATYALGSTCWYRKKSGSTNEESISKGGRYVETVNSGSKSFSMRINDLTVEDSGTFRCGSRGRGNSCSAVLSKPICCLWRWHCRDCE
>	3862	14	0.00118975	0.00845457	1	DQTPQTITKETGESLTINCVLRDATYALGRTCWYRKKSGSLIEESISKGGRYVETVTSGSKSFSMRINDLTIEDSGTFRCAVGTACSIGCDYTSVACGDGTAVTV
>	3863	14	0.00118975	0.00845457	1	DQTPQTITKETGESLTINCVLRDASYVLGSTCWYRKKSGSTNEESISKGGRYVETVNSGSKSFSMRINDLTVEDSGTFRCCRWCGVPVTTILSKSAACGGGTVVTV
>	3864	14	0.00118975	0.00845457	1	DQTPQTITKETGESLTINCVLRDASYPLGSTCWFRKKSGSTDEERISNGGRYVETVNSGSKSFSMRINDLGVEDSGTFRCGNGLVCASTLMCSVWSAACGGGTVVTV
>	3865	14	0.00118975	0.00845457	1	DQTPQTITKETGESLTINCVLRDASYDLGSTCWYRKKSGSTNEESISKGGRYVETVNSGSKSFSMRINDLTVEDSGTFRCGVEDSWSLHYEYGGGTVVTV
>	3866	14	0.00118975	0.00845457	1	DQTPQTITKETGESLTINCVLRDASYALRSTCWYRKKSGSTSEESISLGGRYVETVNSGSKSFSMRINDLTVEDSGTFRCGGHSWRSCDSLCSWNSAACGGGTVVTV
>	3867	14	0.00118975	0.00845457	1	DQTPQTITKETGESLTINCVLRDASYALGSTCWYRKKSGSTTEESISKGGRYVETVNSGSKSFSMRINDLTVEDSGTFRCGDQAGSIAVTEDALCPLCCLWRWHCRDCE
>	3868	14	0.00118975	0.00845457	1	DQTPQTITKETGESLTINCVLRDASYALGSTCWYRKKSGSTNEESISKGGRYVETVNSGSKSFSMRINDLTVEDSGTYRCNVYTAGPRDCPTGGRNYDVYGGGTAVTV
>	3869	14	0.00118975	0.00845457	1	DQTPQTITKETGESLTINCVLRDASYALGSTCWYRKKSGSTNEESISKGGRYVETVNSGSKSFSMRINDLTVEDSGTFRCGYRLLPPTRISGLCCLWRWHCRDCE
>	3870	14	0.00118975	0.00845457	1	DQTPQTITKETGESLTINCVLRDASYALGSTCWYRKKSGSTNEESISKGGRYVETVNSGSKSFSMRINDLTVEDSGTFRCGVWCGSVTQLCSWGLELCCLWRWHCRDCE
>	3871	14	0.00118975	0.00845457	1	DQTPQTITKETGESLTINCVLRDASYALGSTCWYRKKSGSTNEESISKGGRYVETVNSGSKSFSMRINDLTVEDSGTFRCGVSGVVTTLCSVQLCCLWRWHCRDCE
>	3872	14	0.00118975	0.00845457	1	DQTPQTITKETGESLTINCVLRDASYALGSTCWYRKKSGSTNEESISKGGRYVETVNSGSKSFSMRINDLTVEDSGTFRCGVRRNAAVLLCCLWRWHCRDCE
>	3873	14	0.00118975	0.00845457	1	DQTPQTITKETGESLTINCVLRDASYALGSTCWYRKKSGSTNEESISKGGRYVETVNSGSKSFSMRINDLTVEDSGTFRCGVRIVTTSSGALLSSAACGGGTAVTV
>	3874	14	0.00118975	0.00845457	1	DQTPQTITKETGESLTINCVLRDASYALGSTCWYRKKSGSTNEESISKGGRYVETVNSGSKSFSMRINDLTVEDSGTFRCGVLWCGPVAGCDICCLWRWHCRDCE
>	3875	14	0.00118975	0.00845457	1	DQTPQTITKETGESLTINCVLRDASYALGSTCWYRKKSGSTNEESISKGGRYVETVNSGSKSFSMRINDLTVEDSGTFRCGVHAGRAAVECALRRCCLWRWHCRDCE
>	3876	14	0.00118975	0.00845457	1	DQTPQTITKETGESLTINCVLRDASYALGSTCWYRKKSGSTNEESISKGGRYVETVNSGSKSFSMRINDLTVEDSGTFRCGVCGRLPSWGGPICALPKLCCLWRWHCRDCE
>	3877	14	0.00118975	0.00845457	1	DQTPQTITKETGESLTINCVLRDASYALGSTCWYRKKSGSTNEESISKGGRYVETVNSGSKSFSMRINDLTVEDSGTFRCGQLAGGDPVAVTTRCCLWRWHCRDCE
>	3878	14	0.00118975	0.00845457	1	DQTPQTITKETGESLTINCVLRDASYALGSTCWYRKKSGSTNEESISKGGRYVETVNSGSKSFSMRINDLTVEDSGTFRCGPGVDGAARAPKAQLCCLWRWHCRDCE
>	3879	14	0.00118975	0.00845457	1	DQTPQTITKETGESLTINCVLRDASYALGSTCWYRKKSGSTNEESISKGGRYVETVNSGSKSFSMRINDLTVEDSGTFRCGIAPIAVTKVCALRLCCLWRWHCRDCE
>	3880	14	0.00118975	0.00845457	1	DQTPQTITKETGESLTINCVLRDASYALGSTCWYRKKSGSTNEESISKGGRYVETVNSGSKSFSMRINDLTVEDSGTFRCGGSVWTAVSVLPAACGGGTVVTV
>	3881	14	0.00118975	0.00845457	1	DQTPQTITKETGESLTINCVLRDASYALGSTCWYRKKSGSTNEESISKGGRYVETVNSGSKSFSMRINDLTVEDSGTFRCGGQCGLVLCCLWRWHCRDCE
>	3882	14	0.00118975	0.00845457	1	DQTPQTITKETGESLTINCVLRDASYALGSTCWYRKKSGSTNEESISKGGRYVETVNSGSKSFSMRINDLTVEDSGTFRCGGHSRSCDFSAVLLSCLWRWHCRDCE
>	3883	14	0.00118975	0.00845457	1	DQTPQTITKETGESLTINCVLRDASYALGSTCWYRKKSGSTNEESISKGGRYVETVNSGSKSFSMRINDLTVEDSGTFRCGDMAGVPCDPLCSCVSAACGGGTVVTV
>	3884	14	0.00118975	0.00845457	1	DQTPQTITKETGESLTINCVLRDASYALGSTCWYRKKSGSTNEESISKGGRYVETVNSGSKSFSMRINDLTVEDSGTFRCGALDSCDLCALPSAACGGGTVVTV
>	3885	14	0.00118975	0.00845457	1	DQTPQTITKETGESLTINCVLRDASYALGSTCWYRKKSGSTNEESISKGGRYVETVNSGSKSFSMRINDLTVEDSGTFRCGAGVPAVTPLRLCCLWRWHCRDCE
>	3886	14	0.00118975	0.00845457	1	DQTPQTITKETGESLTINCVLRDASYALGSTCWYRKKSGSTNEESISKGGRYVETVNSGSKSFSMRINDLTVEDSGTFRCGAGDCDYTLLGCCLRRWHCRDCE
>	3887	14	0.00118975	0.00845457	1	DQTPQTITKETGESLTINCVLRDASYALGSTCWYRKKSGSTNEESISKGGRYVETVNSGSKSFSMRINDLTVEDSGTFRCGAEGVRCDYAVRALASAACGGGTVVTV
>	3888	14	0.00118975	0.00845457	1	DQTPQTITKETGESLTINCVLRDASYALGSTCWYRKKSGSTNEESISKGGRYVETVNSGSKSFSLRINDLTVEDSGTYRCHTKRSWCAAFWNDVDGGGTVVTV
>	3889	14	0.00118975	0.00845457	1	DQTPQTITKETGESLTINCVLRDASYALGSTCWYRKKSGSRNEESISKGGRYVETVSSASNTASLRINDLSVEDSGTYRCNVYQSCMVASYSGGGTVVTV
>	3890	14	0.00118975	0.00845457	1	DQTPQTITKETGESLTINCVLRDANYALGSTCWYRKKSGSTKEEIISIGGRYVETVNSGSKSFSMRINDLTVEDSGTFHCGVGYSCRVRCRLNTVACGCGTAVTV
>	3891	14	0.00118975	0.00845457	1	DQTPQTITKETGESLTINCVLRDANYALGNTCWYRKKSGSTNEESISKGGRYVETVNSGSKSFSLRINDLTPEDNGTFRCARHGMGCPQQCSSSAACGGGTVVTV
>	3892	14	0.00118975	0.00845457	1	DQTPQTITKETGESLTINCVLRDAIYELGKTCWYRKKSGSTNEESISNGGRYVETVNSGSKSFSMRINDLTTEDSGTFRCGVSFTGWCVTRCVLSADCGGGTAVTV
>	3893	14	0.00118975	0.00845457	1	DQTPQTITKETGESLTINCVLRDAFYPLGSTCWYRKKTGSINEESISKGGRYVETVRSGAKSFSMRINDLTVEDSGTFRCGRGVGGCDRGCSSSAACGGGTVVTV
>	3900	14	0.00118975	0.00845457	1	DQTPQTITKETGESLTINCVLEDANYALGATCWYRKKSGSTNEENISKGGRYVETVNSGSKSFSLRINDLTVEDTGTFRCGVGAQCTVTTCARSYHSAACGGGTVVTV
>	3903	14	0.00118975	0.00845457	1	DQTPQTITKETGESLTINCTLRDAAYALVGTCWYRKSTDSTNEESISKGGRYVETVNSGSKSFSMRINDLTVEDSGTFRCGVSPRCTGLCSRNPSQCGGGTVVTV
>	3911	14	0.00118975	0.00845457	1	DQTPQTITKETGESLLINCVLRDAIYALGRTCWYRKKSGSTNEEIISKGGRYVETVNSGSKSFSMRINDLTVEDSGTFRCGRYYSSGCDGLCSRNSHACGGGTAVTV
>	3932	14	0.00118975	0.00845457	1	DQTPQMVTKETGESLTISCVLRDATFALQDTCWYRTKSGSINEESVAKGGRYVETINSVSNSFSMRINDLTVEDSGTFRCAACMFTDCVCRRCENHKACGGGTVVTV
>	3946	13	0.00110477	0.00785067	1	DQTPRSVTKFTGESLTINCVLRDASYALGTTCWYRKKSGSTNEETISLGGRYVETVNSASKSFSLRINDLTVEDGGTYRCGEGIVGVGCDYFGSCDYAACGGGTVVTV
>	3947	13	0.00110477	0.00785067	1	DQTPRSVTKETGESLTINCVLRDASYALGSTCWYRKKSGSTNEESISKGGRYVETVNSGSKSFSLRINDLTVEDSGTYRCRDAGIFQGDCLRSDGYGGGTAVTV
>	3948	13	0.00110477	0.00785067	1	DQTPRSVTKETGESLTINCVLRDASYALGSTCWYRKKSGSTNEESISKGGRYVETVNSGSKSFSLRINDLTVEDGGTYRCGVWCVVSCDHVLFGQPGYAACGDGTAVTV
>	3949	13	0.00110477	0.00785067	1	DQTPRSVTKETGESLTINCVLRDASYALGSTCWYRKKSGSTNEESISKGGRYVETVNSGSKSFSLRINDLTVEDGGTYRCGVWCRAASYICARNEAACGGGTVVTV
>	3950	13	0.00110477	0.00785067	1	DQTPRSVTKETGESLTINCVLRDASYALGSTCWYRKKSGSTNEESISKGGRYVETVNSGSKSFSLRINDLTVEDGGTYRCGVSGFGWCPSCDYLNHDYAACGGGTVVTV
>	3951	13	0.00110477	0.00785067	1	DQTPRSVTKETGESLTINCVLRDASYALGSTCWYRKKSGSTNEESISKGGRYVETVNSGSKSFSLRINDLTVEDGGTYRCGVSGFGWCPSCDYLNHDYAACGDGTAVTV
>	3952	13	0.00110477	0.00785067	1	DQTPRSVTKETGESLTINCVLRDASYALGSTCWYRKKSGSTNEESISKGGRYVETVNSGSKSFSLRINDLTVEDGGTYRCGVISRGSSVCSCRVCCMRRWHCRDCE
>	3953	13	0.00110477	0.00785067	1	DQTPRSVTKETGESLTINCVLRDASYALGSTCWYRKKSGSTNEESISKGGRYVETVNSGSKSFSLRINDLTVEDGGTYRCGVFALVWGRCRGCALDAACGDGTAVTV
>	3954	13	0.00110477	0.00785067	1	DQTPRSVTKETGESLTINCVLRDASYALGSTCWYRKKSGSTNEESISKGGRYVETVNSGSKSFSLRINDLTVEDGGTYRCGLYSCRTQPVLPKPPSVCCMRRWHCRDCE
>	3955	13	0.00110477	0.00785067	1	DQTPRSVTKETGESLTINCVLRDASYALGATCWYRKKSGSTNEESISKGGRYVETVNSGSKSFSLRINDLTVEDGGTYRCGESMYHDSRCALCGLRAVCGDGTAVTV
>	3956	13	0.00110477	0.00785067	1	DQTPRSVTKETGESLTINCVLRDASYALDSTCWYRKKSGSTNEENIRRGGRYVETVNSGSKSFSLRINDLTVEDGGTYRCGVGWCDQLCRVNYAACGGGTVVTV
>	3957	13	0.00110477	0.00785067	1	DQTPRSVTKETGESLTINCVLRDADYALGATCWVRTQPGSTNEESITIGGRYVETVNSGSKSFSLRINDLTVEDGGTYHCGVQRTTENWCTVGCLGVLQAYAACGGGTVVTV
>	3958	13	0.00110477	0.00785067	1	DQTPRSVTKETGESLTINCVLLDASYALGSTCWYRKKSGSTNEESISKGGRYVETVNSGSKSFSLRINDLTVEDGGTYRCGVAGPYSCGKLCPRAACGDGTAVTV
>	3977	13	0.00110477	0.00785067	1	DQTPQTITKQTGESLFINCVLRDADLALDGTCWYRKKLGSEREESIAKGGRYVETVNSGAKSFSLRINDLTVEDSGTWRCGRGLVCLTARMCSALRTSCGGGTVVTV
>	3982	13	0.00110477	0.00785067	1	DQTPQTITKFTGESLTINCVLRDASYALGSTCWYRKKSGSTNEESISIGGRYVETVNSGSKSFSRRINDLTVEDSGTFRCEASWLQTCAYAGCGRSGHCGGGTVVTV
>	3983	13	0.00110477	0.00785067	1	DQTPQTITKFTGESLTINCVLRDASYALGSTCWYRKKSGSTNEESISIGGRYVETVNSGSKSFSRRINDLTVEDSGTFRCEASWLQTCAYAGCGRSGHCGGGTAVTV
>	3984	13	0.00110477	0.00785067	1	DQTPQTITKFTGESLTINCVLRDASYALGSTCWYRKKSGSTNEESISIGGRYVETVNSGSKSFSRRINDLTVEDSGTFRCEASWLQTCAYAGCGRSGHCGDGTAVTV
>	3985	13	0.00110477	0.00785067	1	DQTPQTITKFTGESLTINCVLRDASYALGSTCWYRKKSGSTNEESISIGGRYVETVNSGSKSFSMRINDLTVEDSGTFRCEASWLRTCAYAGCGRSGHCGDGTAVTV
>	3986	13	0.00110477	0.00785067	1	DQTPQTITKFTGESLTINCVLRDASYALGSTCWYRKKSGSTNEESISIGGRYVETVNSGSKSFSMRINDLTVEDSGTFRCEASWLQTCAYDGCGRSGHCGGGTVVTV
>	3987	13	0.00110477	0.00785067	1	DQTPQTITKFTGESLTINCVLRDASYALGSTCWYRKKSGSTNEESISIGGRYVETVNSGSKSFSMRINDLTVEDSGTFRCEASWLQTCAYAGCGRSGYCGGGTVVTV
>	3988	13	0.00110477	0.00785067	1	DQTPQTITKFTGESLTINCVLRDASYALGSTCWYRKKSGSTNEESISIGGRYVETVNSGSKSFSMRINDLTVEDSGTFRCEASWLQACAYAGCGRSGHCGGGTVVTV
>	3989	13	0.00110477	0.00785067	1	DQTPQTITKFTGESLTINCVLRDASYALGSTCWYRKKSGSTNEESISIGGRYVETVNSGSKSFSMRINDLTVEDSCTFRCEASWLQTCAYAGCGRSGHCGGGTVVTV
>	3990	13	0.00110477	0.00785067	1	DQTPQTITKFTGESLTINCVLRDASYALGSTCWYRKKSGSTNEESISIGGRYVETVNSGSKSFSMRINALTVEDSGTFRCEASWLQTCAYAGCGRSGHCGGGTVVTV
>	3991	13	0.00110477	0.00785067	1	DQTPQTITKFTGESLTINCVLRDASYALGSTCWYRKKSGSTNEESISIGGRYVETVNSGSKSFSMRIHDLTVEDSGTFRCEASWLQTCAYAGCGRSGHCGDGTAVTV
>	3992	13	0.00110477	0.00785067	1	DQTPQTITKFTGESLTINCVLRDASYALGSTCWYRKKSGPTNEESISIGGRYVETVNSGSKSFSMRINDLTVEDSGTFRCEASWLQTCAYAGCGRSGHCGGGTAVTV
>	3999	13	0.00110477	0.00785067	1	DQTPQTITKETGESLTITCVLRDASYALDSTCWYRKKLGSTNEESISKGGRYVETVNSGAKSFSMRINDLTVEDSGTFRCGRGVGCVSCQWRSAACGGGTVVTV
>	4007	13	0.00110477	0.00785067	1	DQTPQTITKETGESLTINCVVRDLSYVLGSTCWYRKKSGSTNEESISKGGRYVETVNTGSKSFNMRINDLTVEDRGTYTCGVCRWCRATTIVSGAPSAACGGGTVVTV
>	4009	13	0.00110477	0.00785067	1	DQTPQTITKETGESLTINCVPRDVSHELGSTCWYRVKSGSAYEESVSKGGRYVETVFSAPDSAFSMRINDLTVEDSGTFRCGVSRHSWCPAQCDGSFACGDGTAVTV
>	4012	13	0.00110477	0.00785067	1	DQTPQTITKETGESLTINCVLRQAIYALGSTCWYRKKSGSTNEESISPGGRYVETVNSGSKSFSMRINDLTVEDTGTFRCGRYFSSGCNGLCSRNSAACGGGTVVTV
>	4016	13	0.00110477	0.00785067	1	DQTPQTITKETGESLTINCVLRHASYALGSTCWYRKKSGSTNEESISKGGRYVETVNSGSKSFSMRINDLTVEDSGTFRCGEFGWCPVCDPQLCCLWRWHCRDCE
>	4267	13	0.00110477	0.00785067	1	DQTPQTITKETGESLTINCVLRDATYALGPTCWYRKKSGSTNEESVSLGGRYVETVNSGSKSFSMRINDLTVEDSGTFRCGRHNWFSCDNLCSRDSAACGGGTVVTV
>	4268	13	0.00110477	0.00785067	1	DQTPQTITKETGESLTINCVLRDASYAPRSTCWYRKKSGSTNEESISKGGRYVETVISGSKSFSMRINDLTVEDSGTFRCGVYRYQTCLPACAGAAACGGGTVVTV
>	4270	13	0.00110477	0.00785067	1	DQTPQTITKETGESLTINCVLRDASYALGTTCWYRKKSGSTKEESISSGGRYVETVNSGSKSFSLRINDLTVEDSGTFSCGVWTGDNWCPVVTTILCSKPSAVCGGGTVVTV
>	4271	13	0.00110477	0.00785067	1	DQTPQTITKETGESLTINCVLRDASYALGSTCWYRKKSGSTNEESIWKGGRYVETVNSGSKSFSMRINDLTVEDSGTFRSGVGGDYAPALPWALLSVKGGTAVTV
>	4272	13	0.00110477	0.00785067	1	DQTPQTITKETGESLTINCVLRDASYALGSTCWYRKKSGSTNEESISKGGRYVETVNSGSKSFSMRINDLTVEDSGTYRCHTKRSWCAAFWNDVDGDGTAVTV
>	4273	13	0.00110477	0.00785067	1	DQTPQTITKETGESLTINCVLRDASYALGSTCWYRKKSGSTNEESISKGGRYVETVNSGSKSFSMRINDLTVEDSGTFRCVSSGVCRDSALCSCRGQLCCLWRWHCRDCE
>	4274	13	0.00110477	0.00785067	1	DQTPQTITKETGESLTINCVLRDASYALGSTCWYRKKSGSTNEESISKGGRYVETVNSGSKSFSMRINDLTVEDSGTFRCGVYAGVECDRAVLQLCCLWRWHCRDCE
>	4275	13	0.00110477	0.00785067	1	DQTPQTITKETGESLTINCVLRDASYALGSTCWYRKKSGSTNEESISKGGRYVETVNSGSKSFSMRINDLTVEDSGTFRCGVWWTIDSCDCALQLCCLWRWHCRDCE
>	4276	13	0.00110477	0.00785067	1	DQTPQTITKETGESLTINCVLRDASYALGSTCWYRKKSGSTNEESISKGGRYVETVNSGSKSFSMRINDLTVEDSGTFRCGVWVAVTTGACALRDLCCLWRWHCRDCE
>	4277	13	0.00110477	0.00785067	1	DQTPQTITKETGESLTINCVLRDASYALGSTCWYRKKSGSTNEESISKGGRYVETVNSGSKSFSMRINDLTVEDSGTFRCGVTVWSCDVLCCLWRWHCRDCE
>	4278	13	0.00110477	0.00785067	1	DQTPQTITKETGESLTINCVLRDASYALGSTCWYRKKSGSTNEESISKGGRYVETVNSGSKSFSMRINDLTVEDSGTFRCGVRQGGKVWFREKNAGLLYCCLWRWHCRDCE
>	4279	13	0.00110477	0.00785067	1	DQTPQTITKETGESLTINCVLRDASYALGSTCWYRKKSGSTNEESISKGGRYVETVNSGSKSFSMRINDLTVEDSGTFRCGVRAVTLCALLCCLRRWHCRDCE
>	4280	13	0.00110477	0.00785067	1	DQTPQTITKETGESLTINCVLRDASYALGSTCWYRKKSGSTNEESISKGGRYVETVNSGSKSFSMRINDLTVEDSGTFRCGVPWCTVTPAFLLCCLWRWHCRDCE
>	4281	13	0.00110477	0.00785067	1	DQTPQTITKETGESLTINCVLRDASYALGSTCWYRKKSGSTNEESISKGGRYVETVNSGSKSFSMRINDLTVEDSGTFRCGVNWWDVTLRPVLPNSAACGGGTVVTV
>	4282	13	0.00110477	0.00785067	1	DQTPQTITKETGESLTINCVLRDASYALGSTCWYRKKSGSTNEESISKGGRYVETVNSGSKSFSMRINDLTVEDSGTFRCGVGGPGCDSSPAVLLRLSAACGGGTVVTV
>	4283	13	0.00110477	0.00785067	1	DQTPQTITKETGESLTINCVLRDASYALGSTCWYRKKSGSTNEESISKGGRYVETVNSGSKSFSMRINDLTVEDSGTFRCGVCLPPVCSCGLAVLLRGRCLWRWHCRDCE
>	4284	13	0.00110477	0.00785067	1	DQTPQTITKETGESLTINCVLRDASYALGSTCWYRKKSGSTNEESISKGGRYVETVNSGSKSFSMRINDLTVEDSGTFRCGVCISGRSCGRLRGCARPSCCLWRWHCRDCE
>	4285	13	0.00110477	0.00785067	1	DQTPQTITKETGESLTINCVLRDASYALGSTCWYRKKSGSTNEESISKGGRYVETVNSGSKSFSMRINDLTVEDSGTFRCGTSGCDYGAVPLNRVLCCLWRWHCRDCE
>	4286	13	0.00110477	0.00785067	1	DQTPQTITKETGESLTINCVLRDASYALGSTCWYRKKSGSTNEESISKGGRYVETVNSGSKSFSMRINDLTVEDSGTFRCGRIEQSVTTRLRYCCLWRWHCRDCE
>	4287	13	0.00110477	0.00785067	1	DQTPQTITKETGESLTINCVLRDASYALGSTCWYRKKSGSTNEESISKGGRYVETVNSGSKSFSMRINDLTVEDSGTFRCGPPTAGAELGAVLLVCDLWRWHCRDCE
>	4288	13	0.00110477	0.00785067	1	DQTPQTITKETGESLTINCVLRDASYALGSTCWYRKKSGSTNEESISKGGRYVETVNSGSKSFSMRINDLTVEDSGTFRCGGPGLVCCTALAGNSAACGGGTVVTV
>	4289	13	0.00110477	0.00785067	1	DQTPQTITKETGESLTINCVLRDASYALGSTCWYRKKSGSTNEESISKGGRYVETVNSGSKSFSMRINDLTVEDSGTFRCGGPGEGCPCALIIPCCLWRWHCRDCE
>	4290	13	0.00110477	0.00785067	1	DQTPQTITKETGESLTINCVLRDASYALGSTCWYRKKSGSTNEESISKGGRYVETVNSGSKSFSMRINDLTVEDSGTFRCGGLCDYYPAVPQLCCLWRWHCRDCE
>	4291	13	0.00110477	0.00785067	1	DQTPQTITKETGESLTINCVLRDASYALGSTCWYRKKSGSTNEESISKGGRYVETVNSGSKSFSMRINDLTVEDSGTFRCGFVDCALELKCCLWRWHCRDCE
>	4292	13	0.00110477	0.00785067	1	DQTPQTITKETGESLTINCVLRDASYALGSTCWYRKKSGSTNEESISKGGRYVETVNSGSKSFSMRINDLTVEDSGTFRCGELVCCDLPPRVDCICCLWRWHCRDCE
>	4293	13	0.00110477	0.00785067	1	DQTPQTITKETGESLTINCVLRDASYALGSTCWYRKKSGSTNEESISKGGRYVETVNSGSKSFSMRINDLTVEDSGTFRCGDGAVTAILGGFVAACGGGTVVTV
>	4294	13	0.00110477	0.00785067	1	DQTPQTITKETGESLTINCVLRDASYALGSTCWYRKKSGSTNEESISKGGRYVETVNSGSKSFSMRINDLTVEDSGTFRCGAVGAGGASASFLTTDCCLWRWHCRDCE
>	4295	13	0.00110477	0.00785067	1	DQTPQTITKETGESLTINCVLRDASYALGSTCWYRKKSGSTNEESISKGGRYVETVNSGSKSFSMRINDLTVEDSGTFRCGAKLVSAVTTVFLFCCLWRWHCRDCE
>	4296	13	0.00110477	0.00785067	1	DQTPQTITKETGESLTINCVLRDASYALGSTCWYRKKSGSTNEESISKGGRYVETVNSGSKSFSMRINDLTVEDSGTFRCAGAVTTRCALRNSAACGGGTVVTV
>	4297	13	0.00110477	0.00785067	1	DQTPQTITKETGESLTINCVLRDASYALGSTCWYRKKSGSTNEESISKGGRYVETVNSGSKSFSLRINDLTAEDSGTYRCNAHTLCSSLRSGVSGDGTAVTV
>	4298	13	0.00110477	0.00785067	1	DQTPQTITKETGESLTINCVLRDASYALGSTCWYRKKSGSTHEESISKGGRYVETVNSGSKSFSMRINDLTVEDSGTFRCGRAGYGSCDSLCSFNSAACGDGTAVTV
>	4299	13	0.00110477	0.00785067	1	DQTPQTITKETGESLTINCVLRDANYALGSTCWYRKKSGSTNEESISKGGRYVETVNSGSKSFSMRINDLTVEDSGTFRCGVSRYSWCPAVTTALCPAACGDGTAVTV
>	4300	13	0.00110477	0.00785067	1	DQTPQTITKETGESLTINCVLRDANYALGSTCWYRKKSGSTNEESISKGGRYVETVNSGSKSFSMRINDLTVEDSGTFRCGRYSSFGCDGLCSHYSYACGDGTAVTV
>	4301	13	0.00110477	0.00785067	1	DQTPQTITKETGESLTINCVLRDANYALGSTCWYRKKSGSGNEESISKGGRYVETVNSGSKSFSLRINDLTVEDSGTFRCGRGSFCGLGLCPSALGSTACGGGTVVTV
>	4302	13	0.00110477	0.00785067	1	DQTPQTITKETGESLTINCVLRDANYALGSTCWYRKESGSTNEENISKGGRYVETVNSGSKSFSMRINDLTVEDSGTFRCGTRLPLIGCRPELCSSAAVCGDGTAVTV
>	4303	13	0.00110477	0.00785067	1	DQTPQTITKETGESLTINCVLRDANYALGNTCWYRSQSGSTNEESISKGGRYVETVNSGSKSFSMRINDLTVEDSGTFRCGVCRSSWSACLIGHAACGDGTAVTV
>	4304	13	0.00110477	0.00785067	1	DQTPQTITKETGESLTINCVLRDANYALGISCWYRKKSGSTKEEIISIGGRYVETVNSGSKSFSMRINDLTIEDSGTWYCGVGYSCRVRCALNTVACGCGTAVTV
>	4305	13	0.00110477	0.00785067	1	DQTPQTITKETGESLTINCVLRDANYALGDTCWYRKKLGSTNEESISRGGRYVETVNSGSKSFSMRINDLTVEDSGTFRCGTRISWFRCDPRLCSSPGACGGGTAVTV
>	4306	13	0.00110477	0.00785067	1	DQTPQTITKETGESLTINCVLRDANYALAATCWYRKKSGSTNEESITKGGRYVETVNSDSKSFSMRINDLTVEDSGTFRCGVGFSCRPLCALNTAACGGGTVVTV
>	4307	13	0.00110477	0.00785067	1	DQTPQTITKETGESLTINCVLRDANYAFGGTCWYRKKSGSTKEESMAKGGRYVETVNSGSKSFSLRINDLTVEDSGTFRCGVTALASCDRAVVCAFSRACGGGTVVTV
>	4308	13	0.00110477	0.00785067	1	DQTPQTITKETGESLTINCVLRDANFALGSTCWYRKKSGSTNEESISIGGRYVETVNSGSKSFSMRINDLTVEDSGTFRCGAQATGGCKVCIFALFAACGGGTVVTV
>	4309	13	0.00110477	0.00785067	1	DQTPQTITKETGESLTINCVLRDANFALGGTCWYRKKSGSANEESISTGGRYSETVDSDSKSFSLRINDLTVEDSGTFRCGRYRVLGCVRLCYRNSAACGGGTVVTV
>	4312	13	0.00110477	0.00785067	1	DQTPQTITKETGESLTINCVLRDAFYGLGSTCWYRKKSGSTNEERVSKGGRYVETVNRGSKSFSLRINDLTVEDSGTFRCGRGMVCDRSMCSLSELCGDGTAVTV
>	4313	13	0.00110477	0.00785067	1	DQTPQTITKETGESLTINCVLRDAFYALGTTCWYRKVSGSTNEEKISKGGRYVETVNSGSKSFSMRINDLTVEDSGTFRCGRGRVCDYGLCSLSAACGGGTVVTV
>	4328	13	0.00110477	0.00785067	1	DQTPQTITKETGESLTINCALRDALYALGSTCWYRKTSGLTNEESISKGGRFVETFNSGSKSFSMRINDLTVEDSGTFRCGVCIGWCGGCKGLCSRNSAACGDGTAVTV
>	4335	13	0.00110477	0.00785067	1	DQTPQTITKETGESLIITCVRGAADYALGSTCWYRKKSGSTNEESIQKGGRYVETENSATGSFSLRINDLIVEDSGTYRCATRCWLPQLVRYGGGTVVTV
>	4345	13	0.00110477	0.00785067	1	DQTPQTITAETGESLTINCVLRDASYALGRTCWYRNTSGSTNEENISKGGRYVETVNSFSKSFSMRINDVTVEDSGTFRCGVSPMSLLGCVNLCSRMPAACGDGTAVTV
>	4371	13	0.00110477	0.00785067	1	DQTPKTITKETGESLTINCVLRDASYALGSTCWYRKKSGSTNEESISIGGRYVETVNSGSKSFSMRINDLTVEDSGTFRCEASWLQTCAYAGCGRSGHCGGGTVVTV
>	4381	12	0.00101979	0.00724677	1	DQTPRSVTKETGESLTINCVLRDASYALGSTCWYRKKSGSTNEESISKGGRYVETVNSGSKSFSLRINDLTVEDGGTYRCGVWALGDSCDYPLCSWAGYAACGGGTVVTV
>	4382	12	0.00101979	0.00724677	1	DQTPRSVTKETGESLTINCVLRDASYALGSTCWYRKKSGSTNEESISKGGRYVETVNSGSKSFSLRINDLTVEDGGTYRCGVVSCDLWRRTLCSWVCCMRRWHCRDCE
>	4383	12	0.00101979	0.00724677	1	DQTPRSVTKETGESLTINCVLRDASYALGSTCWYRKKSGSTNEESISKGGRYVETVNSGSKSFSLRINDLTVEDGGTYRCGVSKAGVWSCDYGRCAHIYAACGGGTVVTV
>	4384	12	0.00101979	0.00724677	1	DQTPRSVTKETGESLTINCVLRDASYALGSTCWYRKKSGSTNEESISKGGRYVETVNSGSKSFSLRINDLTVEDGGTYRCGVCIGAGVDPMKCDYELCSRCCMRRWHCRDCE
>	4385	12	0.00101979	0.00724677	1	DQTPRSVTKETGESLTINCVLRDASYALGSTCWYRKKSGSTNEESISKGGRYVETVNSGSKSFSLRINDLTVEDGGTYRCGSCSCDPVLLIPGALCCMRRWHCRDCE
>	4386	12	0.00101979	0.00724677	1	DQTPRSVTKETGESLTINCVLRDASYALGSTCWYRKKSGSTNEESISKGGRYVETVMSGSKSFSLRINDLTVEDGGTYRCGVPILGNRCEPCSRIYGACGDGTAVTV
>	4387	12	0.00101979	0.00724677	1	DQTPRSVTKETGESLTINCVLRDASYALGATCWYRKKSGSTNEESISKGGRYVETVNSGSKSFSLRINDLTVEDGGTYRCGDVAGVYGRCDYVLVLINICCMRRWHCRDCE
[truncated: 96,475 more rows]

## Sheet: type 2
		total sequences	1176716
[truncated: 567,697+ more rows]

## Sheet: type 3
		total sequences	1176716
[truncated: 56 more rows]

[truncated: 3 more sheets: type 4, other, unknown]
